# Supplementary material for: Crystal structures and Hirshfeld surfaces of four meth­oxy­benzaldehyde oxime derivatives, 2-MeO-XC6H3C=NOH (X = H and 2-, 3- and 4-MeO): different conformations and hydrogen-bonding patterns
Source: Acta Crystallogr E Crystallogr Commun. 2018 Oct 9;74(Pt 11):1553–60. doi: 10.1107/S2056989018014020 (PMC6218896; doi:10.1107/S2056989018014020)
Supplement: Supplementary file 1 [file e-74-01553-sup1.cif]

##############################################################################
#                                                                            #
# This CIF contains the data in a paper accepted for publication in          #
# Acta Crystallographica Section E. It conforms to the requirements of       #
# Notes for Authors for Acta Crystallographica Section E, and has been       #
# peer reviewed under the auspices of the IUCr Commission on Journals.       #
#                                                                            #
# Full details of the Crystallographic Information File format               #
# are given in the paper "The Crystallographic Information File (CIF):       #
# a New Standard Archive File for Crystallography" by S. R. Hall, F. H.      #
# Allen and I. D. Brown [Acta Cryst. (1991), A47, 655-685].                  #
#                                                                            #
# The current version of the core CIF dictionary is obtainable from          #
# ftp://ftp.iucr.org/pub/cif_core.dic.                                       #
#                                                                            #
# Software is freely available for graphical display of the structure(s)     #
# in this CIF. For information consult the CIF software page                 #
# http://www.iucr.org/resources/cif/software.                                #
#                                                                            #
# This file may be used for bona fide research purposes within the           #
# scientific community so long as proper attribution is given to the journal # 
# article from which it was obtained.                                        #
#                                                                            #
##############################################################################
data_1
_database_code_depnum_ccdc_archive 'CCDC 1871162'
_audit_creation_method     'SHELXL-2017/1'
_chemical_name_systematic     '2-Methoxy-benzaldehyde oxime'
_chemical_name_common     ?
_chemical_formula_moiety     'C8 H9 N O2'
_chemical_formula_sum     'C8 H9 N O2'
_chemical_formula_iupac     'C8 H9 N O2'
_chemical_formula_weight     151.16
_chemical_melting_point     ?
_chemical_absolute_configuration     ?
_space_group_crystal_system     orthorhombic
_space_group_name_H-M_alt     'P n a 21'
_space_group_name_Hall     'P 2c -2n'
loop_
    _space_group_symop_operation_xyz
    'x, y, z'
    '-x, -y, z+1/2'
    'x+1/2, -y+1/2, z'
    '-x+1/2, y+1/2, z+1/2'
_cell_length_a     11.1719(2)
_cell_length_b     16.4260(3)
_cell_length_c     4.02490(10)
_cell_angle_alpha     90
_cell_angle_beta     90
_cell_angle_gamma     90
_cell_volume     738.61(3)
_cell_formula_units_Z     4
_cell_measurement_reflns_used     7376
_cell_measurement_theta_min     2.7310
_cell_measurement_theta_max     70.0190
_cell_measurement_temperature     100(2)
_exptl_crystal_description     block
_exptl_crystal_colour     colourless
_exptl_crystal_size_max     0.050
_exptl_crystal_size_mid     0.050
_exptl_crystal_size_min     0.030
_exptl_crystal_density_diffrn     1.359
_exptl_crystal_density_meas     ?
_exptl_crystal_density_method     ?
_exptl_crystal_F_000     320
_exptl_absorpt_coefficient_mu     0.816
_exptl_absorpt_correction_type     multi-scan
_exptl_absorpt_process_details
;
(CrysAlis PRO; Rigaku OD, 2017)
;
_exptl_absorpt_correction_T_min     0.84791
_exptl_absorpt_correction_T_max     1.00000
_diffrn_ambient_temperature     100(2)
_diffrn_source     'Rotating anode'
_diffrn_source_power     1.2
_diffrn_source_voltage     40.0
_diffrn_source_current     30.0
_diffrn_radiation_type     'Cu K\a'
_diffrn_radiation_wavelength     1.54178
_diffrn_measurement_device_type
;
Rigaku 007HF equipped with Varimax confocal mirrors and an
AFC11 goniometer and HyPix 6000 detector
;
_diffrn_measurement_device     'four-circle diffractometer'
_diffrn_measurement_method     'profile data from \w-scans'
_diffrn_detector     'hybrid pixel detector'
_diffrn_measurement_specimen_support     'MiTeGen loops'
_diffrn_detector_area_resol_mean     10
_diffrn_reflns_number     12857
_diffrn_reflns_av_R_equivalents     0.0380
_diffrn_reflns_av_unetI/netI     0.0199
_diffrn_reflns_theta_min     4.787
_diffrn_reflns_theta_max     68.145
_diffrn_reflns_theta_full     67.684
_diffrn_measured_fraction_theta_max     1.000
_diffrn_measured_fraction_theta_full     1.000
_diffrn_reflns_limit_h_min     -13
_diffrn_reflns_limit_h_max     13
_diffrn_reflns_limit_k_min     -19
_diffrn_reflns_limit_k_max     19
_diffrn_reflns_limit_l_min     -4
_diffrn_reflns_limit_l_max     4
_diffrn_radiation_probe     x-ray
_refine_special_details
;
 Refined as a 2-component perfect inversion twin.
;
_reflns_number_total     1345
_reflns_number_gt     1325
_reflns_threshold_expression     'I > 2\s(I)'
_refine_ls_structure_factor_coef     Fsqd
_refine_ls_matrix_type     full
_refine_ls_R_factor_all     0.0330
_refine_ls_R_factor_gt     0.0325
_refine_ls_wR_factor_gt     0.0877
_refine_ls_wR_factor_ref     0.0880
_refine_ls_goodness_of_fit_ref     1.079
_refine_ls_restrained_S_all     1.078
_refine_ls_number_reflns     1345
_refine_ls_number_parameters     102
_refine_ls_number_restraints     1
_refine_ls_hydrogen_treatment     constr
_refine_ls_weighting_scheme     calc
_refine_ls_weighting_details
              'w=1/[\s^2^(Fo^2^)+(0.0559P)^2^+0.1277P] where P=(Fo^2^+2Fc^2^)/3'
_atom_sites_solution_hydrogens     geom
_atom_sites_solution_primary     ?
_atom_sites_solution_secondary     ?
_refine_ls_shift/su_max     0.000
_refine_ls_shift/su_mean     0.000
_refine_diff_density_max     0.165
_refine_diff_density_min     -0.161
_refine_ls_extinction_method     none
_refine_ls_extinction_coef     .
_refine_ls_abs_structure_details
;
 Refined as a perfect inversion twin.
;
_refine_ls_abs_structure_Flack     0.5
loop_
    _atom_type_symbol
    _atom_type_description
    _atom_type_scat_dispersion_real
    _atom_type_scat_dispersion_imag
    _atom_type_scat_source
    'C' 'C' 0.0181 0.0091
                         'International Tables Vol C Tables 4.2.6.8 and 6.1.1.4'
    'H' 'H' 0.0000 0.0000
                         'International Tables Vol C Tables 4.2.6.8 and 6.1.1.4'
    'N' 'N' 0.0311 0.0180
                         'International Tables Vol C Tables 4.2.6.8 and 6.1.1.4'
    'O' 'O' 0.0492 0.0322
                         'International Tables Vol C Tables 4.2.6.8 and 6.1.1.4'
_computing_data_collection
;
CrysAlis PRO (Rigaku OD, 2017)
;
_computing_cell_refinement
;
CrysAlis PRO (Rigaku OD, 2017)
;
_computing_data_reduction
;
CrysAlis PRO (Rigaku OD, 2017)
;
_computing_structure_solution
;
OSCAIL (McArdle <i>et al.</i>,  2004) and
SHELXT (Sheldrick, 2015a)
;
_computing_structure_refinement
;
OSCAIL (McArdle <i>et al.</i>,  2004),
<i>ShelXle</i> (H\"ubschle <i>et al.</i>,  2011) and
SHELXL (Sheldrick, 2015b)
;
_computing_molecular_graphics
;
Mercury (Macrae <i>et al.</i>,  2006)
;
_computing_publication_material
;
OSCAIL (McArdle <i>et al.</i>,  2004),
SHELXL (Sheldrick, 2015b) and
PLATON (Spek, 2009)
;
loop_
    _atom_site_type_symbol
    _atom_site_label
    _atom_site_fract_x
    _atom_site_fract_y
    _atom_site_fract_z
    _atom_site_U_iso_or_equiv
    _atom_site_adp_type
    _atom_site_calc_flag
    _atom_site_occupancy
    _atom_site_disorder_assembly
    _atom_site_disorder_group
    O O13 0.45979(12) 0.42019(8) -0.4095(4) 0.0311(4) Uani d 1 . .
    H H13 0.443792 0.464123 -0.506595 0.047 Uiso calc 1 . .
    O O21 0.69333(12) 0.21322(8) 0.0350(4) 0.0303(4) Uani d 1 . .
    N N12 0.56325(15) 0.43011(9) -0.2166(5) 0.0265(4) Uani d 1 . .
    C C1 0.72029(18) 0.35490(12) 0.0488(5) 0.0260(5) Uani d 1 . .
    C C2 0.76289(18) 0.27720(11) 0.1386(6) 0.0266(5) Uani d 1 . .
    C C3 0.86797(18) 0.26830(12) 0.3172(6) 0.0296(5) Uani d 1 . .
    H H3 0.895987 0.215571 0.375132 0.036 Uiso calc 1 . .
    C C4 0.93229(19) 0.33707(13) 0.4113(6) 0.0316(5) Uani d 1 . .
    H H4 1.004194 0.331184 0.535045 0.038 Uiso calc 1 . .
    C C5 0.89200(18) 0.41434(12) 0.3255(6) 0.0310(5) Uani d 1 . .
    H H5 0.936169 0.461141 0.390355 0.037 Uiso calc 1 . .
    C C6 0.78780(18) 0.42272(12) 0.1462(6) 0.0296(5) Uani d 1 . .
    H H6 0.761062 0.475674 0.087081 0.035 Uiso calc 1 . .
    C C11 0.61087(18) 0.36135(11) -0.1461(6) 0.0275(5) Uani d 1 . .
    H H11 0.573609 0.312951 -0.223553 0.033 Uiso calc 1 . .
    C C21 0.7290(2) 0.13337(11) 0.1388(7) 0.0319(5) Uani d 1 . .
    H H21A 0.668356 0.093725 0.069500 0.048 Uiso calc 1 . .
    H H21B 0.736939 0.132217 0.381231 0.048 Uiso calc 1 . .
    H H21C 0.805963 0.119570 0.036670 0.048 Uiso calc 1 . .
loop_
    _atom_site_aniso_label
    _atom_site_aniso_U_11
    _atom_site_aniso_U_22
    _atom_site_aniso_U_33
    _atom_site_aniso_U_12
    _atom_site_aniso_U_13
    _atom_site_aniso_U_23
    O13 0.0346(7) 0.0199(6) 0.0389(9) -0.0001(6) -0.0067(6) 0.0040(6)
    O21 0.0346(7) 0.0172(7) 0.0391(9) 0.0000(5) -0.0025(7) 0.0018(6)
    N12 0.0300(8) 0.0215(8) 0.0279(9) 0.0012(6) 0.0017(7) -0.0006(7)
    C1 0.0310(10) 0.0206(9) 0.0264(11) 0.0008(7) 0.0041(9) -0.0005(8)
    C2 0.0323(9) 0.0194(9) 0.0281(11) -0.0011(7) 0.0048(9) -0.0007(8)
    C3 0.0348(10) 0.0230(9) 0.0310(11) 0.0017(8) 0.0036(9) 0.0015(9)
    C4 0.0316(10) 0.0307(11) 0.0324(12) 0.0001(8) 0.0009(9) 0.0006(9)
    C5 0.0350(11) 0.0243(10) 0.0337(12) -0.0043(7) 0.0015(9) -0.0025(10)
    C6 0.0362(11) 0.0203(9) 0.0322(11) 0.0003(8) 0.0023(9) -0.0007(9)
    C11 0.0352(11) 0.0181(8) 0.0292(11) -0.0008(7) 0.0030(9) -0.0011(8)
    C21 0.0390(11) 0.0158(9) 0.0408(12) 0.0028(7) -0.0004(10) 0.0028(9)
_geom_special_details
;
 All esds (except the esd in the dihedral angle between two l.s. planes)
 are estimated using the full covariance matrix.  The cell esds are taken
 into account individually in the estimation of esds in distances, angles
 and torsion angles; correlations between esds in cell parameters are only
 used when they are defined by crystal symmetry.  An approximate (isotropic)
 treatment of cell esds is used for estimating esds involving l.s. planes.
;
loop_
    _geom_bond_atom_site_label_1
    _geom_bond_atom_site_label_2
    _geom_bond_site_symmetry_2
    _geom_bond_distance
    _geom_bond_publ_flag
    O13 N12 . 1.402(2) ?
    O13 H13 . 0.8400 ?
    O21 C2 . 1.372(2) ?
    O21 C21 . 1.433(2) ?
    N12 C11 . 1.280(3) ?
    C1 C6 . 1.401(3) ?
    C1 C2 . 1.409(3) ?
    C1 C11 . 1.456(3) ?
    C2 C3 . 1.384(3) ?
    C3 C4 . 1.391(3) ?
    C3 H3 . 0.9500 ?
    C4 C5 . 1.390(3) ?
    C4 H4 . 0.9500 ?
    C5 C6 . 1.377(3) ?
    C5 H5 . 0.9500 ?
    C6 H6 . 0.9500 ?
    C11 H11 . 0.9500 ?
    C21 H21A . 0.9800 ?
    C21 H21B . 0.9800 ?
    C21 H21C . 0.9800 ?
loop_
    _geom_angle_atom_site_label_1
    _geom_angle_atom_site_label_2
    _geom_angle_atom_site_label_3
    _geom_angle_site_symmetry_1
    _geom_angle_site_symmetry_3
    _geom_angle
    _geom_angle_publ_flag
    N12 O13 H13 . . 109.5 ?
    C2 O21 C21 . . 117.07(16) ?
    C11 N12 O13 . . 111.27(15) ?
    C6 C1 C2 . . 117.80(19) ?
    C6 C1 C11 . . 123.00(17) ?
    C2 C1 C11 . . 119.18(17) ?
    O21 C2 C3 . . 123.87(17) ?
    O21 C2 C1 . . 115.11(18) ?
    C3 C2 C1 . . 121.01(17) ?
    C2 C3 C4 . . 119.58(18) ?
    C2 C3 H3 . . 120.2 ?
    C4 C3 H3 . . 120.2 ?
    C5 C4 C3 . . 120.4(2) ?
    C5 C4 H4 . . 119.8 ?
    C3 C4 H4 . . 119.8 ?
    C6 C5 C4 . . 119.69(18) ?
    C6 C5 H5 . . 120.2 ?
    C4 C5 H5 . . 120.2 ?
    C5 C6 C1 . . 121.50(18) ?
    C5 C6 H6 . . 119.3 ?
    C1 C6 H6 . . 119.3 ?
    N12 C11 C1 . . 122.16(18) ?
    N12 C11 H11 . . 118.9 ?
    C1 C11 H11 . . 118.9 ?
    O21 C21 H21A . . 109.5 ?
    O21 C21 H21B . . 109.5 ?
    H21A C21 H21B . . 109.5 ?
    O21 C21 H21C . . 109.5 ?
    H21A C21 H21C . . 109.5 ?
    H21B C21 H21C . . 109.5 ?
loop_
    _geom_torsion_atom_site_label_1
    _geom_torsion_atom_site_label_2
    _geom_torsion_atom_site_label_3
    _geom_torsion_atom_site_label_4
    _geom_torsion_site_symmetry_1
    _geom_torsion_site_symmetry_2
    _geom_torsion_site_symmetry_3
    _geom_torsion_site_symmetry_4
    _geom_torsion
    _geom_torsion_publ_flag
    C21 O21 C2 C3 . . . . 4.2(3) ?
    C21 O21 C2 C1 . . . . -176.10(18) ?
    C6 C1 C2 O21 . . . . -179.70(18) ?
    C11 C1 C2 O21 . . . . -1.2(3) ?
    C6 C1 C2 C3 . . . . 0.0(3) ?
    C11 C1 C2 C3 . . . . 178.5(2) ?
    O21 C2 C3 C4 . . . . -179.9(2) ?
    C1 C2 C3 C4 . . . . 0.4(3) ?
    C2 C3 C4 C5 . . . . -0.4(3) ?
    C3 C4 C5 C6 . . . . 0.0(3) ?
    C4 C5 C6 C1 . . . . 0.4(3) ?
    C2 C1 C6 C5 . . . . -0.4(3) ?
    C11 C1 C6 C5 . . . . -178.8(2) ?
    O13 N12 C11 C1 . . . . 179.25(17) ?
    C6 C1 C11 N12 . . . . -6.4(3) ?
    C2 C1 C11 N12 . . . . 175.2(2) ?
loop_
    _geom_hbond_atom_site_label_D
    _geom_hbond_atom_site_label_H
    _geom_hbond_atom_site_label_A
    _geom_hbond_site_symmetry_A
    _geom_hbond_distance_DH
    _geom_hbond_distance_HA
    _geom_hbond_distance_DA
    _geom_hbond_angle_DHA
    _geom_hbond_publ_flag
    O13 H13 N12 2_664 0.84 1.93 2.764(2) 169.7 yes
    C3 H3 O13 3_556 0.95 2.50 3.442(2) 174 yes
    C21 H21C O13 3 0.98 2.57 3.506(3) 160 yes
_shelx_space_group_comment
;
The symmetry employed for this shelxl refinement is uniquely defined
by the following loop, which should always be used as a source of
symmetry information in preference to the above space-group names.
They are only intended as comments.
;
_shelx_estimated_absorpt_T_min     0.960
_shelx_estimated_absorpt_T_max     0.976
_shelx_hkl_file
;
   0   0  -2  287.16   12.69
   0   0  -1   -0.37    0.87
   0   0   1   -0.27    1.00
   0   0   2  281.77   12.16
   0   0   2  290.69   12.25
   0   0   2  298.99   12.30
   0   0   2  294.57   12.37
   0   0   2  299.69   13.14
   0   0   2  275.36   12.35
   0   0   2  291.91   12.26
   0   0   3   -0.42    1.10
   0   0   3   -0.25    1.20
   0   0   3   -0.48    1.20
   0   0   3    0.18    0.81
   0   0   3    0.05    1.00
   0   0   3    0.27    1.00
   0   0   3    0.59    1.26
   0   0   3    0.36    1.31
   0   0   4  615.31   26.87
   0   0   4  633.27   26.62
   0   0   4  659.09   27.13
   0   0   4  624.12   26.76
   0   0   4  648.52   26.83
   0   1  -4    0.41    0.97
   0   1  -2    0.51    1.08
   0  -1  -2    0.68    0.95
   0  -1  -1 3992.88  162.62
   0   1  -1 3992.09  162.74
   0   1  -1 4104.91  162.33
   0   1  -1 4064.53  162.33
   0   1   0    0.06    0.21
   0  -1   0    0.17    0.25
   0  -1   0   -0.04    0.23
   0   1   0   -0.01    0.22
   0  -1   0    0.03    0.23
   0  -1   1 4096.24  164.55
   0   1   1 4242.88  164.96
   0  -1   1 4088.39  164.55
   0  -1   2    2.26    0.87
   0  -1   2    0.38    0.99
   0  -1   2    0.76    0.78
   0  -1   2    0.64    1.29
   0   1   2   -0.20    0.67
   0   1   2   -0.17    0.76
   0   1   2   -0.03    0.80
   0  -1   2    0.65    0.76
   0   1   2    0.49    0.81
   0  -1   2    0.47    0.79
   0  -1   2    0.35    0.87
   0   1   2    0.21    1.17
   0  -1   3  324.07   14.34
   0  -1   3  368.94   14.80
   0  -1   3  356.06   14.53
   0   1   3  346.55   14.56
   0   1   3  289.15   14.30
   0  -1   3  342.94   14.56
   0  -1   3  337.76   14.45
   0   1   3  306.64   14.06
   0   1   3  302.77   14.09
   0   1   3  335.27   14.47
   0   1   3  358.24   14.55
   0   1   3  341.48   14.28
   0  -1   4   -0.14    1.28
   0   1   4    0.07    1.33
   0  -1   4    0.63    1.20
   0  -1   4    1.02    1.40
   0  -1   4   -1.51    1.49
   0  -1   4    1.44    1.71
   0   1   4    0.65    1.10
   0   1   4    0.97    1.36
   0   1   4   -0.60    1.43
   0   2  -4    2.88    1.14
   0   2  -2  209.70    9.82
   0  -2  -2  204.33    9.51
   0  -2  -2  221.19    9.59
   0  -2  -1    0.49    0.33
   0  -2  -1    0.59    0.88
   0   2  -1    0.16    0.62
   0   2  -1    0.04    0.64
   0   2  -1    0.73    1.02
   0  -2  -1    0.35    0.79
   0  -2  -1    0.70    0.32
   0   2   0 1483.69   60.26
   0  -2   0 1496.43   60.28
   0   2   0 1476.08   60.25
   0  -2   0 1514.43   60.27
   0  -2   0 1538.96   60.25
   0  -2   1    0.14    0.60
   0  -2   1    0.27    0.60
   0   2   2  217.77    6.73
   0  -2   2  212.05    6.62
   0   2   2  227.30    6.65
   0  -2   2  211.48    6.57
   0  -2   2  240.40    8.12
   0  -2   2  212.84    6.79
   0  -2   2  218.23    6.55
   0  -2   2  213.62    6.58
   0  -2   2  219.06    6.66
   0  -2   2  213.94    6.95
   0   2   2  217.58    6.44
   0   2   3    0.41    0.98
   0  -2   3    0.34    1.05
   0  -2   3   -0.73    1.21
   0   2   3   -0.28    1.11
   0   2   3   -0.33    1.26
   0   2   3    0.12    1.15
   0  -2   3   -0.65    1.38
   0  -2   3    1.02    1.17
   0  -2   3   -0.06    1.11
   0   2   3   -0.07    1.26
   0  -2   3    0.06    1.20
   0   2   3    0.30    0.80
   0   2   3    0.55    1.18
   0  -2   4    2.94    1.76
   0   2   4    3.11    1.59
   0   2   4    3.31    1.16
   0  -2   4    2.52    1.48
   0  -2   4    3.69    1.42
   0  -2   4    3.15    1.39
   0   2   4    3.29    1.47
   0   2   4    2.14    1.40
   0   3  -4    0.65    1.07
   0   3  -4    0.27    1.34
   0   3  -3  162.26    8.10
   0   3  -2    0.08    1.08
   0  -3  -2    0.21    0.75
   0  -3  -2    0.10    0.84
   0  -3  -1 1149.53   46.35
   0  -3  -1 1142.88   46.35
   0  -3  -1 1114.61   46.65
   0   3  -1 1171.03   46.91
   0   3  -1 1191.75   46.62
   0  -3  -1 1172.50   46.59
   0   3  -1 1143.77   46.59
   0  -3   0    0.97    0.73
   0  -3   0    0.06    0.75
   0   3   0    0.24    0.72
   0  -3   0   -0.20    0.70
   0   3   0    0.42    0.69
   0   3   1 1116.67   46.08
   0  -3   1 1261.40   46.78
   0  -3   1 1160.65   46.29
   0   3   1 1119.24   46.07
   0  -3   1 1166.80   46.30
   0  -3   2   -0.12    0.49
   0  -3   2    0.40    0.87
   0  -3   2   -0.10    0.75
   0   3   2    0.34    0.65
   0  -3   2    0.19    0.55
   0  -3   2    0.34    0.85
   0  -3   2   -0.03    0.52
   0  -3   2    0.61    0.79
   0  -3   2    0.36    0.48
   0  -3   2   -0.45    1.35
   0   3   2   -0.11    0.66
   0   3   2   -0.30    0.83
   0  -3   2   -0.15    1.13
   0   3   2    0.39    0.80
   0  -3   2    0.60    0.75
   0  -3   3  169.98    8.20
   0  -3   3  171.88    8.21
   0  -3   3  171.75    8.06
   0   3   3  164.93    7.89
   0   3   3  178.06    8.21
   0   3   3  171.34    7.88
   0   3   3  179.18    8.31
   0  -3   3  166.84    8.08
   0  -3   3  174.36    8.12
   0  -3   3  182.43    8.42
   0   3   4   -0.41    1.34
   0  -3   4    0.71    1.22
   0  -3   4   -0.25    1.19
   0   3   4   -0.30    1.36
   0  -3   4    0.90    1.61
   0  -3   4    1.62    1.31
   0   3   4    0.05    0.98
   0  -3   4    1.90    1.47
   0   4  -4   54.58    3.38
   0   4  -4   52.00    3.50
   0   4  -3    0.67    1.56
   0   4  -2    6.63    0.95
   0  -4  -2    7.88    1.15
   0  -4  -2    5.59    1.07
   0   4  -2    5.98    1.46
   0  -4  -1    0.28    0.61
   0   4  -1    0.20    0.83
   0  -4  -1    0.24    0.79
   0  -4  -1    0.26    0.59
   0  -4  -1    0.33    0.97
   0   4  -1   -0.47    1.11
   0   4  -1   -0.20    0.82
   0  -4   0 3462.68  139.93
   0  -4   0 3592.38  139.93
   0   4   0 3469.29  139.92
   0  -4   0 3464.44  139.95
   0   4   0 3457.72  139.93
   0  -4   1    0.91    1.20
   0   4   1   -0.04    0.63
   0   4   1   -0.66    0.67
   0  -4   1   -0.07    0.82
   0  -4   1   -0.23    0.77
   0  -4   2    7.24    1.05
   0  -4   2    7.04    0.95
   0   4   2    6.84    1.05
   0  -4   2    7.29    1.03
   0   4   2    7.45    1.11
   0   4   2    5.21    1.23
   0  -4   2    5.22    1.11
   0  -4   2    6.91    1.10
   0  -4   2    5.22    0.88
   0  -4   2    8.82    1.77
   0  -4   2    6.45    0.90
   0   4   2    8.00    1.07
   0  -4   2    7.69    1.03
   0  -4   2    7.77    1.16
   0   4   2    5.94    1.06
   0  -4   3    0.48    1.15
   0  -4   3    1.53    1.22
   0  -4   3    0.59    1.07
   0   4   3    0.28    0.93
   0  -4   3   -0.12    1.10
   0   4   3    0.62    0.91
   0  -4   3    0.95    1.35
   0  -4   3    0.55    1.32
   0   4   3    0.18    1.16
   0   4   3   -0.13    1.21
   0  -4   4   66.31    4.04
   0  -4   4   59.23    3.60
   0   4   4   61.21    3.73
   0  -4   4   60.62    3.67
   0  -4   4   61.04    3.82
   0   4   4   55.68    3.30
   0  -4   4   63.47    3.72
   0   5  -4   -0.24    1.21
   0   5  -4    1.23    1.41
   0   5  -3   62.13    4.27
   0   5  -2   -0.09    0.70
   0   5  -2   -0.54    1.26
   0   5  -2    0.48    0.78
   0   5  -2   -0.29    0.71
   0  -5  -1  212.03    9.91
   0   5  -1  239.45    9.99
   0  -5  -1  221.48    9.72
   0   5  -1  229.29   10.28
   0   5  -1  245.24   10.04
   0  -5  -1  231.10    9.76
   0  -5  -1  223.79    9.73
   0   5   0    0.10    0.90
   0  -5   0    0.03    0.87
   0   5   0    0.37    0.90
   0  -5   0    0.67    0.95
   0  -5   0   -0.21    0.86
   0   5   0    0.56    0.92
   0  -5   1  245.97   10.40
   0  -5   1  241.94    9.97
   0   5   1  216.45    9.69
   0   5   1  215.63    9.71
   0  -5   1  232.29    9.97
   0   5   2    0.52    0.61
   0  -5   2    0.51    0.80
   0  -5   2    0.68    0.95
   0   5   2    0.34    0.80
   0   5   2   -0.17    1.10
   0  -5   2    0.14    0.65
   0  -5   2    0.45    0.79
   0  -5   2    0.04    0.90
   0  -5   2    0.79    0.68
   0  -5   2    0.05    0.65
   0   5   2    0.48    0.81
   0  -5   2    0.34    0.72
   0   5   2    0.40    0.82
   0   5   2    0.29    1.00
   0   5   2    1.48    0.88
   0  -5   2   -0.72    0.88
   0   5   3   61.17    3.64
   0  -5   3   63.21    3.73
   0  -5   3   64.08    3.67
   0  -5   3   67.65    3.84
   0   5   3   59.21    3.74
   0   5   3   66.02    3.78
   0  -5   3   63.41    3.89
   0   5   3   59.12    3.39
   0  -5   3   71.31    4.08
   0  -5   4    0.87    1.12
   0   5   4    0.06    1.20
   0  -5   4    0.70    1.16
   0   5   4   -0.25    0.80
   0  -5   4   -0.06    1.15
   0  -5   4    0.07    1.27
   0   6  -4  104.89    5.78
   0   6  -4  113.49    5.64
   0   6  -3   -1.10    1.75
   0   6  -2  688.75   27.97
   0   6  -2  660.71   28.38
   0  -6  -1    0.35    0.75
   0   6  -1    0.31    0.96
   0   6  -1    0.34    0.78
   0  -6  -1   -0.52    0.70
   0  -6  -1    0.23    0.78
   0   6  -1    0.05    0.91
   0   6   0 3935.62  153.28
   0  -6   0 3776.23  153.28
   0  -6   0 3775.08  153.33
   0  -6   0 3774.18  153.31
   0  -6   1    0.13    1.20
   0   6   1    0.36    0.79
   0  -6   1    0.36    0.86
   0  -6   1    0.15    0.89
   0   6   1    0.54    0.75
   0  -6   1    1.64    0.72
   0   6   1    0.35    0.79
   0   6   1    0.49    0.79
   0   6   2  688.69   27.97
   0  -6   2  689.19   27.98
   0  -6   2  685.64   27.75
   0   6   2  705.77   27.85
   0  -6   2  695.48   27.80
   0  -6   2  681.83   27.84
   0  -6   2  660.98   27.75
   0  -6   2  695.36   28.13
   0   6   2  684.49   27.73
   0   6   2  682.08   28.34
   0  -6   2  668.12   28.09
   0  -6   2  657.01   27.61
   0  -6   2  698.50   27.93
   0   6   2  647.75   27.68
   0   6   2  636.60   27.46
   0   6   2  667.20   28.08
   0  -6   3   -0.12    1.17
   0  -6   3   -0.42    1.07
   0  -6   3    0.21    1.28
   0  -6   3    0.93    1.08
   0   6   3    0.43    0.80
   0   6   3    0.43    1.15
   0   6   3    1.22    1.22
   0   6   3   -1.18    1.35
   0  -6   3   -0.78    1.31
   0   6   3   -0.12    1.16
   0   6   3   -0.25    0.99
   0  -6   4  116.48    5.60
   0  -6   4  122.29    5.86
   0  -6   4  111.93    5.71
   0  -6   4  107.67    5.88
   0   6   4  117.92    5.80
   0   6   4  123.99    5.91
   0   7  -4    0.35    1.19
   0   7  -4   -0.49    1.38
   0   7  -3   44.29    2.82
   0   7  -3   49.86    3.84
   0   7  -2   -0.58    0.97
   0   7  -2    0.21    1.41
   0  -7  -1  316.13   13.60
   0   7  -1  314.90   13.38
   0   7  -1  342.58   13.91
   0  -7  -1  284.08   13.37
   0   7  -1  317.06   13.36
   0  -7  -1  310.83   13.57
   0   7  -1  352.65   13.99
   0  -7   0    0.37    0.95
   0  -7   0   -0.16    0.95
   0  -7   0    0.30    1.03
   0   7   0    0.60    1.05
   0   7   1  299.17   13.19
   0   7   1  287.86   13.22
   0   7   1  312.05   13.09
   0  -7   1  337.17   13.54
   0   7   1  276.44   13.22
   0  -7   1  297.27   12.84
   0   7   1  301.85   13.17
   0  -7   1  333.29   13.50
   0   7   1  313.10   12.92
   0  -7   1  300.91   12.87
   0  -7   1  328.51   13.86
   0   7   1  300.89   12.75
   0   7   2   -0.05    0.91
   0  -7   2    1.07    1.08
   0  -7   2   -0.62    0.90
   0   7   2   -0.46    1.43
   0   7   2    0.04    0.84
   0  -7   2   -0.30    0.89
   0   7   2    0.04    0.76
   0  -7   2   -0.49    0.91
   0  -7   2    1.94    1.02
   0   7   2    0.46    1.00
   0   7   2   -0.92    0.80
   0  -7   2   -0.22    0.74
   0   7   2    1.16    1.30
   0  -7   2    0.68    0.85
   0  -7   2    0.50    0.80
   0   7   3   48.60    3.17
   0  -7   3   50.15    3.35
   0  -7   3   52.94    3.25
   0   7   3   47.73    3.51
   0   7   3   54.07    3.34
   0   7   3   47.65    2.70
   0  -7   3   48.72    2.96
   0   7   3   53.25    3.20
   0  -7   3   51.13    3.41
   0   7   3   44.06    3.00
   0  -7   3   49.23    3.17
   0   7   4    1.28    1.19
   0  -7   4    0.09    0.95
   0  -7   4    0.69    1.05
   0   7   4   -0.28    1.08
   0   7   4   -0.05    0.99
   0  -7   4   -0.61    1.12
   0   8  -4   16.18    1.72
   0   8  -4   11.47    1.80
   0   8  -3    0.37    1.39
   0   8  -3   -0.59    1.80
   0   8  -3   -0.28    1.04
   0   8  -2   25.70    2.12
   0   8  -2   27.39    2.64
   0   8  -1   -0.40    1.07
   0   8  -1    0.14    0.98
   0  -8  -1    0.05    0.78
   0   8  -1   -0.79    1.03
   0   8  -1    0.53    0.92
   0   8  -1    0.06    1.19
   0   8  -1   -0.59    1.03
   0   8  -1   -0.04    0.83
   0  -8  -1    0.23    0.84
   0  -8  -1   -0.29    0.88
   0   8   0  163.93    7.65
   0   8   0  174.74    7.94
   0   8   0  165.72    7.96
   0  -8   0  188.67    8.38
   0   8   0  168.31    8.06
   0  -8   0  191.40    8.38
   0  -8   0  183.43    8.30
   0   8   0  200.53    8.37
   0  -8   1    0.58    1.03
   0  -8   1    0.35    1.28
   0  -8   1    0.36    0.78
   0   8   1   -0.18    0.95
   0  -8   1    0.52    0.79
   0   8   1    0.12    0.89
   0   8   1    0.76    0.85
   0   8   1    0.68    0.87
   0   8   1   -1.05    1.35
   0   8   1    0.44    1.28
   0  -8   1    0.36    0.99
   0   8   1   -0.59    0.69
   0  -8   1    0.25    0.62
   0   8   2   24.36    1.77
   0   8   2   27.27    1.96
   0  -8   2   24.05    1.89
   0  -8   2   22.49    2.10
   0  -8   2   24.53    1.84
   0  -8   2   24.28    1.81
   0  -8   2   24.61    2.09
   0   8   2   26.45    2.07
   0   8   2   24.73    2.57
   0   8   2   22.11    2.31
   0   8   2   23.11    2.05
   0  -8   3    0.29    1.31
   0   8   3    0.14    1.15
   0  -8   3   -0.25    1.15
   0   8   3    1.16    1.23
   0   8   3   -0.97    1.09
   0   8   3   -0.09    1.51
   0  -8   3    0.42    1.16
   0   8   3    0.65    1.38
   0  -8   3    0.17    1.03
   0   8   4   15.25    1.66
   0  -8   4   13.41    1.36
   0   8   4   15.79    1.58
   0   8   4   14.38    1.46
   0  -8   4   14.80    1.72
   0  -8   4   14.72    1.54
   0   9  -4    1.15    1.24
   0   9  -4   -0.59    1.08
   0   9  -3   42.55    2.85
   0   9  -3   42.92    3.66
   0   9  -2   -0.24    1.13
   0   9  -2    0.84    1.66
   0   9  -1  429.99   17.92
   0  -9  -1  409.47   18.15
   0   9  -1  420.49   17.82
   0  -9  -1  404.07   18.13
   0   9  -1  404.32   17.90
   0   9  -1  468.03   18.28
   0   9   0    0.42    1.25
   0  -9   0    0.07    1.07
   0  -9   0    0.10    0.58
   0   9   0    0.74    0.97
   0   9   0    0.60    1.08
   0  -9   0    0.35    1.05
   0   9   0   -0.14    0.98
   0   9   0    0.32    0.76
   0   9   0    0.42    1.02
   0  -9   0    0.45    0.82
   0  -9   0   -0.68    1.08
   0  -9   1  427.44   17.15
   0   9   1  413.27   17.71
   0   9   1  406.22   16.91
   0   9   1  392.20   17.31
   0   9   1  407.94   17.66
   0  -9   1  380.92   16.82
   0   9   1  426.41   17.68
   0   9   1  416.98   17.19
   0   9   2    0.35    0.94
   0   9   2    0.48    1.60
   0   9   2   -0.12    0.75
   0  -9   2    0.21    0.81
   0  -9   2    0.22    0.84
   0   9   2    1.44    1.14
   0   9   2    0.61    1.08
   0   9   2    0.66    1.52
   0  -9   2    0.85    0.92
   0  -9   2    0.47    1.10
   0   9   3   38.81    2.95
   0   9   3   42.92    2.71
   0   9   3   42.88    2.93
   0  -9   3   44.76    3.20
   0   9   3   46.99    3.21
   0  -9   3   45.39    2.88
   0   9   3   41.80    3.48
   0  -9   3   37.77    2.71
   0  -9   4    0.75    1.02
   0  -9   4   -0.16    0.83
   0   9   4    0.30    0.89
   0   9   4   -0.89    1.02
   0  10  -4    7.09    1.17
   0  10  -4    6.18    1.35
   0  10  -3   -1.17    1.99
   0  10  -3   -0.91    1.14
   0  10  -2   91.30    4.97
   0  10  -2   98.01    5.16
   0  10  -1    1.09    1.10
   0  10  -1    0.53    1.06
   0  10  -1    0.28    1.44
   0  10  -1   -0.25    1.20
   0  10  -1   -0.08    0.80
   0  10   0   80.90    4.21
   0 -10   0   87.40    4.89
   0  10   0   82.93    4.62
   0  10   0   82.57    4.45
   0 -10   0   84.51    4.30
   0  10   0   91.27    4.94
   0  10   0   90.98    4.62
   0  10   0   83.87    4.79
   0 -10   1    0.81    0.98
   0  10   1    0.36    0.98
   0  10   1    1.64    1.57
   0  10   2   91.32    5.35
   0  10   2   95.90    4.91
   0 -10   2   95.99    4.87
   0 -10   2   87.54    4.68
   0 -10   2   82.51    4.36
   0  10   2   97.16    5.69
   0  10   2   92.86    5.05
   0 -10   2   81.54    4.41
   0  10   2   93.30    4.66
   0  10   3    0.87    1.59
   0  10   3    0.78    1.36
   0 -10   3    0.57    1.29
   0 -10   3   -0.45    0.92
   0 -10   3    0.53    0.97
   0  10   3    0.12    1.11
   0  10   3    1.08    1.15
   0  10   3   -1.05    0.94
   0 -10   4    6.83    0.94
   0 -10   4    6.83    1.16
   0  10   4    6.41    1.10
   0  10   4    6.70    0.99
   0  11  -4   -0.13    0.92
   0  11  -3   17.33    1.86
   0  11  -3   18.96    2.57
   0  11  -3   17.42    1.97
   0  11  -2    0.07    1.37
   0  11  -2    0.79    1.12
   0  11  -1  408.54   17.16
   0  11  -1  413.31   17.25
   0  11  -1  438.69   17.50
   0  11  -1  401.99   16.64
   0 -11   0    0.55    0.96
   0  11   0    0.29    1.24
   0  11   0    0.19    0.91
   0  11   0    0.81    1.53
   0  11   0    1.32    1.17
   0  11   0    0.29    1.10
   0 -11   1  416.76   17.27
   0  11   1  409.65   18.02
   0  11   1  387.62   17.26
   0  11   2    0.61    1.27
   0  11   2    0.05    0.95
   0 -11   2    1.13    1.24
   0  11   2    0.88    1.31
   0 -11   2   -0.55    0.99
   0  11   2    2.50    1.84
   0  11   3   14.93    1.82
   0 -11   3   14.46    1.86
   0  11   3   16.38    1.69
   0  11   3   16.04    2.34
   0  11   3   17.88    1.94
   0 -11   3   14.98    1.53
   0 -11   4   -0.03    0.71
   0  11   4    0.13    0.70
   0  12  -3    0.42    1.11
   0  12  -3   -0.17    1.67
   0  12  -3   -0.28    1.09
   0  12  -2   97.50    5.42
   0  12  -2  119.86    5.94
   0  12  -1    0.49    1.50
   0  12  -1    0.42    0.80
   0 -12  -1   -0.24    0.75
   0  12  -1    0.48    1.42
   0  12   0  107.11    5.64
   0  12   0   94.85    5.03
   0  12   0   95.54    5.74
   0  12   0  101.81    5.50
   0  12   0  101.97    5.32
   0 -12   0  103.39    5.16
   0 -12   1   -0.06    1.12
   0  12   1    2.35    1.42
   0  12   1    0.95    1.19
   0  12   1    1.01    1.79
   0  12   2   98.42    5.66
   0 -12   2   97.37    5.26
   0 -12   2  104.34    5.49
   0  12   2  104.61    5.50
   0  12   2  108.47    6.20
   0 -12   3   -0.12    1.20
   0  12   3    0.20    1.01
   0  12   3    1.62    1.22
   0  12   3   -0.92    1.72
   0  13  -3  120.57    6.08
   0  13  -3  110.26    5.45
   0  13  -3  103.47    5.37
   0  13  -2   -0.30    1.54
   0  13  -2    2.01    1.93
   0  13  -2    0.85    1.06
   0 -13  -2    0.04    0.80
   0  13  -1 1105.85   45.16
   0  13  -1 1065.34   45.11
   0  13   0    1.72    1.39
   0  13   0    0.60    1.89
   0  13   0   -0.20    1.22
   0  13   0   -0.35    1.45
   0  13   0    0.81    1.07
   0 -13   0   -0.18    1.11
   0  13   1 1095.32   45.36
   0 -13   1 1093.35   44.47
   0  13   1 1051.13   44.84
   0  13   2   -0.14    1.26
   0  13   2    0.11    1.90
   0  13   2    1.52    1.37
   0 -13   2    0.27    1.20
   0 -13   2    0.37    0.97
   0  13   3   97.97    5.29
   0  13   3  110.68    5.37
   0  13   3  107.58    5.92
   0 -13   3  109.51    5.39
   0  14  -3    0.27    0.81
   0  14  -3    0.84    0.93
   0  14  -2  185.54    9.22
   0  14  -2  203.04    9.01
   0  14  -2  174.76    8.32
   0  14  -1    0.95    1.62
   0  14  -1   -0.94    1.45
   0 -14  -1    0.33    1.13
   0  14  -1   -0.54    1.55
   0  14   0 2908.84  113.50
   0 -14   0 2890.50  112.97
   0  14   0 2806.03  113.45
   0  14   0 2666.72  112.95
   0  14   0 2921.82  113.91
   0  14   0 2682.25  112.81
   0  14   1   -0.44    1.55
   0 -14   1    0.46    1.18
   0  14   1   -0.11    1.88
   0  14   1    2.37    2.35
   0  14   2  178.94    8.99
   0 -14   2  183.67    8.28
   0  14   2  168.73    8.46
   0  14   2  189.46    9.34
   0  14   2  181.83    8.25
   0  14   3    0.50    1.36
   0 -14   3    0.32    0.92
   0  14   3   -0.63    0.88
   0  15  -3   18.71    1.48
   0 -15  -3   17.59    1.35
   0 -15  -2    0.28    1.05
   0  15  -2   -0.27    1.32
   0  15  -2    0.64    1.56
   0  15  -1  181.24    8.72
   0  15  -1  183.74    8.52
   0  15  -1  173.23    8.81
   0 -15  -1  166.35    8.26
   0  15   0   -0.80    1.27
   0  15   0    0.77    1.99
   0 -15   0    0.06    1.15
   0  15   0   -0.54    1.53
   0  15   0   -2.06    1.72
   0  15   0   -0.45    1.16
   0  15   1  187.67    9.52
   0 -15   1  181.30    8.40
   0  15   1  176.81    9.21
   0  15   1  162.58    8.77
   0  15   2    1.06    1.79
   0  15   2   -0.08    1.25
   0 -15   2   -0.05    0.83
   0 -15   2    0.36    1.08
   0  15   2   -1.07    2.02
   0 -15   3   19.14    1.45
   0  15   3   15.30    1.81
   0  16  -2   95.27    5.23
   0 -16  -2   91.40    4.79
   0  16  -1   -0.73    1.50
   0  16  -1    0.15    1.31
   0  16  -1   -0.40    1.36
   0 -16  -1    0.93    1.11
   0  16   0  201.74    9.80
   0  16   0  191.19    9.29
   0  16   0  218.49   10.46
   0  16   0  217.66   10.07
   0 -16   0  210.89    9.48
   0  16   1   -1.23    1.78
   0 -16   1    0.29    1.18
   0  16   1   -1.01    1.99
   0 -16   1   -0.36    1.15
   0  16   1   -1.27    1.46
   0 -16   2   85.89    4.23
   0  16   2   90.81    4.94
   0  16   2   80.00    4.45
   0  16   2  104.64    5.33
   0 -16   2   63.79    3.80
   0 -17  -2   -0.14    0.71
   0  17  -2   -1.01    1.04
   0  17  -2   -0.43    0.97
   0  17  -1  108.25    5.40
   0 -17  -1  101.60    5.19
   0  17  -1  107.52    5.58
   0  17  -1  105.86    5.39
   0  17   0   -0.48    1.81
   0 -17   0   -0.33    1.00
   0  17   0   -0.08    1.28
   0  17   0   -0.34    0.92
   0 -17   1  103.83    5.57
   0  17   1  114.68    6.39
   0  17   1  116.42    6.18
   0 -17   1  113.76    5.50
   0  17   1  103.96    5.83
   0  17   2   -0.26    1.32
   0  17   2    0.27    0.96
   0 -17   2    0.47    0.78
   0  17   2    0.67    1.46
   0  18  -1   -0.09    0.93
   0 -18  -1   -0.04    0.77
   0 -18   0  155.82    7.18
   0  18   0  160.06    7.91
   0 -18   1    0.15    0.86
   0  18   1   -0.08    1.53
   0  18   1   -0.42    1.29
   0  18   1    1.13    1.10
   0 -18   1   -0.41    0.80
   0  18   2   13.06    1.26
   0  18   2   12.94    1.55
   0  18   2   10.19    1.38
   0  19  -1    4.83    0.85
   0  19   0    0.54    1.21
   0 -19   0   -0.19    0.85
   0 -19   0   -0.42    0.68
   0  19   1    4.98    1.12
   0  19   1    4.83    1.34
   0 -19   1    3.70    0.78
   1   0  -3    0.15    0.92
  -1   0  -2    0.42    1.15
   1   0  -2    0.32    0.90
  -1   0  -1    0.32    0.43
   1   0  -1   -0.07    0.78
  -1   0  -1    0.45    1.09
  -1   0  -1    0.55    0.42
   1   0   0    0.16    0.37
  -1   0   0    0.19    0.38
   1   0   0    0.20    0.37
  -1   0   0    0.16    0.36
   1   0   0   -0.17    0.39
  -1   0   0   -0.05    0.37
   1   0   1    1.83    0.48
  -1   0   1    1.68    0.48
   1   0   1    1.62    0.49
  -1   0   1    0.26    0.44
  -1   0   1    2.79    0.94
  -1   0   1    1.50    0.48
  -1   0   1    0.02    0.46
   1   0   2    0.76    0.80
   1   0   2   -0.07    0.80
   1   0   2    0.21    1.04
   1   0   2    0.66    0.72
  -1   0   2    0.37    0.77
  -1   0   2   -0.55    0.94
  -1   0   2    0.52    0.74
  -1   0   2   -0.17    0.74
   1   0   2    0.63    0.74
   1   0   2    0.34    1.32
   1   0   2   -0.04    0.83
  -1   0   2   -0.03    0.84
  -1   0   2    0.76    0.76
  -1   0   2    0.92    1.18
   1   0   2   -0.08    0.89
  -1   0   3   -0.29    1.38
   1   0   3   -0.14    1.37
   1   0   3    0.38    1.00
   1   0   3   -0.43    1.17
   1   0   3    0.80    1.35
  -1   0   3    0.45    1.16
  -1   0   3    0.11    0.96
   1   0   3    0.05    0.99
  -1   0   3    0.18    1.10
   1   0   3    0.12    1.18
  -1   0   3    1.53    1.25
  -1   0   4   -0.07    1.39
  -1   0   4    0.73    1.32
  -1   0   4   -0.06    1.20
  -1   0   4    0.34    1.30
   1   0   4    0.06    1.13
   1   0   4    0.07    1.33
   1   0   4   -0.34    1.65
   1   0   4    0.21    1.28
   1   1  -4   41.02    2.51
  -1   1  -4   35.90    2.86
  -1   1  -4   38.99    2.60
   1  -1  -3   51.71    2.91
   1   1  -3   48.14    3.24
   1   1  -2  126.83    6.30
   1  -1  -2  129.24    6.09
  -1  -1  -2  126.01    6.43
  -1   1  -2  130.93    6.56
  -1   1  -1  244.52    9.86
   1  -1  -1  223.74    9.90
   1   1  -1  244.11   10.15
  -1  -1  -1  245.15    9.72
   1  -1  -1  235.07    9.76
  -1  -1  -1  244.82   10.35
  -1  -1  -1  236.04    9.73
  -1  -1  -1  245.82    9.72
  -1   1  -1  242.91   10.32
  -1   1  -1  243.79    9.85
  -1  -1  -1  236.70    9.72
   1  -1  -1  230.60    9.77
   1   1   0  751.84   33.15
  -1  -1   0  779.52   33.17
  -1   1   0  827.47   33.14
  -1   1   0  826.88   33.13
   1   1   0  851.45   33.20
  -1  -1   0  849.34   33.19
   1  -1   0  823.18   33.13
   1   1   0  836.38   33.19
   1  -1   0  835.54   33.09
   1  -1   0  840.23   33.14
  -1  -1   0  840.76   33.18
  -1  -1   1  241.26   10.07
  -1  -1   1  238.95   10.09
  -1   1   1  239.36    9.93
  -1   1   1  235.97    9.93
   1  -1   1  255.91   10.07
   1  -1   1  258.67   10.62
   1  -1   1  255.26   10.06
  -1  -1   1  249.57   10.07
  -1  -1   1  247.18   10.41
  -1  -1   1  238.07   10.10
  -1   1   1  243.99   10.21
   1  -1   2  123.36    5.93
   1  -1   2  132.83    5.92
   1   1   2  122.95    5.82
  -1   1   2  135.77    5.95
   1   1   2  132.78    5.94
   1   1   2  129.27    5.80
   1  -1   2  123.88    5.90
  -1   1   2  132.08    5.83
  -1   1   2  136.23    5.93
  -1   1   2  134.76    5.92
   1   1   2  128.18    5.80
  -1  -1   2  132.65    5.93
  -1  -1   2  132.08    6.04
   1  -1   2  133.32    5.94
  -1  -1   2  128.01    5.86
  -1   1   2  138.05    5.99
  -1  -1   2  131.39    5.93
   1   1   2  124.07    6.03
   1  -1   2  128.61    6.03
  -1  -1   2  115.91    5.95
  -1   1   2  128.23    6.41
  -1  -1   2  134.72    5.88
   1  -1   2  131.45    6.17
  -1  -1   2  134.52    6.66
  -1  -1   2  128.64    5.88
  -1  -1   2  130.94    5.89
   1  -1   2  136.78    6.96
   1  -1   3   56.21    3.43
  -1  -1   3   58.64    3.40
  -1  -1   3   57.53    3.66
   1  -1   3   60.65    3.71
   1   1   3   50.42    3.51
  -1   1   3   57.37    3.28
   1   1   3   51.14    3.13
   1  -1   3   52.49    3.40
  -1   1   3   54.05    3.44
  -1   1   3   58.79    3.43
  -1  -1   3   53.47    3.18
  -1  -1   3   54.94    3.39
  -1   1   3   54.12    3.37
   1   1   3   55.25    3.24
  -1   1   3   52.86    3.22
   1   1   3   53.47    3.39
   1  -1   3   47.83    3.57
   1  -1   3   51.54    3.30
   1   1   3   61.17    3.52
  -1  -1   3   53.14    3.41
   1  -1   4   50.13    3.43
   1   1   4   52.80    3.50
  -1  -1   4   51.05    3.37
   1   1   4   49.28    3.45
  -1   1   4   53.16    3.30
   1  -1   4   58.70    3.90
  -1  -1   4   54.36    3.47
  -1  -1   4   52.28    3.59
  -1   1   4   51.75    3.42
  -1   1   4   55.73    3.52
   1  -1   4   53.17    3.52
   1   1   4   52.54    3.24
   1  -1   4   53.87    3.34
  -1   1   4   52.20    3.59
  -1   2  -4   21.78    2.00
  -1   2  -4   23.30    2.36
   1   2  -4   24.60    1.98
   1   2  -3  182.01    8.68
   1   2  -2  323.89   14.39
  -1  -2  -2  327.24   14.43
  -1  -2  -2  348.55   14.46
  -1   2  -2  324.77   14.61
   1  -2  -2  320.61   13.95
  -1  -2  -1 4678.29  177.46
  -1  -2  -1 4488.07  178.01
  -1  -2  -1 4331.56  177.43
  -1   2  -1 4534.88  178.01
   1  -2  -1 4091.64  177.46
  -1   2  -1 4414.22  177.62
  -1  -2  -1 4608.89  177.90
  -1  -2  -1 4351.30  177.44
  -1   2  -1 4409.63  177.62
  -1  -2  -1 4651.96  177.46
   1   2  -1 4464.08  177.89
   1   2   0 2402.05   95.42
   1  -2   0 2419.65   95.38
  -1  -2   0 2408.07   95.44
   1   2   0 2350.54   95.40
   1   2   0 2299.58   95.44
  -1   2   0 2400.43   95.38
   1  -2   0 2344.17   95.28
  -1  -2   0 2473.31   95.43
  -1   2   0 2398.07   95.38
  -1  -2   0 2311.98   95.43
  -1  -2   1 4520.25  179.36
  -1  -2   1 4242.38  179.38
  -1  -2   1 4247.36  179.40
   1  -2   1 4577.65  179.35
   1  -2   1 4635.92  179.35
   1  -2   1 4675.44  179.83
  -1  -2   1 4524.32  179.35
  -1  -2   2  335.35   13.28
  -1  -2   2  345.09   13.34
  -1  -2   2  326.89   13.25
  -1   2   2  345.11   13.43
  -1  -2   2  300.11   12.82
   1  -2   2  345.60   13.38
   1   2   2  355.68   13.39
  -1  -2   2  313.00   12.82
  -1  -2   2  329.41   13.33
  -1  -2   2  363.18   14.36
   1   2   2  340.45   13.43
   1   2   2  330.34   13.16
  -1  -2   2  311.81   12.82
  -1  -2   2  343.34   13.28
   1  -2   2  244.41   12.77
  -1   2   2  334.77   13.33
  -1   2   2  345.32   13.36
   1  -2   2  362.43   14.64
   1  -2   2  257.91   12.78
  -1   2   2  341.16   13.38
  -1  -2   2  302.02   12.81
  -1  -2   2  342.72   13.47
   1  -2   2  332.64   13.64
  -1  -2   2  345.28   13.36
   1  -2   2  322.23   13.26
   1   2   2  326.57   13.42
  -1   2   2  333.91   13.21
   1  -2   2  313.27   13.37
  -1   2   2  345.71   13.40
   1  -2   2  321.59   13.32
   1  -2   2  338.29   13.44
   1  -2   2  335.00   13.33
   1   2   3  214.94    9.71
  -1  -2   3  209.91    9.67
   1   2   3  221.51    9.86
   1  -2   3  206.37    9.64
  -1  -2   3  198.05    9.37
  -1  -2   3  223.82    9.64
   1  -2   3  222.82    9.95
  -1   2   3  203.31    9.52
   1  -2   3  214.32    9.65
   1  -2   3  203.86    9.61
   1   2   3  185.35    9.56
  -1   2   3  216.78    9.46
  -1   2   3  214.63    9.65
  -1  -2   3  218.85    9.59
  -1   2   3  223.55    9.86
   1   2   3  211.43    9.40
  -1   2   3  217.95    9.64
   1  -2   3  205.71    9.98
   1   2   3  184.76    9.20
  -1  -2   3  220.61    9.95
  -1  -2   3  203.84    9.53
  -1   2   3  218.02    9.77
   1   2   4   30.59    2.78
   1   2   4   28.78    2.59
   1   2   4   27.58    2.20
  -1   2   4   30.94    2.67
   1   2   4   30.33    2.59
  -1   2   4   29.51    2.33
   1  -2   4   33.84    2.65
  -1  -2   4   30.07    2.62
  -1   2   4   33.55    2.62
   1  -2   4   30.74    2.55
   1  -2   4   29.66    2.84
  -1  -2   4   30.95    2.45
  -1  -2   4   31.26    2.53
  -1  -2   4   28.04    2.46
  -1   2   4   29.27    2.52
  -1   3  -4    6.11    1.33
   1   3  -4    4.76    1.26
  -1   3  -4    3.79    1.64
   1   3  -3    0.07    1.30
   1  -3  -2   28.35    1.85
  -1   3  -2   27.86    1.69
  -1  -3  -2   27.95    2.26
  -1   3  -2   27.59    2.51
  -1   3  -2   29.32    1.69
  -1  -3  -2   31.21    2.33
   1   3  -2   29.79    2.44
   1  -3  -2   31.35    1.95
   1   3  -2   29.01    1.78
   1   3  -2   27.45    2.19
   1  -3  -1  125.68    5.50
   1   3  -1  129.75    5.73
  -1   3  -1  130.76    6.06
   1   3  -1  129.99    5.98
  -1  -3  -1  132.93    5.55
  -1   3  -1  131.15    5.72
   1   3  -1  129.78    5.76
  -1  -3  -1  127.77    5.48
  -1  -3  -1  124.86    6.03
   1  -3  -1  117.86    5.40
   1  -3  -1  126.16    5.41
  -1  -3  -1  133.32    5.88
  -1   3  -1  130.84    5.70
   1  -3  -1  125.32    5.50
  -1  -3  -1  131.04    5.50
  -1  -3  -1  131.72    5.53
  -1   3   0  682.50   27.58
  -1  -3   0  689.92   27.64
  -1  -3   0  694.47   27.62
  -1   3   0  716.64   27.49
   1   3   0  688.42   27.66
   1   3   0  666.15   27.61
   1  -3   0  663.30   27.58
   1  -3   0  667.71   27.57
   1  -3   0  683.95   27.46
  -1   3   0  669.64   27.58
   1   3   0  658.90   27.59
  -1  -3   0  655.44   27.63
  -1  -3   1  135.49    5.84
  -1   3   1  128.38    5.62
  -1  -3   1  133.41    5.85
   1  -3   1  126.68    5.80
   1  -3   1  133.66    5.82
  -1   3   1  128.46    5.61
   1  -3   1  136.37    6.27
   1  -3   2   29.37    1.97
  -1   3   2   34.76    2.14
  -1   3   2   33.95    2.06
   1  -3   2   33.71    2.96
   1  -3   2   31.08    1.79
   1  -3   2   30.60    2.41
   1   3   2   29.21    2.07
  -1  -3   2   32.00    1.95
  -1   3   2   31.01    1.89
  -1  -3   2   30.15    1.92
   1  -3   2   31.52    2.10
  -1  -3   2   32.12    1.80
  -1  -3   2   29.17    2.67
   1   3   2   33.65    2.05
  -1  -3   2   33.55    2.18
   1   3   2   35.27    2.09
  -1  -3   2   33.83    2.06
   1   3   2   30.49    2.07
   1  -3   2   30.90    2.07
  -1  -3   2   29.31    1.82
   1   3   2   31.86    1.83
  -1   3   2   31.63    2.10
   1  -3   2   32.91    2.05
  -1  -3   2   33.08    1.99
   1   3   2   32.34    2.02
  -1  -3   2   28.16    1.83
  -1  -3   2   32.53    2.10
   1  -3   2   30.79    1.79
   1  -3   2   32.79    2.04
  -1  -3   2   31.48    1.79
  -1   3   2   29.45    2.02
  -1  -3   2   32.05    2.00
   1   3   3    1.10    0.89
  -1   3   3    0.62    1.35
  -1  -3   3    3.10    1.37
   1  -3   3    0.44    1.38
  -1  -3   3    1.17    0.90
  -1   3   3    0.68    1.00
   1  -3   3    0.53    1.21
   1   3   3    0.28    1.27
   1   3   3    0.19    1.18
  -1   3   3    0.72    0.96
  -1   3   3    1.07    1.25
   1  -3   3    1.06    1.24
   1   3   3    0.40    0.75
  -1   3   3    1.42    1.25
   1  -3   3    1.65    1.17
  -1  -3   3    0.52    1.36
   1   3   3    0.66    1.16
   1  -3   3    1.12    1.20
  -1  -3   3    0.81    1.09
  -1  -3   3    0.06    1.10
   1  -3   3    0.69    1.17
  -1  -3   3    1.27    1.10
   1  -3   3    1.10    1.65
  -1  -3   4    6.30    1.43
   1  -3   4    6.03    1.78
  -1   3   4    5.86    1.23
   1   3   4    4.47    1.59
   1  -3   4    4.76    1.51
  -1  -3   4    4.20    1.46
   1  -3   4    5.51    1.55
  -1   3   4    3.79    1.46
   1   3   4    3.35    1.06
  -1  -3   4    7.38    1.50
   1   3   4    3.91    1.49
  -1   3   4    5.26    1.59
  -1  -3   4    4.53    1.34
  -1   3   4    4.17    1.46
   1  -3   4    5.29    1.46
   1   4  -4   10.89    1.61
  -1   4  -4   12.49    1.98
  -1   4  -4   11.85    1.67
   1   4  -3    9.53    1.84
   1   4  -2   17.41    1.80
   1   4  -2   16.37    1.39
  -1  -4  -2   14.42    1.70
  -1   4  -2   15.99    1.38
  -1   4  -2   16.98    1.36
  -1   4  -2   16.42    2.02
   1   4  -2   17.99    2.00
  -1  -4  -2   18.28    1.77
  -1   4  -2   17.45    1.37
   1  -4  -1 1174.43   47.16
  -1   4  -1 1246.75   47.42
  -1   4  -1 1222.66   47.71
   1   4  -1 1237.00   47.46
  -1  -4  -1 1200.81   47.24
  -1   4  -1 1232.17   47.39
   1   4  -1 1211.43   47.65
   1  -4  -1 1188.25   47.16
  -1  -4  -1 1164.19   47.15
   1  -4  -1 1083.19   46.90
   1   4  -1 1220.87   47.42
  -1  -4  -1 1227.33   47.49
  -1  -4  -1 1168.37   47.17
  -1  -4  -1 1180.21   47.21
   1  -4  -1 1071.68   46.96
  -1  -4  -1 1163.68   47.66
   1  -4   0  407.13   16.76
   1  -4   0  410.57   16.75
  -1   4   0  416.05   16.76
  -1   4   0  424.19   16.65
   1   4   0  393.71   16.76
  -1  -4   0  403.13   16.81
   1   4   0  396.35   16.78
   1  -4   0  396.24   16.61
  -1  -4   0  394.76   16.80
  -1   4   0  410.23   16.76
  -1  -4   0  390.96   16.77
  -1  -4   1 1213.45   48.66
   1  -4   1 1231.41   48.66
  -1  -4   1 1243.37   48.70
  -1   4   1 1141.22   48.42
  -1   4   1 1145.62   48.43
   1  -4   1 1236.99   48.67
   1  -4   1 1274.16   49.11
   1   4   2   18.54    1.47
  -1  -4   2   20.44    1.60
  -1   4   2   17.59    1.75
   1  -4   2   16.76    1.48
  -1  -4   2   21.63    2.37
   1   4   2   17.50    1.78
  -1  -4   2   18.38    1.55
   1   4   2   17.24    1.52
  -1  -4   2   17.58    1.59
   1   4   2   17.03    1.68
  -1  -4   2   17.88    1.52
  -1  -4   2   17.95    1.44
  -1  -4   2   19.57    1.43
   1   4   2   18.56    1.42
   1   4   2   18.55    1.57
  -1   4   2   20.19    1.56
  -1   4   2   18.02    1.34
   1  -4   2   17.48    1.42
  -1  -4   2   17.99    1.43
  -1   4   2   19.12    1.58
   1  -4   2   17.88    1.41
  -1  -4   2   17.99    1.40
  -1   4   2   17.84    1.60
   1   4   2   18.26    1.28
   1  -4   2   19.69    1.64
   1   4   2   17.48    1.53
  -1  -4   2   17.83    1.52
   1  -4   2   19.04    1.62
  -1  -4   2   18.03    1.41
   1  -4   2   19.61    1.65
  -1   4   2   20.54    1.65
   1  -4   2   17.15    1.52
   1  -4   2   18.46    1.57
   1  -4   2   16.92    1.67
   1   4   2   19.30    1.53
  -1   4   3    9.81    1.30
  -1  -4   3    8.27    1.25
  -1   4   3   10.82    1.65
   1  -4   3   10.14    1.72
  -1  -4   3    8.22    1.38
   1   4   3    8.51    1.20
   1   4   3    8.06    1.55
  -1   4   3    9.72    1.63
   1   4   3    7.36    1.48
  -1  -4   3    8.56    1.61
   1  -4   3   10.25    1.52
   1   4   3    8.52    1.52
  -1  -4   3    7.35    1.38
  -1   4   3    8.85    1.46
  -1  -4   3    9.44    1.74
   1  -4   3   10.35    1.80
   1   4   3   12.33    1.70
   1  -4   3   10.62    1.68
   1  -4   3    8.34    1.53
   1  -4   3   10.18    1.57
  -1   4   3    8.74    1.64
  -1  -4   3    9.47    1.52
   1   4   3    7.60    1.44
   1  -4   4   12.22    1.99
  -1   4   4   13.73    1.91
   1  -4   4   13.17    1.71
   1   4   4   14.06    1.87
   1   4   4   13.92    1.87
  -1   4   4   13.39    1.48
  -1  -4   4   13.85    1.76
  -1  -4   4   11.26    1.60
  -1  -4   4   12.14    1.64
  -1  -4   4   14.15    1.87
   1  -4   4   15.05    1.83
  -1   4   4   12.18    1.82
   1   4   4   14.08    1.82
   1  -4   4   13.17    1.82
   1   4   4   10.71    1.34
   1  -4   4   12.13    1.88
   1   5  -4   17.91    2.04
  -1   5  -4   19.66    2.29
   1   5  -4   20.12    2.01
  -1   5  -4   22.21    2.07
   1   5  -3   49.40    3.32
   1   5  -3   46.44    3.53
  -1   5  -3   46.66    3.72
   1   5  -2   89.66    4.67
  -1   5  -2   82.79    4.14
  -1  -5  -2   78.22    4.60
  -1  -5  -2   84.61    4.56
   1   5  -2   86.51    4.19
  -1   5  -1  387.65   15.68
  -1  -5  -1  373.79   15.45
   1  -5  -1  336.25   15.16
  -1   5  -1  398.33   15.68
   1  -5  -1  364.92   15.41
  -1  -5  -1  383.63   15.44
   1   5  -1  405.61   15.98
   1   5  -1  410.74   15.73
   1  -5  -1  366.58   15.41
   1   5  -1  409.86   15.76
   1  -5  -1  340.45   15.07
  -1  -5  -1  363.65   15.62
  -1   5   0 2065.79   78.95
  -1  -5   0 2008.74   79.16
  -1  -5   0 1954.94   79.15
  -1   5   0 1970.10   79.07
   1   5   0 1904.18   79.09
   1  -5   0 1956.51   79.08
  -1   5   0 1994.08   79.10
   1  -5   0 1956.85   78.93
   1  -5   0 1951.97   79.08
  -1  -5   0 1913.28   79.11
   1   5   0 1877.60   79.06
  -1  -5   1  382.66   15.89
   1  -5   1  378.57   15.89
   1  -5   1  388.20   15.91
  -1  -5   1  383.71   16.23
   1  -5   1  400.51   16.31
  -1   5   1  358.79   15.63
  -1   5   1  352.33   15.64
  -1  -5   1  382.89   15.91
  -1   5   2   83.03    4.00
   1   5   2   83.92    4.16
  -1  -5   2   93.56    4.37
  -1  -5   2   81.45    4.43
   1  -5   2   84.92    4.19
   1  -5   2   86.75    4.34
  -1  -5   2   88.67    4.28
   1  -5   2   86.89    4.32
   1  -5   2   87.00    4.25
   1  -5   2   75.73    4.30
  -1   5   2   83.40    4.55
  -1  -5   2   80.19    4.39
   1   5   2   85.41    4.14
  -1   5   2   80.90    4.16
   1   5   2   86.68    4.20
   1   5   2   82.94    4.56
  -1   5   2   85.57    4.28
   1  -5   2   80.61    4.13
   1   5   2   88.69    4.27
  -1  -5   2   87.27    4.24
   1  -5   2   83.92    4.25
  -1   5   2   85.72    4.35
   1  -5   2   82.49    4.29
  -1  -5   2   77.73    4.03
   1   5   2   81.85    4.42
  -1   5   2   87.87    4.33
  -1  -5   2   86.48    4.35
  -1  -5   2   83.29    4.10
  -1  -5   2   84.69    4.03
  -1  -5   2   89.25    4.33
  -1  -5   2   85.24    4.29
   1   5   2   78.53    4.14
  -1   5   2   83.01    4.17
   1   5   2   89.81    4.20
   1   5   2   82.92    3.88
   1  -5   2   91.08    4.36
  -1   5   3   49.01    2.96
   1   5   3   47.24    2.82
   1   5   3   52.79    3.35
   1  -5   3   50.61    3.36
   1  -5   3   52.29    3.47
   1   5   3   50.68    3.28
  -1   5   3   53.88    3.33
   1   5   3   44.52    2.85
   1   5   3   52.42    3.26
  -1  -5   3   49.56    3.04
  -1   5   3   49.22    3.25
  -1   5   3   52.71    3.26
  -1  -5   3   47.64    3.07
   1  -5   3   52.03    3.20
   1  -5   3   47.77    3.23
  -1  -5   3   49.11    3.31
  -1  -5   3   52.38    3.25
   1   5   3   53.55    3.24
   1  -5   3   50.51    3.26
  -1   5   3   54.84    3.48
  -1  -5   3   52.13    3.46
  -1  -5   3   45.62    2.92
  -1   5   4   23.28    2.14
   1   5   4   24.53    2.12
   1  -5   4   21.02    2.19
  -1  -5   4   21.97    2.14
  -1   5   4   19.75    1.73
  -1   5   4   25.94    2.18
   1  -5   4   20.07    1.92
   1  -5   4   24.31    2.34
  -1  -5   4   22.05    1.92
   1   5   4   16.63    1.51
   1   5   4   23.06    2.11
   1  -5   4   23.61    2.13
  -1   5   4   22.23    2.22
   1   5   4   24.64    2.16
  -1  -5   4   25.60    2.15
   1  -5   4   25.04    2.18
   1   5   4   19.36    2.06
  -1  -5   4   20.57    1.86
  -1   6  -4  104.83    5.80
  -1   6  -4  112.88    5.58
   1   6  -4  113.53    5.56
   1   6  -4   99.48    5.52
   1   6  -3   12.27    1.84
   1   6  -3   10.84    2.08
  -1   6  -3   12.08    2.35
   1   6  -2  555.74   23.84
  -1   6  -2  558.92   23.41
   1   6  -2  574.41   23.46
  -1  -6  -1  328.72   13.44
  -1   6  -1  310.04   13.25
   1   6  -1  333.24   13.58
   1   6  -1  333.54   13.80
   1   6  -1  353.02   14.01
  -1   6  -1  321.24   13.88
  -1  -6  -1  303.86   13.51
   1  -6  -1  320.48   13.43
  -1  -6  -1  318.85   13.44
  -1   6  -1  341.77   13.74
  -1   6  -1  336.23   13.69
   1  -6  -1  287.46   13.11
   1   6  -1  333.41   13.75
   1  -6  -1  321.10   13.42
   1  -6  -1  288.08   12.99
  -1   6  -1  312.54   13.48
   1   6  -1  306.68   13.22
   1   6   0   25.83    2.04
  -1  -6   0   22.16    1.89
   1  -6   0   23.74    1.89
  -1  -6   0   21.14    1.91
   1  -6   0   22.82    1.85
   1  -6   0   26.28    1.84
  -1  -6   0   23.56    1.97
  -1   6   0   25.84    1.79
  -1  -6   1  287.78   13.25
   1  -6   1  340.35   13.80
  -1  -6   1  337.91   14.17
  -1   6   1  317.83   13.34
  -1  -6   1  331.02   13.81
   1   6   1  299.00   13.60
  -1  -6   1  333.57   13.78
  -1   6   1  312.87   13.24
   1   6   1  306.38   13.50
   1  -6   1  343.66   14.14
   1  -6   1  324.59   13.30
   1  -6   1  331.60   13.77
  -1   6   1  308.46   13.47
   1   6   1  335.13   13.76
  -1   6   1  303.09   13.48
   1   6   1  315.50   13.55
   1   6   2  573.94   23.02
   1  -6   2  567.72   23.29
  -1   6   2  571.94   22.91
  -1  -6   2  568.34   23.26
   1   6   2  545.25   23.29
  -1   6   2  517.50   22.79
   1  -6   2  574.19   23.12
  -1   6   2  549.79   23.17
  -1  -6   2  570.38   23.01
  -1  -6   2  552.00   23.10
   1  -6   2  560.85   22.96
  -1   6   2  565.82   23.49
  -1  -6   2  522.88   22.75
  -1  -6   2  551.60   22.83
   1   6   2  571.32   22.91
  -1   6   2  538.76   23.11
   1  -6   2  530.72   22.81
   1   6   2  496.67   22.80
  -1  -6   2  574.06   23.05
   1   6   2  545.09   22.97
   1  -6   2  542.52   22.97
  -1  -6   2  562.23   23.26
  -1  -6   2  544.63   23.42
   1   6   2  554.46   23.46
   1   6   2  559.34   22.83
   1  -6   2  571.67   23.07
   1  -6   2  556.11   22.91
   1  -6   2  557.95   23.27
   1   6   2  533.18   22.81
  -1   6   2  570.14   23.00
  -1  -6   2  550.21   23.39
  -1  -6   2  556.42   22.99
  -1   6   2  548.30   22.69
  -1   6   2  584.63   23.14
  -1  -6   3   11.42    1.43
  -1  -6   3   10.67    1.79
   1   6   3   11.51    1.59
  -1  -6   3   11.35    1.62
  -1  -6   3   10.49    1.38
   1   6   3   10.50    1.36
   1   6   3   14.57    1.75
   1  -6   3   12.50    1.85
   1   6   3   11.80    1.23
   1  -6   3   11.49    1.98
   1   6   3   10.28    1.67
  -1   6   3   11.49    1.32
   1   6   3   10.63    1.75
  -1  -6   3   10.50    1.52
  -1   6   3   10.47    1.80
  -1   6   3   11.88    1.64
   1  -6   3   11.37    1.54
   1  -6   3   13.78    1.74
  -1   6   3   12.19    1.70
   1   6   3    9.72    1.54
  -1   6   3   10.91    1.78
  -1  -6   3    9.81    1.66
   1  -6   3   12.87    1.70
  -1   6   3   12.67    1.64
   1  -6   3   11.48    1.78
  -1  -6   4  117.15    5.74
  -1   6   4  122.96    5.81
  -1  -6   4  103.81    5.47
   1   6   4  116.71    5.77
  -1  -6   4  114.24    5.43
   1  -6   4  110.15    5.56
   1   6   4  121.64    5.74
  -1   6   4  125.79    6.00
   1  -6   4  107.34    5.69
  -1  -6   4  118.84    5.90
   1  -6   4  119.13    5.80
   1  -6   4  114.31    5.89
   1   6   4  110.80    5.80
  -1   7  -4    9.50    1.78
   1   7  -4    8.39    1.61
   1   7  -4    7.95    1.50
  -1   7  -4    8.22    1.45
   1   7  -3  243.07   10.94
   1   7  -3  242.07   11.30
   1   7  -3  224.48   10.41
  -1   7  -3  240.22   11.45
   1   7  -2  105.49    5.19
  -1   7  -2  102.12    5.15
   1   7  -2  107.78    5.64
  -1   7  -2  102.52    5.64
   1   7  -1 1152.70   43.41
  -1   7  -1 1125.39   43.57
  -1   7  -1 1048.44   42.79
   1  -7  -1 1077.04   43.06
  -1   7  -1  979.48   42.87
   1  -7  -1  923.43   42.64
   1  -7  -1 1071.99   43.07
  -1   7  -1 1160.10   43.39
  -1  -7  -1 1091.50   43.07
  -1  -7  -1 1077.89   43.04
   1  -7  -1  946.19   42.51
  -1   7  -1 1176.10   43.45
  -1   7  -1 1106.96   43.10
   1   7  -1 1085.72   42.80
   1   7  -1 1149.55   43.47
  -1  -7  -1 1012.24   43.05
   1  -7   0   49.27    3.02
  -1  -7   0   51.29    3.08
   1  -7   0   46.43    2.87
   1   7   0   41.17    2.67
  -1   7   0   48.10    2.96
   1  -7   0   50.42    3.03
   1   7   0   45.82    2.87
  -1  -7   0   52.64    3.16
  -1  -7   0   51.89    3.07
   1   7   0   54.31    3.16
  -1   7   0   56.17    2.94
  -1   7   1  954.26   42.63
  -1  -7   1 1100.75   42.98
  -1   7   1 1039.93   42.50
  -1   7   1  964.56   42.71
   1   7   1 1041.52   42.73
   1  -7   1 1152.44   43.08
  -1   7   1 1040.00   42.68
   1  -7   1 1021.36   42.23
  -1  -7   1 1140.86   43.42
   1   7   1 1071.46   42.84
  -1   7   1 1045.59   42.65
   1  -7   1 1097.75   43.33
  -1  -7   1 1088.10   43.00
  -1  -7   1 1051.45   42.29
   1  -7   1 1032.22   42.27
   1   7   1 1028.94   42.44
   1   7   1 1040.37   42.69
   1  -7   1  989.89   42.13
   1   7   1 1034.46   42.30
   1  -7   1 1098.01   42.38
   1   7   1  984.22   42.73
  -1   7   1 1041.01   42.28
   1  -7   1 1122.93   43.03
   1   7   2  103.52    4.86
  -1   7   2  105.03    4.86
  -1  -7   2  103.66    4.93
   1  -7   2  100.15    5.26
   1  -7   2  104.19    5.11
  -1   7   2   97.26    5.18
   1   7   2   91.93    4.65
  -1   7   2  100.34    5.14
  -1  -7   2   95.26    5.42
   1   7   2   83.37    4.66
  -1   7   2   97.04    5.47
   1  -7   2   96.49    4.82
   1   7   2  101.12    4.99
   1  -7   2   96.27    4.71
  -1   7   2   91.39    4.65
   1  -7   2  105.73    5.07
  -1  -7   2   99.93    5.26
   1   7   2  100.25    4.73
  -1  -7   2   99.76    5.44
  -1  -7   2  104.08    5.01
   1  -7   2  102.46    4.94
  -1  -7   2   98.73    4.94
   1   7   2   99.95    5.33
   1   7   2  100.08    5.50
  -1  -7   2   96.29    4.74
  -1   7   2   99.54    4.59
   1  -7   2  101.23    4.70
  -1  -7   2  102.29    5.28
  -1   7   2  105.51    4.99
  -1  -7   2   95.79    4.69
   1   7   2  109.41    5.04
   1  -7   2  104.06    5.31
   1  -7   2   98.76    4.84
  -1   7   2  104.89    5.09
  -1  -7   3  205.61   10.18
   1   7   3  246.81   10.72
   1   7   3  229.03   10.85
  -1   7   3  220.56   10.80
   1  -7   3  231.75   10.34
   1   7   3  217.64   10.31
  -1   7   3  226.33   10.09
  -1   7   3  244.23   10.53
  -1   7   3  235.53   10.61
  -1   7   3  225.67   10.67
   1  -7   3  243.35   10.78
   1  -7   3  219.75   10.48
  -1   7   3  245.15   10.80
   1   7   3  243.53   10.45
   1  -7   3  244.16   10.93
  -1  -7   3  232.59   10.65
   1  -7   3  248.77   10.62
   1   7   3  211.80   10.31
  -1  -7   3  219.44   10.29
   1  -7   3  237.19   10.64
   1   7   3  246.40   10.56
  -1  -7   3  242.27   10.51
  -1  -7   4    8.76    1.49
   1  -7   4    9.51    1.44
   1   7   4    8.08    1.36
  -1  -7   4    9.37    1.38
   1   7   4    8.13    1.32
   1  -7   4    7.60    1.31
   1  -7   4    7.47    1.53
  -1   7   4    8.45    1.37
   1   7   4    7.62    1.42
   1   8  -4   88.47    4.41
  -1   8  -4   78.88    4.63
  -1   8  -4   89.17    4.45
  -1   8  -3   25.80    2.96
   1   8  -3   26.84    2.92
   1   8  -3   26.39    2.55
  -1   8  -3   23.72    2.01
   1   8  -3   22.25    2.03
   1   8  -2  727.96   31.13
  -1   8  -2  761.74   30.72
   1   8  -2  698.61   30.66
   1   8  -2  786.21   30.78
  -1   8  -2  720.98   31.15
  -1  -8  -1  938.52   38.69
   1   8  -1  947.54   38.36
   1  -8  -1  942.14   38.68
  -1   8  -1  956.21   39.11
  -1  -8  -1  877.56   38.61
   1  -8  -1  932.98   38.67
   1   8  -1 1047.55   39.12
   1   8  -1  952.87   38.23
  -1   8  -1  876.36   38.47
   1   8  -1  990.85   39.14
  -1  -8  -1  966.90   38.70
  -1   8  -1 1052.26   39.12
  -1   8  -1  953.99   38.37
  -1   8  -1  960.69   38.70
  -1   8  -1 1035.55   39.16
   1  -8  -1  814.43   38.04
   1   8  -1  918.95   38.37
  -1   8  -1  965.36   38.35
   1  -8   0   32.42    2.23
  -1   8   0   31.42    2.17
   1  -8   0   27.54    2.24
  -1  -8   0   27.58    1.77
   1   8   0   27.29    2.05
  -1   8   0   26.52    2.08
  -1  -8   0   30.26    2.41
  -1   8   0   28.77    1.98
   1   8   0   24.84    1.74
   1  -8   0   27.79    1.68
   1  -8   0   28.21    2.27
   1   8   0   26.86    2.11
  -1   8   0   25.96    1.78
  -1  -8   0   26.20    2.29
   1   8   0   28.98    2.37
  -1   8   0   28.94    2.26
   1   8   0   29.90    2.25
  -1  -8   0   27.02    2.26
   1   8   0   25.96    1.98
   1  -8   1  921.37   37.27
  -1   8   1  940.35   37.29
  -1  -8   1 1033.43   38.66
  -1  -8   1  987.71   38.15
  -1   8   1  914.40   37.79
  -1   8   1  888.80   37.84
   1   8   1  886.06   37.83
   1  -8   1  869.49   37.08
  -1  -8   1 1001.08   38.21
   1  -8   1  997.48   38.22
   1   8   1  921.88   37.33
  -1   8   1  919.73   37.83
   1  -8   1  964.58   38.42
  -1   8   1  904.08   37.81
   1   8   1  857.06   37.49
   1  -8   1  956.69   37.41
  -1   8   1  909.71   37.55
   1   8   1  822.02   37.30
   1   8   1  926.72   37.87
   1   8   1  918.92   37.84
   1   8   1  885.89   37.09
   1  -8   1  898.88   37.22
  -1  -8   1  904.78   37.31
   1  -8   1 1039.64   38.25
   1   8   1  924.90   37.79
  -1   8   2  725.71   28.89
   1  -8   2  653.54   28.60
   1  -8   2  696.66   28.83
   1   8   2  669.13   29.32
   1  -8   2  724.91   29.01
  -1  -8   2  619.71   28.50
   1  -8   2  692.56   28.74
   1   8   2  690.44   28.97
   1   8   2  734.66   28.95
  -1  -8   2  683.59   28.62
  -1   8   2  708.86   29.63
  -1  -8   2  720.63   28.93
   1   8   2  721.32   28.75
  -1   8   2  718.55   29.17
  -1   8   2  698.43   28.69
  -1  -8   2  703.83   28.98
   1   8   2  711.79   29.59
  -1   8   2  709.58   29.29
   1  -8   2  722.09   29.05
   1   8   2  703.39   28.57
  -1  -8   3   21.62    1.92
   1   8   3   21.75    1.90
  -1   8   3   24.98    2.32
   1  -8   3   24.09    2.16
  -1  -8   3   25.47    2.16
   1  -8   3   27.31    2.62
  -1  -8   3   26.67    2.35
   1   8   3   28.52    2.08
  -1   8   3   27.94    2.18
   1  -8   3   24.74    2.43
   1   8   3   26.75    2.64
  -1  -8   3   22.38    1.89
   1  -8   3   26.70    2.26
   1  -8   3   21.98    1.91
  -1   8   3   22.68    2.52
   1  -8   3   22.82    2.12
   1   8   3   20.97    1.99
   1   8   3   28.61    2.24
   1   8   3   26.26    2.37
  -1   8   3   25.79    2.31
   1   8   4   83.67    4.11
   1   8   4   78.83    4.31
   1  -8   4   81.63    4.44
  -1  -8   4   83.62    4.39
   1  -8   4   91.12    4.37
   1  -8   4   74.04    4.12
  -1  -8   4   85.59    4.26
   1   8   4   84.12    4.25
  -1   8   4   84.62    4.34
   1   9  -4   61.77    3.65
  -1   9  -4   63.93    3.57
  -1   9  -4   62.81    3.80
   1   9  -4   66.54    3.57
   1   9  -3   71.59    4.15
  -1   9  -3   72.44    4.15
  -1   9  -3   80.50    5.09
   1   9  -3   82.30    5.05
   1   9  -2   74.31    4.64
  -1   9  -2   75.86    4.22
   1   9  -2   74.54    4.24
   1   9  -2   72.42    4.11
   1   9  -1  251.42   10.54
  -1   9  -1  254.50   10.70
   1   9  -1  245.16   10.80
   1   9  -1  244.81   10.72
   1  -9  -1  234.53   11.03
  -1   9  -1  226.30   10.85
  -1  -9  -1  238.54   11.03
   1  -9  -1  241.44   11.05
  -1   9  -1  245.62   10.71
  -1   9  -1  265.26   11.09
  -1  -9  -1  244.70   11.08
  -1  -9  -1  219.15   10.92
   1   9   0  245.46   10.73
   1   9   0  217.33   10.36
   1   9   0  265.25   11.36
   1   9   0  238.57   10.90
  -1   9   0  254.85   10.76
  -1   9   0  242.82   10.97
   1  -9   0  235.11   10.49
  -1   9   0  241.30   10.82
  -1   9   0  273.63   11.07
   1  -9   0  233.12   10.29
  -1  -9   0  250.91   11.23
  -1  -9   0  243.12   11.24
   1  -9   0  255.96   11.01
   1   9   0  243.68   10.86
  -1  -9   0  252.70   11.27
  -1  -9   0  233.98   10.40
  -1   9   0  237.62   10.54
   1  -9   0  262.86   11.28
   1   9   0  244.58   10.75
  -1   9   0  231.76   10.42
   1  -9   0  253.58   11.24
  -1   9   1  237.91   10.72
   1   9   1  233.90   10.65
   1   9   1  251.12   10.78
   1  -9   1  217.05    9.78
   1   9   1  227.87    9.83
  -1  -9   1  229.23   10.12
   1  -9   1  262.12   10.26
  -1   9   1  237.50   10.41
  -1   9   1  244.26   10.70
   1   9   1  231.18   10.13
   1   9   1  207.10   10.07
   1   9   1  233.33   10.63
  -1   9   1  229.67   10.73
  -1   9   1  242.35   10.07
  -1   9   1  243.04   10.82
   1  -9   1  241.83   10.07
   1  -9   1  225.92   10.00
   1   9   1  207.80   10.30
   1   9   1  226.13   10.69
  -1  -9   2   65.00    3.56
   1  -9   2   71.27    4.04
  -1   9   2   71.61    4.38
   1  -9   2   71.19    3.85
  -1   9   2   69.58    3.86
   1   9   2   71.66    4.70
  -1   9   2   71.42    4.20
  -1  -9   2   72.73    3.95
   1   9   2   68.42    4.01
  -1   9   2   69.56    3.65
  -1  -9   2   69.53    3.96
   1   9   2   77.46    4.57
   1   9   2   70.00    3.49
   1  -9   2   66.01    3.71
  -1   9   2   77.80    4.79
   1  -9   2   71.35    3.69
   1  -9   2   78.65    4.12
   1   9   2   68.46    3.91
   1   9   2   65.94    3.68
  -1   9   3   84.43    4.33
  -1   9   3   80.66    5.04
  -1  -9   3   82.47    4.60
   1   9   3   88.89    4.66
  -1   9   3   82.31    4.53
  -1  -9   3   83.38    4.34
  -1   9   3   83.52    4.72
  -1  -9   3   65.42    4.03
   1   9   3   74.02    4.30
   1   9   3   81.14    4.16
   1  -9   3   85.57    4.48
   1  -9   3   90.94    4.82
   1  -9   3   73.89    4.33
   1   9   3   84.62    4.40
   1   9   3   80.71    5.01
   1   9   3   72.18    4.39
  -1   9   4   67.03    3.45
   1  -9   4   66.30    3.59
   1  -9   4   56.25    3.16
   1   9   4   61.69    3.27
  -1  -9   4   63.45    3.47
   1   9   4   60.33    3.40
   1  -9   4   64.51    3.36
  -1  -9   4   67.30    3.31
   1  10  -4    5.74    1.09
   1  10  -4    4.74    1.23
  -1  10  -4    6.33    1.12
  -1  10  -4    6.32    1.39
   1  10  -3    9.84    2.24
  -1  10  -3   11.14    1.83
  -1  10  -3    9.47    2.32
  -1  10  -3   10.08    1.54
   1  10  -3    9.71    1.56
   1  10  -2   23.85    2.14
   1  10  -2   23.55    2.26
  -1  10  -2   23.45    2.26
   1  10  -2   22.60    2.65
   1  10  -1  262.02   11.24
  -1  10  -1  237.92   10.80
  -1  10  -1  244.76   10.77
  -1  10  -1  220.64   10.98
   1  10  -1  231.79   10.85
  -1  10  -1  253.28   11.13
   1  10  -1  247.23   10.55
   1  10   0  246.67   11.35
   1 -10   0  240.36   10.64
  -1  10   0  284.54   11.55
  -1  10   0  261.69   11.48
   1 -10   0  258.67   10.94
   1 -10   0  256.79   11.42
   1  10   0  249.30   11.27
   1  10   0  238.63   11.18
  -1  10   0  247.52   11.23
   1  10   0  230.00   10.75
  -1  10   0  248.69   10.94
  -1  10   0  235.57   10.79
  -1  10   0  264.82   11.17
  -1 -10   0  249.29   10.81
   1  10   0  255.97   11.15
  -1  10   1  235.93   10.37
   1  10   1  228.30   10.66
  -1 -10   1  244.39   10.00
  -1  10   1  234.17   10.73
   1  10   1  228.03    9.99
   1 -10   1  217.55    9.81
   1  10   1  212.29   10.45
   1  10   1  195.73    9.87
   1  10   1  214.09   10.20
  -1  10   1  229.25   10.67
   1 -10   1  248.99   10.11
   1  10   2   22.78    2.15
  -1  10   2   21.20    2.26
  -1  10   2   21.99    2.56
   1 -10   2   20.80    2.09
   1  10   2   22.38    1.79
  -1  10   2   21.62    1.93
   1  10   2   22.58    2.59
  -1 -10   2   21.47    1.96
   1  10   2   22.88    2.04
   1 -10   2   20.48    1.87
   1  10   2   23.50    2.84
  -1 -10   2   21.12    2.01
   1 -10   2   19.45    1.77
   1 -10   2   21.97    1.78
  -1  10   2   21.97    2.82
   1 -10   2   23.20    2.19
   1  10   3    8.93    1.43
   1 -10   3   10.92    1.50
   1  10   3   10.99    1.70
   1 -10   3    9.07    1.44
  -1  10   3   10.96    1.57
   1  10   3    9.93    1.60
   1 -10   3   11.31    1.80
   1  10   3   10.18    1.40
  -1  10   3    6.91    1.57
  -1 -10   3    7.63    1.17
  -1 -10   3    9.82    1.35
  -1 -10   3    9.35    1.62
   1  10   3   11.75    2.13
  -1  10   3   10.37    2.09
   1 -10   4    4.58    0.87
   1 -10   4    4.92    1.08
   1  10   4    5.05    0.97
   1  10   4    5.10    0.82
  -1  10   4    4.17    1.05
  -1  10   4    6.17    1.00
  -1 -10   4    4.03    0.77
  -1 -10   4    5.63    1.04
   1  11  -4    5.07    1.05
   1  11  -4    5.60    0.95
  -1  11  -4    3.56    1.07
  -1  11  -3   12.52    2.36
  -1  11  -3   11.32    1.72
   1  11  -3   11.87    1.64
  -1  11  -3    9.23    1.45
   1  11  -3    8.54    1.63
   1  11  -3    8.27    2.14
   1  11  -2  154.41    7.43
  -1  11  -2  139.52    7.68
  -1  11  -2  156.87    7.41
   1  11  -2  137.44    7.14
   1  11  -2  152.43    7.90
  -1  11  -1   66.42    3.94
  -1  11  -1   61.52    3.21
  -1  11  -1   58.01    3.82
   1  11  -1   59.62    3.71
  -1  11  -1   56.41    3.58
   1  11  -1   57.62    3.24
   1 -11  -1   54.81    3.19
   1  11  -1   63.01    3.95
   1 -11   0   12.29    1.52
   1 -11   0   11.34    1.23
  -1  11   0   11.57    1.37
  -1 -11   0   11.60    1.38
   1  11   0    9.72    1.34
   1  11   0   11.23    1.89
  -1  11   0   11.90    1.49
   1  11   0   11.35    1.68
  -1  11   0   15.18    2.18
  -1  11   0   14.07    1.89
  -1  11   0   13.88    1.68
   1  11   0   12.28    1.68
   1  11   0   12.10    1.78
   1 -11   1   53.68    3.15
   1 -11   1   63.22    3.52
   1  11   1   49.71    3.29
  -1 -11   1   64.26    3.43
  -1  11   1   58.42    4.18
   1  11   1   57.31    4.07
   1  11   1   61.23    4.23
  -1  11   1   64.03    3.81
   1  11   1   60.81    3.46
   1 -11   2  120.98    6.25
   1  11   2  140.47    7.40
  -1  11   2  141.36    6.51
  -1  11   2  138.68    6.96
   1 -11   2  143.94    6.77
  -1  11   2  136.32    7.26
   1  11   2  130.48    6.76
  -1 -11   2  141.39    6.62
   1 -11   2  126.21    6.32
   1  11   2  133.93    6.61
  -1 -11   2  138.76    6.71
   1 -11   2  121.88    6.13
   1  11   2  130.18    6.21
  -1  11   3    8.89    1.63
   1  11   3    9.52    1.31
   1 -11   3    8.77    1.31
  -1 -11   3    9.30    1.55
   1  11   3    8.48    1.41
   1  11   3    9.66    2.11
   1  11   3    7.60    1.60
  -1  11   3   13.76    1.59
   1 -11   3   12.47    1.81
   1 -11   3    6.84    1.26
   1  11   3   11.91    1.61
  -1  11   3    7.05    1.94
  -1  11   4    3.11    0.84
   1 -11   4    5.18    0.94
  -1  12  -3   23.59    2.20
   1  12  -3   30.06    2.35
  -1  12  -3   27.24    2.84
   1  12  -3   29.59    2.85
   1  12  -3   29.53    2.24
  -1  12  -3   25.65    2.16
   1  12  -2   15.29    2.07
  -1  12  -2   12.60    1.99
  -1  12  -2   11.60    1.65
  -1  12  -2   15.82    2.38
   1  12  -2   12.80    1.68
   1  12  -1  290.90   13.11
   1  12  -1  293.80   12.50
  -1  12  -1  295.13   13.01
   1  12  -1  329.09   13.51
  -1  12  -1  284.93   12.38
   1 -12  -1  265.57   12.43
  -1  12  -1  306.21   13.31
  -1  12  -1  283.95   13.23
   1  12   0  428.46   18.14
  -1  12   0  409.14   18.11
   1 -12   0  428.62   17.76
  -1  12   0  428.08   18.45
   1  12   0  418.04   18.35
  -1  12   0  431.94   18.06
   1  12   0  414.62   18.13
   1  12   0  411.59   17.92
   1 -12   0  408.35   17.35
  -1 -12   0  422.27   17.60
  -1  12   0  396.09   17.56
   1  12   0  396.92   17.57
  -1  12   0  401.65   17.64
   1 -12   1  255.83   11.94
   1  12   1  285.44   13.15
   1  12   1  275.51   12.31
   1  12   1  248.30   12.08
  -1  12   1  297.67   13.25
  -1  12   1  298.12   12.78
   1 -12   1  314.36   12.50
   1  12   1  281.46   13.21
  -1 -12   1  286.70   12.30
   1  12   2   14.80    1.82
  -1  12   2   14.76    2.43
  -1  12   2   11.98    1.96
   1  12   2   11.99    1.84
  -1 -12   2   14.42    1.77
   1 -12   2   11.22    1.41
   1 -12   2   13.71    1.92
   1  12   2   13.17    2.37
   1 -12   2   11.18    1.47
  -1 -12   2   15.80    1.81
  -1  12   3   26.05    2.75
   1  12   3   23.43    2.19
  -1 -12   3   28.04    2.20
   1 -12   3   21.10    1.74
  -1  12   3   29.01    2.34
   1  12   3   23.59    2.01
   1  12   3   27.64    2.74
   1 -12   3   26.79    2.31
   1  12   3   26.38    2.14
  -1  12   3   24.75    2.25
  -1  13  -3   50.33    3.09
   1  13  -3   54.32    3.15
   1 -13  -3   51.53    2.88
   1  13  -3   57.67    3.74
   1  13  -3   54.24    3.18
  -1  13  -3   53.63    3.16
  -1  13  -2   79.56    4.49
   1  13  -2   95.50    5.06
   1 -13  -2   79.09    4.37
   1  13  -2   89.16    4.62
  -1  13  -2   86.36    5.29
  -1  13  -2   96.09    5.09
   1  13  -1  362.74   15.19
  -1  13  -1  382.34   16.13
   1  13  -1  413.46   16.37
   1  13  -1  383.65   16.08
   1 -13  -1  326.60   15.19
  -1  13  -1  366.69   16.17
  -1 -13  -1  330.41   15.44
   1  13   0   15.26    2.11
   1  13   0   16.11    2.15
  -1  13   0   16.05    2.15
   1  13   0   15.42    1.75
  -1 -13   0   16.44    1.73
  -1  13   0   14.46    1.74
   1  13   0   14.81    2.04
  -1  13   0   18.59    2.16
   1 -13   0   15.03    1.45
  -1  13   0   20.53    2.66
   1 -13   0   19.94    1.98
   1  13   0   13.70    2.43
  -1  13   0   17.02    1.75
  -1  13   1  381.03   17.43
   1 -13   1  407.57   16.69
  -1  13   1  387.40   16.99
   1  13   1  373.76   17.46
  -1 -13   1  370.77   16.47
   1  13   1  365.81   17.33
  -1  13   2   79.53    4.86
   1  13   2   82.41    4.49
   1 -13   2   89.57    4.73
   1  13   2   85.97    5.36
  -1 -13   2   79.96    4.54
  -1 -13   2   79.43    4.46
  -1  13   2   82.56    5.21
   1 -13   2   66.24    4.05
   1  13   2   77.76    4.70
  -1  13   2   91.43    4.75
   1 -13   3   53.93    3.23
  -1  13   3   50.55    3.23
  -1 -13   3   50.00    3.05
   1  13   3   52.37    3.03
   1  13   3   46.03    3.06
   1  13   3   58.51    3.77
  -1  13   3   57.26    3.26
   1  13   3   48.05    2.95
  -1  13   3   52.32    3.68
   1  14  -3   30.51    2.06
  -1  14  -3   25.25    1.86
  -1  14  -3   28.81    2.04
   1  14  -3   30.94    2.51
   1  14  -3   28.15    1.94
  -1  14  -2   22.58    1.88
   1  14  -2   25.34    2.01
   1  14  -2   30.67    2.59
   1  14  -2   25.13    2.75
  -1  14  -2   22.63    2.62
  -1  14  -2   27.16    2.53
   1 -14  -2   24.19    1.83
   1  14  -1  122.61    6.19
  -1  14  -1  106.46    5.82
   1 -14  -1  106.37    5.57
   1  14  -1  109.10    5.89
   1 -14  -1   96.13    5.03
  -1  14  -1  102.33    6.01
  -1 -14  -1   94.65    5.30
   1  14  -1  118.98    5.78
  -1  14   0  489.39   21.43
  -1  14   0  515.82   21.41
  -1  14   0  528.33   21.93
   1  14   0  486.04   21.43
   1  14   0  493.03   21.76
  -1  14   0  454.31   20.78
   1  14   0  463.73   20.79
   1 -14   0  521.38   21.07
   1  14   0  473.25   21.10
  -1 -14   0  503.18   20.83
   1  14   0  506.25   21.47
  -1  14   1  118.10    6.39
   1 -14   1  119.11    6.01
   1  14   1  115.51    6.81
   1  14   1  112.00    6.90
  -1 -14   1  110.56    5.80
  -1  14   1  117.23    6.80
  -1 -14   2   23.19    2.13
   1 -14   2   18.68    1.76
   1  14   2   30.45    3.29
  -1 -14   2   25.31    2.15
  -1  14   2   30.30    3.01
   1  14   2   24.47    2.38
  -1  14   2   25.44    3.21
   1  14   2   28.28    3.03
  -1  14   2   27.20    2.38
   1 -14   2   27.76    2.39
  -1  14   3   28.06    2.08
  -1 -14   3   26.38    1.90
  -1  14   3   29.91    2.07
   1  14   3   26.94    2.42
   1  14   3   21.86    1.76
   1 -14   3   27.81    2.07
  -1  14   3   26.86    2.43
  -1  15  -3    7.96    1.05
   1  15  -3    8.37    1.38
   1 -15  -3    7.82    1.01
  -1  15  -3    7.63    1.36
   1  15  -3    9.44    1.09
   1 -15  -2  115.57    5.85
   1  15  -2  118.31    6.39
  -1  15  -2  115.84    6.21
  -1 -15  -2  110.44    5.63
   1  15  -2  130.72    6.17
   1  15  -2  109.83    5.41
  -1  15  -2  138.90    6.28
   1  15  -1  219.54    9.90
  -1  15  -1  204.48    9.49
  -1 -15  -1  183.85    9.11
   1  15  -1  219.37    9.58
  -1  15  -1  200.60    9.58
   1  15  -1  202.95    9.71
   1 -15  -1  192.73    9.36
  -1  15  -1  196.93    9.83
   1  15   0  449.39   19.38
  -1  15   0  430.67   19.31
   1  15   0  429.13   19.00
  -1  15   0  458.53   19.91
   1  15   0  475.21   19.56
  -1  15   0  448.31   19.37
   1 -15   0  469.55   19.03
   1  15   0  427.31   19.64
  -1  15   0  411.72   18.73
  -1 -15   0  432.51   18.74
   1  15   0  426.31   18.75
  -1  15   1  210.75   10.52
   1  15   1  211.73   10.64
  -1 -15   1  200.86    9.48
   1  15   1  204.52   10.42
  -1  15   1  209.58   10.12
  -1 -15   1  195.06    9.84
   1 -15   1  224.35    9.78
  -1  15   2  116.76    6.67
   1  15   2  122.40    6.55
  -1  15   2  114.73    6.36
   1  15   2  105.87    5.85
  -1 -15   2  107.08    5.62
   1 -15   2  114.80    5.78
  -1 -15   2  107.28    5.57
  -1  15   3    6.27    1.39
   1 -15   3    8.85    1.13
   1  15   3    7.41    1.43
  -1  15   3    7.15    1.05
  -1  16  -2    4.57    1.42
   1  16  -2   10.35    1.76
   1 -16  -2    7.82    1.25
   1  16  -2    7.37    1.50
  -1 -16  -2    5.61    1.02
  -1  16  -2    7.95    1.51
  -1 -16  -1  116.17    6.36
  -1  16  -1  139.53    7.17
   1  16  -1  141.39    7.01
  -1  16  -1  134.01    6.73
   1  16  -1  147.04    6.86
  -1  16  -1  142.76    6.85
   1  16  -1  152.18    7.16
   1 -16  -1  136.28    6.72
  -1 -16   0    0.61    1.01
  -1  16   0    1.74    1.47
  -1  16   0    1.19    1.99
   1  16   0    0.22    1.05
  -1  16   0    0.35    1.08
   1  16   0    1.49    1.60
   1  16   0    0.32    1.21
  -1  16   0    1.93    1.45
   1  16   0   -0.16    1.35
   1 -16   0    0.71    1.19
   1  16   0    1.35    1.96
  -1  16   1  132.12    7.17
   1 -16   1  138.38    6.89
   1  16   1  143.47    7.57
  -1 -16   1  133.00    6.64
   1  16   1  149.29    7.84
  -1  16   1  145.28    7.63
  -1 -16   1  127.98    6.97
   1 -16   1  156.50    7.03
   1 -16   2    7.45    1.33
  -1 -16   2    5.42    1.10
  -1  16   2    7.68    1.86
  -1 -16   2    7.19    1.16
   1  16   2    5.77    1.76
   1  16   2    7.21    1.99
  -1  16   2    8.19    2.07
   1  16   2    8.31    1.44
   1 -17  -2    4.46    0.96
   1  17  -2    7.12    1.37
  -1  17  -2    4.97    1.13
   1  17  -2    7.83    1.21
  -1  17  -2    7.46    1.25
  -1  17  -1    6.25    1.35
  -1  17  -1    3.94    1.14
   1  17  -1    5.46    1.34
  -1  17  -1    5.76    1.63
   1 -17  -1    6.85    1.28
  -1 -17  -1    5.30    1.04
   1  17  -1    6.95    1.54
  -1  17   0   12.57    1.84
   1  17   0   12.05    2.25
   1 -17   0   15.49    1.72
  -1  17   0   16.43    2.43
   1  17   0   13.17    1.42
  -1 -17   0   11.37    1.39
  -1  17   0   11.79    1.46
   1 -17   1    6.27    1.24
  -1  17   1    7.07    1.60
  -1 -17   1    5.93    1.11
   1  17   1    6.39    1.74
   1 -17   1    6.47    1.35
   1  17   1    6.23    2.12
  -1  17   1    4.66    1.74
  -1 -17   1    6.04    1.38
  -1  17   1    5.92    2.04
   1  17   2    6.14    1.53
  -1  17   2    4.84    1.43
  -1 -17   2    4.45    0.83
  -1 -17   2    3.59    0.80
   1  17   2    4.38    1.09
   1  17   2    7.23    1.63
  -1  17   2    6.84    1.65
   1 -17   2    6.23    1.08
  -1  18  -1   47.48    3.12
   1 -18  -1   51.20    2.93
   1  18  -1   55.71    3.03
   1  18  -1   54.46    3.05
  -1  18  -1   53.39    3.04
   1  18   0   39.35    3.00
  -1  18   0   33.86    2.16
  -1 -18   0   34.02    2.18
   1 -18   0   38.46    2.44
  -1  18   0   38.89    3.13
  -1  18   1   55.45    3.70
   1  18   1   53.57    3.38
   1 -18   1   56.54    3.00
   1 -18   1   49.19    2.83
  -1 -18   1   46.82    3.02
  -1 -18   1   44.98    2.64
   1  18   1   52.14    3.55
  -1  18   1   50.88    3.36
  -1  18   1   50.07    3.19
   1  19  -1   31.99    1.94
  -1  19  -1   36.11    2.01
   1 -19  -1   33.21    1.93
   1  19   0   57.18    3.63
   1 -19   0   69.81    3.41
   1 -19   0   65.57    3.55
  -1  19   0   70.08    3.91
  -1  19   1   32.99    2.46
   1 -19   1   34.80    1.95
   1  19   1   30.45    2.36
   1  19   1   30.95    2.15
  -1  19   1   31.09    2.16
  -1 -19   1   27.55    1.93
  -2   0  -4   14.96    1.96
  -2   0  -4   15.69    1.58
   2   0  -3  280.55   12.20
   2   0  -2 1847.41   73.36
   2   0  -2 1787.99   73.63
  -2   0  -2 1807.11   74.34
  -2   0  -1 9999.00  400.33
   2   0   0 1675.48   64.79
  -2   0   0 1594.92   64.74
   2   0   0 1528.17   64.68
  -2   0   0 1599.85   64.74
   2   0   0 1678.08   64.78
   2   0   1 9894.55  395.60
   2   0   1 9825.97  396.20
   2   0   1 9920.19  395.61
   2   0   2 1956.73   76.20
   2   0   2 1833.69   76.07
   2   0   2 1871.60   76.08
  -2   0   2 1934.59   76.20
  -2   0   2 1924.17   76.16
  -2   0   2 1846.00   75.99
   2   0   2 1867.89   76.01
   2   0   2 1929.63   76.06
   2   0   2 1919.38   76.34
  -2   0   2 1862.76   76.02
  -2   0   2 1846.62   75.98
  -2   0   2 1856.96   76.04
   2   0   2 1931.32   77.39
  -2   0   2 1915.20   76.53
   2   0   2 1870.72   75.96
  -2   0   3  300.18   13.41
   2   0   3  298.99   13.43
  -2   0   3  311.84   13.41
  -2   0   3  310.83   13.69
  -2   0   3  299.09   13.47
   2   0   3  298.49   13.78
   2   0   3  305.28   13.48
   2   0   3  329.77   13.77
   2   0   3  290.01   13.28
  -2   0   3  300.30   13.34
   2   0   3  308.37   13.46
   2   0   3  305.97   13.27
   2   0   4   21.45    1.98
  -2   0   4   18.72    2.13
   2   0   4   21.13    2.23
   2   0   4   19.51    2.16
  -2   0   4   21.79    2.09
  -2   0   4   21.26    2.15
   2   0   4   18.85    2.38
   2   0   4   22.21    2.23
  -2   1  -4   20.44    2.29
   2   1  -3  182.87    8.20
   2  -1  -3  173.21    7.94
   2  -1  -2  219.83    7.01
   2   1  -2  215.66    7.62
  -2  -1  -2  226.67    8.25
   2  -1  -2  206.50    7.22
  -2  -1  -2  211.36    8.22
  -2   1  -2  206.55    8.23
   2   1  -2  221.06    7.16
   2   1  -1 7101.38  308.31
  -2   1  -1 7749.01  308.71
  -2  -1  -1 7771.22  308.17
  -2  -1  -1 7765.17  308.17
  -2   1  -1 7819.12  308.25
  -2   1  -1 7764.87  308.24
  -2  -1  -1 7895.63  308.78
  -2  -1  -1 7871.99  308.64
  -2   1   0   72.34    3.36
  -2  -1   0   71.47    3.40
   2   1   0   69.98    3.45
  -2   1   0   68.78    3.31
  -2   1   0   72.09    3.35
   2  -1   0   73.69    3.37
   2   1   0   72.33    3.44
  -2  -1   0   73.10    3.43
   2   1   0   69.01    3.39
  -2   1   0   72.66    3.26
   2  -1   0   74.71    3.37
   2  -1   1 7983.26  315.95
   2   1   1 7795.37  315.90
   2   1   1 7754.49  315.91
   2  -1   1 7845.79  316.47
  -2  -1   1 8053.24  316.11
   2  -1   1 7989.70  315.96
  -2  -1   2  215.03    8.53
  -2  -1   2  188.79    7.96
  -2  -1   2  220.85    8.50
   2  -1   2  221.56    8.62
  -2  -1   2  186.61    7.96
  -2   1   2  219.62    8.58
   2  -1   2  224.02    8.92
   2  -1   2  222.88    8.67
   2  -1   2  216.15    8.70
   2   1   2  222.96    8.84
  -2  -1   2  223.25    8.75
  -2  -1   2  217.68    8.47
  -2  -1   2  223.86    8.67
   2  -1   2  232.44    8.62
   2  -1   2  229.62    8.63
  -2   1   2  224.95    8.70
   2   1   2  216.24    8.55
   2   1   2  222.52    8.55
  -2  -1   2  220.78    8.52
   2  -1   2  228.75    8.61
   2   1   2  228.44    8.57
  -2  -1   2  181.84    7.95
  -2   1   2  221.60    8.54
   2  -1   2  227.38    9.97
  -2   1   2  217.37    8.85
   2   1   2  216.11    8.41
   2   1   2  223.14    8.50
  -2  -1   2  184.73    7.96
  -2   1   2  219.30    8.55
  -2  -1   2  232.44    9.29
   2  -1   2  225.20    8.51
   2  -1   3  195.58    8.88
  -2   1   3  188.10    8.98
   2  -1   3  199.78    9.07
   2  -1   3  189.81    9.39
   2   1   3  179.72    8.74
   2  -1   3  188.49    8.92
  -2  -1   3  191.74    8.88
   2   1   3  190.12    9.00
  -2  -1   3  200.07    8.96
  -2   1   3  192.61    9.04
   2   1   3  193.77    8.79
   2   1   3  182.11    9.25
  -2   1   3  194.50    8.96
  -2   1   3  203.71    9.02
   2  -1   3  195.02    9.00
  -2  -1   3  193.84    8.97
  -2  -1   3  207.05    9.31
  -2  -1   3  192.07    8.98
   2  -1   3  198.19    9.06
  -2  -1   3  189.70    8.86
   2   1   3  187.63    8.97
   2  -1   3  204.77    9.29
   2  -1   4   35.86    2.74
  -2  -1   4   36.97    2.67
  -2   1   4   32.84    2.72
   2   1   4   31.90    2.64
  -2  -1   4   29.49    2.60
   2  -1   4   32.06    2.70
   2  -1   4   28.60    2.63
   2   1   4   32.04    2.35
  -2   1   4   36.42    2.65
  -2   1   4   32.92    2.50
   2   1   4   28.49    2.60
  -2  -1   4   32.63    2.52
  -2   1   4   35.56    2.69
   2  -1   4   33.38    2.95
   2  -1   4   30.52    2.43
  -2   2  -4   47.14    3.43
   2   2  -4   48.52    2.92
   2   2  -3    8.01    1.46
   2   2  -3    7.63    1.40
   2   2  -2  267.72   10.58
   2   2  -2  253.52   10.69
  -2  -2  -2  265.48   11.35
   2   2  -2  262.90   11.06
  -2   2  -2  225.04   10.19
  -2  -2  -2  269.30   11.50
  -2   2  -2  258.17   11.53
   2  -2  -2  239.65   10.37
  -2   2  -2  229.94   10.21
  -2  -2  -1  355.10   13.78
   2  -2  -1  336.74   13.79
  -2   2  -1  374.45   13.94
  -2   2  -1  349.85   14.29
  -2  -2  -1  364.51   13.80
   2   2  -1  359.85   14.06
  -2  -2  -1  368.43   13.81
  -2  -2  -1  354.39   13.80
  -2  -2  -1  367.93   14.27
  -2  -2  -1  364.55   14.47
  -2   2  -1  372.09   13.92
   2  -2  -1  341.30   13.82
  -2  -2   0 3268.76  130.93
   2  -2   0 3102.01  130.73
  -2   2   0 3347.23  130.85
  -2  -2   0 3285.52  130.91
   2  -2   0 3443.12  130.86
   2  -2   0 3430.46  130.86
  -2  -2   0 3314.44  130.92
   2   2   0 3157.96  130.90
  -2   2   0 3333.21  130.85
  -2   2   0 3097.73  130.67
   2  -2   1  368.19   15.03
  -2  -2   1  383.01   15.07
  -2  -2   1  379.87   15.09
  -2  -2   1  345.55   15.05
   2  -2   1  370.54   15.56
   2  -2   1  369.24   15.03
  -2   2   1  349.14   14.90
  -2  -2   1  370.17   15.27
  -2   2   1  354.80   14.90
  -2  -2   1  339.68   15.06
   2   2   2  270.16   11.17
  -2   2   2  269.23   11.26
  -2   2   2  273.13   11.35
  -2  -2   2  273.05   11.44
   2  -2   2  234.59   11.04
   2   2   2  268.34   11.46
   2  -2   2  271.81   11.40
   2   2   2  266.96   11.21
   2   2   2  274.27   11.55
   2  -2   2  263.13   11.45
   2   2   2  274.79   11.33
  -2   2   2  284.73   11.50
  -2  -2   2  273.74   11.51
  -2  -2   2  256.30   11.06
  -2  -2   2  256.58   11.21
  -2  -2   2  265.78   11.07
  -2   2   2  273.19   11.40
   2  -2   2  234.68   11.05
  -2  -2   2  264.01   11.26
  -2  -2   2  262.35   11.26
   2   2   2  271.37   11.32
  -2  -2   2  289.57   12.20
   2   2   2  255.14   11.25
  -2  -2   2  258.25   11.04
   2  -2   2  267.55   11.38
  -2   2   2  264.14   11.43
  -2  -2   2  267.30   11.30
  -2   2   2  263.24   11.32
  -2  -2   2  265.18   11.06
   2  -2   2  281.17   11.40
   2  -2   2  264.80   12.59
   2   2   2  263.68   11.43
   2  -2   2  266.57   11.40
   2   2   2  271.48   11.35
   2  -2   2  272.92   11.48
   2   2   3    8.09    1.50
   2  -2   3   10.04    1.78
  -2   2   3    8.53    1.33
  -2   2   3    6.80    1.47
   2   2   3    6.39    1.66
  -2  -2   3    7.88    1.40
   2  -2   3    9.59    1.51
   2  -2   3    8.98    1.57
   2  -2   3    6.58    1.46
   2   2   3    6.45    1.21
  -2   2   3    6.61    1.37
  -2   2   3    6.72    1.50
  -2  -2   3    6.08    1.34
  -2  -2   3    6.49    1.45
  -2  -2   3    8.07    1.39
   2   2   3    7.23    1.23
   2   2   3    7.68    1.63
  -2   2   3    7.87    1.61
  -2   2   3    5.13    1.41
   2  -2   3    8.27    1.97
  -2  -2   3    5.70    1.28
   2  -2   3    7.06    1.56
   2   2   3    7.49    1.50
  -2  -2   3    9.72    1.76
   2  -2   4   62.77    3.86
  -2   2   4   65.56    3.88
  -2  -2   4   67.20    3.82
   2  -2   4   67.32    3.76
  -2   2   4   48.69    3.30
   2  -2   4   67.66    4.20
  -2   2   4   64.36    3.79
  -2   2   4   60.02    3.61
   2   2   4   59.63    3.46
   2  -2   4   61.61    3.87
  -2  -2   4   62.92    3.85
   2  -2   4   59.29    3.80
  -2  -2   4   66.86    3.81
  -2   2   4   60.58    3.86
   2   2   4   64.98    4.09
   2   2   4   66.89    3.90
  -2  -2   4   63.01    3.66
   2   3  -4    6.20    1.29
  -2   3  -4    5.39    1.74
   2   3  -3   31.40    2.43
   2   3  -3   30.15    2.55
   2   3  -2  625.07   24.63
   2   3  -2  594.50   24.76
  -2   3  -2  579.19   25.52
   2   3  -2  610.40   24.46
  -2   3  -2  571.60   24.41
  -2  -3  -2  603.91   25.46
  -2  -3  -2  624.10   25.34
   2   3  -2  609.80   25.18
  -2   3  -2  565.63   24.43
  -2  -3  -1 1122.92   45.95
   2  -3  -1 1112.16   45.93
  -2  -3  -1 1165.30   46.37
   2   3  -1 1129.78   46.24
  -2   3  -1 1142.72   46.08
   2  -3  -1 1124.18   45.94
  -2  -3  -1 1144.71   46.58
  -2  -3  -1 1170.28   45.99
  -2  -3  -1 1154.01   45.99
  -2  -3  -1 1122.49   45.93
  -2   3  -1 1132.65   46.08
  -2  -3   0   15.75    1.52
  -2  -3   0   16.66    1.46
  -2  -3   0   18.70    1.55
   2   3   0   14.72    1.54
  -2  -3   0   16.25    1.52
  -2  -3   0   16.68    1.49
   2  -3   0   18.84    1.42
  -2   3   0   16.73    1.20
   2  -3   0   17.08    1.38
   2  -3   0   17.75    1.32
  -2   3   0   19.44    1.44
  -2   3   0   20.37    1.46
  -2   3   1 1092.72   45.76
  -2  -3   1 1173.83   46.23
  -2  -3   1 1188.90   45.98
   2  -3   1 1152.66   45.94
  -2  -3   1 1100.77   46.01
  -2   3   1 1073.88   45.75
   2  -3   1 1151.99   45.94
   2  -3   1 1128.73   46.35
  -2  -3   1 1199.46   46.01
  -2  -3   1 1111.22   45.99
   2   3   2  616.47   25.60
   2   3   2  591.69   25.31
  -2  -3   2  601.45   25.40
  -2   3   2  618.33   25.43
  -2  -3   2  626.33   25.69
  -2  -3   2  614.59   25.44
  -2  -3   2  610.51   25.47
  -2  -3   2  588.64   25.36
  -2  -3   2  631.93   25.45
   2   3   2  600.58   25.36
  -2  -3   2  640.68   25.44
   2  -3   2  598.49   25.44
  -2   3   2  645.66   25.63
   2   3   2  643.63   25.51
   2   3   2  633.98   25.75
  -2  -3   2  614.66   25.49
   2   3   2  609.37   25.71
  -2   3   2  598.96   25.69
   2  -3   2  622.63   25.55
   2   3   2  653.20   25.54
   2  -3   2  616.08   25.57
   2  -3   2  599.01   25.45
  -2   3   2  617.53   25.67
   2  -3   2  656.24   25.62
  -2  -3   2  643.88   26.50
  -2  -3   2  615.33   25.49
   2   3   2  610.06   25.29
   2  -3   2  626.84   25.59
  -2   3   2  632.81   25.55
   2   3   2  640.02   25.53
  -2  -3   2  647.76   25.67
   2   3   2  604.15   25.66
   2  -3   2  627.75   25.65
  -2   3   2  618.29   25.61
  -2  -3   3   32.34    2.44
   2   3   3   29.81    2.17
  -2  -3   3   32.74    2.40
   2  -3   3   37.83    2.86
  -2   3   3   34.39    2.38
  -2   3   3   36.27    2.58
   2   3   3   35.14    2.70
  -2   3   3   34.20    2.61
  -2   3   3   32.40    2.61
   2   3   3   35.02    2.57
   2  -3   3   31.91    2.62
   2   3   3   28.65    2.58
   2  -3   3   31.38    2.60
  -2  -3   3   33.56    2.80
   2   3   3   33.54    2.56
  -2  -3   3   33.61    2.39
  -2   3   3   33.14    2.56
  -2  -3   3   30.91    2.47
   2  -3   3   33.80    2.57
   2   3   3   32.29    2.53
  -2   3   3   33.91    2.65
   2   3   3   24.74    2.02
  -2  -3   3   32.02    2.41
   2  -3   3   33.03    3.08
   2   3   4    5.57    1.45
   2   3   4    4.99    1.10
  -2  -3   4    7.23    1.49
  -2   3   4    4.81    1.23
  -2  -3   4    6.09    1.47
  -2   3   4    7.14    1.60
  -2   3   4    4.46    1.07
  -2  -3   4    8.00    1.45
   2  -3   4    7.05    1.54
   2   3   4    7.09    1.58
  -2  -3   4    4.62    1.27
  -2   3   4    7.01    1.52
   2  -3   4    6.84    1.75
   2   3   4    7.21    1.68
   2   3   4    5.39    1.44
   2  -3   4    6.17    1.56
  -2   3   4    5.58    1.49
  -2   4  -4    1.78    1.60
   2   4  -4    2.39    1.13
   2   4  -3   48.96    3.25
   2   4  -3   47.73    3.38
  -2  -4  -2   26.31    2.43
   2   4  -2   27.31    2.20
   2   4  -2   29.32    2.05
   2   4  -2   29.45    2.41
  -2  -4  -2   29.98    2.36
   2   4  -2   29.72    1.92
  -2   4  -2   26.30    1.83
  -2  -4  -1  157.83    7.08
   2  -4  -1  157.87    7.06
  -2  -4  -1  162.38    7.15
  -2   4  -1  162.87    7.22
  -2  -4  -1  164.13    7.45
   2   4  -1  162.79    7.44
  -2  -4  -1  162.10    7.07
  -2  -4  -1  156.48    7.68
  -2  -4  -1  162.60    7.13
  -2   4  -1  164.55    7.26
   2  -4  -1  153.01    7.04
   2  -4   0   97.33    4.48
  -2   4   0  102.90    4.72
  -2  -4   0   93.50    4.78
  -2  -4   0   99.03    4.76
  -2   4   0   98.87    4.70
  -2  -4   0   96.23    4.73
  -2  -4   0  100.34    4.81
   2  -4   0   99.62    4.67
   2  -4   0  100.31    4.69
  -2  -4   0   98.86    4.78
  -2   4   0  102.82    4.48
   2   4   0   90.41    4.79
   2  -4   1  163.77    7.28
  -2  -4   1  170.44    7.33
  -2   4   1  159.36    7.09
  -2   4   1  155.89    7.09
  -2  -4   1  152.37    7.34
   2  -4   1  164.96    7.29
  -2  -4   1  153.59    7.31
  -2  -4   1  168.73    7.35
   2  -4   1  162.22    7.67
  -2  -4   2   26.44    2.60
  -2  -4   2   25.30    1.92
   2   4   2   28.72    2.25
  -2  -4   2   31.31    1.95
  -2   4   2   30.15    2.04
   2  -4   2   28.11    2.03
  -2  -4   2   30.18    1.93
   2  -4   2   28.18    2.05
   2   4   2   26.80    2.08
   2  -4   2   31.19    2.43
  -2  -4   2   26.82    1.98
  -2  -4   2   29.68    2.02
   2  -4   2   27.80    1.90
  -2   4   2   27.31    2.24
  -2  -4   2   28.92    2.08
   2   4   2   28.64    2.23
   2   4   2   25.83    1.94
   2   4   2   24.10    1.63
   2  -4   2   27.31    1.98
   2   4   2   32.50    2.01
  -2  -4   2   26.38    1.77
  -2  -4   2   26.17    1.74
   2  -4   2   30.24    2.06
   2  -4   2   25.84    1.89
  -2  -4   2   27.37    1.89
   2  -4   2   25.15    1.90
   2  -4   2   25.80    2.09
   2   4   2   29.92    1.92
  -2   4   2   30.38    2.11
   2   4   2   29.51    1.92
  -2   4   2   30.83    2.04
  -2  -4   2   28.87    1.85
  -2   4   2   31.30    2.02
   2   4   2   26.87    1.64
  -2   4   2   29.71    1.84
   2  -4   3   51.06    3.27
   2   4   3   45.83    2.80
  -2   4   3   48.87    3.29
  -2  -4   3   52.81    3.29
  -2  -4   3   45.28    3.00
   2  -4   3   48.37    3.21
   2  -4   3   49.02    3.28
   2  -4   3   49.70    3.87
   2  -4   3   51.45    3.49
  -2  -4   3   48.82    3.05
   2   4   3   43.06    3.20
  -2   4   3   50.93    3.35
   2   4   3   46.87    3.14
  -2  -4   3   45.03    3.07
  -2  -4   3   52.41    3.21
  -2   4   3   52.45    3.08
  -2   4   3   50.59    3.34
  -2  -4   3   51.86    3.49
   2   4   3   53.51    3.39
   2   4   3   54.21    3.27
   2   4   3   47.94    3.20
  -2   4   3   50.58    3.24
  -2   4   4    1.77    1.33
  -2  -4   4    2.77    1.25
   2   4   4    1.16    0.80
   2  -4   4    2.04    1.29
   2   4   4    0.71    1.24
  -2   4   4    1.95    1.04
   2   4   4    1.86    1.28
  -2  -4   4    0.77    1.02
  -2  -4   4    1.44    1.07
   2  -4   4    0.91    1.44
  -2   4   4    1.24    0.91
   2   4   4    1.98    1.25
   2   4   4    1.73    1.30
   2  -4   4    2.08    1.33
  -2   4   4    2.14    1.36
  -2  -4   4    0.72    1.28
  -2   5  -4   95.32    5.02
  -2   5  -4   87.89    5.30
   2   5  -4   98.06    4.95
   2   5  -3   14.84    1.89
   2   5  -3   14.64    2.03
   2   5  -2   37.86    2.43
   2   5  -2   36.51    2.65
  -2   5  -2   35.69    2.26
   2   5  -2   36.82    2.34
  -2  -5  -2   35.00    2.87
  -2  -5  -2   35.54    2.74
  -2  -5  -1  314.22   13.37
   2  -5  -1  305.36   13.32
   2   5  -1  325.56   13.45
  -2   5  -1  329.23   13.58
  -2  -5  -1  319.93   13.48
  -2   5  -1  338.34   13.62
  -2  -5  -1  318.21   13.69
  -2   5  -1  306.00   13.74
  -2  -5  -1  324.42   13.46
   2   5  -1  306.52   13.19
  -2  -5  -1  313.47   13.34
   2  -5  -1  313.15   13.35
   2   5  -1  291.45   13.13
   2   5  -1  330.53   13.81
  -2   5   0 1226.23   49.05
  -2   5   0 1249.63   48.81
   2  -5   0 1221.57   49.06
   2  -5   0 1228.53   49.06
  -2  -5   0 1184.05   49.10
  -2   5   0 1214.18   49.06
  -2  -5   0 1174.67   49.12
  -2  -5   0 1177.07   49.14
   2  -5   0 1173.58   48.81
  -2   5   1  301.78   13.33
  -2  -5   1  344.87   13.71
  -2  -5   1  304.73   13.73
  -2  -5   1  337.40   13.72
  -2  -5   1  309.36   13.72
   2   5   1  296.45   13.53
   2  -5   1  330.53   13.65
  -2   5   1  322.84   13.43
   2  -5   1  333.13   13.66
   2  -5   1  309.16   13.18
   2  -5   1  322.06   13.96
  -2   5   1  306.21   13.23
  -2   5   1  316.69   13.43
   2   5   2   39.14    2.30
  -2   5   2   36.24    2.19
   2  -5   2   37.00    2.45
  -2   5   2   36.61    2.34
  -2  -5   2   40.91    2.49
  -2   5   2   36.18    2.52
   2   5   2   39.31    2.81
   2   5   2   35.03    2.43
   2  -5   2   38.32    2.86
  -2   5   2   38.87    2.43
   2   5   2   37.07    2.31
   2  -5   2   37.71    2.47
  -2   5   2   38.45    2.46
   2  -5   2   33.97    2.35
  -2   5   2   38.41    2.37
   2  -5   2   38.83    2.46
  -2  -5   2   37.86    2.48
  -2  -5   2   41.07    2.50
   2  -5   2   38.43    2.56
  -2  -5   2   36.76    2.13
   2  -5   2   37.62    2.42
  -2  -5   2   39.68    2.46
  -2  -5   2   37.33    2.60
  -2  -5   2   34.79    2.11
  -2  -5   2   37.40    2.33
   2   5   2   36.01    2.25
   2   5   2   34.91    2.17
   2  -5   2   36.55    2.38
  -2   5   2   39.21    2.80
  -2  -5   2   37.41    2.56
   2   5   2   39.70    2.75
   2   5   2   38.47    2.35
  -2  -5   2   37.05    2.24
   2  -5   2   39.95    2.53
  -2  -5   3   16.58    1.78
   2   5   3   17.56    1.86
   2   5   3   12.76    1.77
  -2  -5   3   17.50    1.64
   2   5   3   12.33    1.32
  -2   5   3   14.95    1.96
   2   5   3   13.74    1.79
  -2   5   3   15.55    1.60
   2  -5   3   17.92    2.10
   2  -5   3   14.59    1.93
  -2   5   3   16.17    1.93
  -2  -5   3   15.01    1.68
   2   5   3   15.80    1.85
  -2  -5   3   14.05    1.58
  -2  -5   3   14.76    1.81
  -2   5   3   15.78    1.88
   2  -5   3   15.18    1.85
   2   5   3   17.08    1.82
   2  -5   3   16.24    1.88
   2   5   3   12.42    1.73
  -2   5   3   16.83    1.86
  -2  -5   4  110.67    5.27
   2  -5   4  102.36    5.27
   2   5   4  104.28    5.22
   2  -5   4  102.92    5.23
  -2  -5   4   99.62    4.93
   2   5   4  105.19    5.22
  -2   5   4  106.07    5.29
  -2  -5   4  102.70    5.29
  -2   5   4   82.25    4.82
   2   5   4   97.04    5.23
   2  -5   4  105.13    5.21
   2   5   4  102.92    5.26
  -2   5   4  104.14    5.38
  -2  -5   4   91.67    4.86
   2  -5   4  111.55    5.54
  -2   6  -4  137.96    6.54
  -2   6  -4  127.13    6.82
   2   6  -4  131.16    6.41
   2   6  -3  198.91    9.55
   2   6  -3  186.26    8.78
   2   6  -3  212.57    9.41
  -2   6  -3  194.83    9.90
   2   6  -2   27.07    2.04
   2   6  -2   24.56    1.94
   2   6  -2   24.74    2.26
  -2  -6  -2   20.05    2.09
  -2   6  -2   24.97    1.88
  -2  -6  -2   19.58    2.25
   2   6  -1  372.24   15.96
  -2  -6  -1  395.81   16.41
  -2  -6  -1  393.35   16.27
  -2  -6  -1  388.36   16.52
   2   6  -1  380.62   16.29
  -2   6  -1  379.94   16.63
   2   6  -1  384.44   16.67
   2  -6  -1  388.96   16.25
   2  -6  -1  379.25   16.22
  -2   6  -1  368.71   16.02
   2   6  -1  372.90   16.02
  -2   6  -1  357.73   16.22
  -2   6  -1  406.45   16.54
  -2  -6  -1  394.65   16.37
  -2  -6  -1  397.75   16.31
  -2   6  -1  403.49   16.50
   2  -6   0  101.68    4.83
   2  -6   0  101.86    5.12
  -2  -6   0  101.39    5.20
  -2  -6   0   96.48    5.07
   2  -6   0  101.10    5.11
  -2   6   0  109.48    4.84
  -2  -6   0  100.41    5.13
   2  -6   1  360.29   15.58
   2   6   1  352.07   15.77
   2  -6   1  398.73   16.22
   2   6   1  407.31   16.37
   2  -6   1  379.04   15.63
   2  -6   1  358.13   15.55
  -2   6   1  369.24   15.70
  -2   6   1  357.36   15.77
   2  -6   1  358.44   15.61
  -2  -6   1  413.09   16.31
  -2  -6   1  405.63   16.25
   2  -6   1  390.33   16.50
  -2   6   1  372.96   15.93
  -2   6   1  352.61   15.91
  -2   6   1  380.74   15.98
  -2  -6   1  406.40   16.59
   2  -6   1  397.45   15.95
   2  -6   1  397.52   16.21
  -2   6   2   24.80    1.72
  -2  -6   2   27.49    1.90
   2   6   2   25.04    2.32
   2  -6   2   25.87    2.11
   2   6   2   24.34    1.79
   2   6   2   24.27    1.94
   2   6   2   28.57    2.47
  -2   6   2   26.11    2.08
  -2  -6   2   23.17    2.03
  -2  -6   2   25.28    2.18
  -2  -6   2   24.10    2.19
   2  -6   2   27.33    2.10
   2  -6   2   23.57    2.37
  -2  -6   2   24.27    1.74
   2  -6   2   23.28    2.03
   2  -6   2   22.72    2.03
   2  -6   2   23.71    1.88
  -2   6   2   26.11    2.05
  -2  -6   2   26.66    2.02
   2   6   2   23.80    1.73
  -2   6   2   21.34    1.98
  -2   6   2   25.09    1.89
   2   6   2   22.25    1.75
  -2   6   2   24.52    2.34
   2  -6   2   24.41    1.85
   2  -6   2   26.02    1.99
   2   6   2   28.08    1.84
   2   6   2   28.14    1.92
  -2  -6   2   26.39    2.07
   2  -6   2   27.43    1.97
   2  -6   3  209.07    9.28
   2  -6   3  202.38    9.29
   2  -6   3  194.26    9.12
   2   6   3  151.19    8.83
   2   6   3  199.02    9.12
  -2   6   3  210.32    9.44
  -2   6   3  208.38    9.25
   2   6   3  205.05    9.24
  -2   6   3  213.20    9.34
  -2  -6   3  188.40    9.07
   2   6   3  193.41    9.14
   2   6   3  212.71    9.14
   2  -6   3  203.42    9.50
  -2   6   3  197.14    9.34
  -2  -6   3  203.40    9.24
   2  -6   3  217.44    9.45
  -2   6   3  196.70    8.89
  -2  -6   3  186.50    8.84
   2   6   3  195.29    9.31
  -2  -6   3  189.66    8.81
  -2  -6   3  203.26    9.11
  -2   6   3  198.48    9.45
   2  -6   4  151.76    6.63
  -2  -6   4  145.06    6.53
   2   6   4  122.95    6.41
  -2   6   4  110.90    6.14
   2  -6   4  140.73    6.69
  -2   6   4  146.86    6.59
   2  -6   4  130.24    6.35
   2   6   4  142.53    6.46
   2   6   4  137.26    6.47
   2  -6   4  136.16    6.54
  -2  -6   4  129.00    6.50
  -2   6   4  150.67    6.67
  -2   6   4  139.82    6.68
   2   6   4  120.81    6.35
  -2   7  -4   38.64    2.61
  -2   7  -4   36.87    2.92
   2   7  -4   29.13    2.41
   2   7  -4   38.52    2.59
  -2   7  -3   80.65    5.27
   2   7  -3   79.81    4.90
   2   7  -3   82.65    4.71
   2   7  -3   75.37    4.19
   2   7  -2   64.40    4.05
   2   7  -2   67.18    3.71
  -2   7  -2   65.94    3.66
  -2   7  -1  165.50    7.60
  -2  -7  -1  166.53    7.63
  -2   7  -1  159.40    7.92
  -2   7  -1  173.57    7.93
  -2   7  -1  163.47    7.38
   2  -7  -1  164.54    7.61
   2  -7  -1  163.64    7.61
  -2  -7  -1  172.79    7.70
  -2   7  -1  153.32    7.52
  -2   7  -1  173.94    7.89
   2   7  -1  166.88    7.68
   2   7  -1  160.09    7.34
  -2  -7  -1  165.83    7.78
   2   7  -1  174.39    8.14
  -2  -7  -1  155.55    7.75
  -2  -7  -1  162.07    7.71
   2   7  -1  151.83    7.21
  -2   7   0  147.91    6.61
   2  -7   0  151.89    6.77
  -2   7   0  141.11    6.50
   2   7   0  134.59    6.78
  -2   7   0  161.59    6.78
  -2   7   0  158.52    7.00
  -2  -7   0  150.91    7.14
   2  -7   0  147.14    7.05
  -2   7   0  148.68    6.62
  -2  -7   0  144.76    7.18
  -2  -7   0  147.56    7.07
   2  -7   0  144.06    6.44
   2  -7   0  149.35    7.06
  -2   7   0  144.86    6.80
   2   7   0  139.67    6.79
   2   7   0  143.09    6.76
   2   7   0  155.85    7.30
  -2   7   1  158.46    7.69
  -2  -7   1  171.79    8.21
   2  -7   1  173.18    7.87
  -2   7   1  162.70    7.40
   2   7   1  151.27    7.34
   2  -7   1  161.96    7.15
   2   7   1  170.46    7.91
   2   7   1  149.67    7.66
   2  -7   1  156.27    7.08
  -2   7   1  159.97    7.58
  -2  -7   1  155.68    7.07
  -2  -7   1  170.57    7.86
  -2   7   1  167.08    7.59
   2   7   1  147.89    7.27
   2  -7   1  159.76    7.18
   2  -7   1  170.26    8.11
   2   7   1  162.58    7.10
  -2   7   1  162.92    7.64
  -2   7   1  162.84    7.21
   2  -7   1  166.04    7.21
  -2   7   1  168.37    7.33
  -2  -7   1  179.74    7.96
   2  -7   1  172.52    7.87
   2   7   2   62.71    3.34
   2   7   2   56.54    3.44
   2  -7   2   66.77    3.66
   2  -7   2   62.92    3.44
   2   7   2   66.42    3.51
  -2   7   2   66.89    3.69
  -2  -7   2   63.14    3.48
   2  -7   2   62.12    3.57
   2  -7   2   68.03    3.79
   2   7   2   62.85    3.98
   2   7   2   59.17    3.27
   2  -7   2   63.79    3.67
  -2   7   2   62.32    3.72
  -2  -7   2   66.84    3.69
   2  -7   2   61.85    3.39
   2   7   2   62.63    3.26
  -2   7   2   61.58    3.43
  -2   7   2   64.00    4.10
   2  -7   2   66.85    3.52
   2   7   2   68.64    4.18
  -2   7   2   64.24    3.78
   2   7   2   64.77    3.48
  -2  -7   2   61.35    3.29
   2  -7   3   84.42    4.56
   2  -7   3   80.74    4.37
   2  -7   3   77.15    4.50
  -2   7   3   79.84    4.72
  -2   7   3   80.24    4.75
  -2   7   3   82.19    4.68
   2   7   3   75.79    4.69
   2   7   3   75.30    4.43
   2  -7   3   81.98    4.55
   2   7   3   69.12    4.20
   2  -7   3   81.25    4.68
   2  -7   3   83.28    4.85
  -2  -7   3   74.35    4.31
   2   7   3   77.55    4.26
   2   7   3   83.21    4.40
  -2   7   3   86.03    4.49
   2   7   3   82.07    4.50
  -2  -7   3   82.52    4.37
  -2  -7   3   74.06    4.41
  -2   7   4   43.38    2.74
  -2  -7   4   39.56    2.48
   2  -7   4   35.89    2.52
   2  -7   4   34.88    2.29
   2   7   4   40.21    2.48
   2   7   4   38.35    2.39
   2   7   4   34.36    2.44
   2  -7   4   41.42    2.60
  -2  -7   4   38.11    2.57
   2   8  -4   22.83    1.90
  -2   8  -4   21.47    2.29
  -2   8  -4   22.48    1.95
   2   8  -4   17.28    1.82
   2   8  -3   42.74    3.12
  -2   8  -3   41.53    3.65
  -2   8  -3   33.42    2.46
   2   8  -3   35.92    2.59
   2   8  -3   36.92    3.24
   2   8  -2   44.80    3.25
   2   8  -2   38.99    2.74
  -2   8  -2   39.14    2.74
   2   8  -1   18.30    1.53
   2   8  -1   21.85    2.08
  -2   8  -1   20.16    1.96
  -2   8  -1   20.09    2.05
  -2  -8  -1   18.86    1.79
   2  -8  -1   19.29    1.80
  -2  -8  -1   19.33    1.92
   2  -8  -1   16.94    1.73
  -2  -8  -1   16.60    1.69
  -2   8  -1   16.08    1.91
   2   8  -1   20.43    1.71
  -2   8  -1   19.80    1.70
  -2  -8  -1   16.11    1.85
  -2   8  -1   19.91    1.99
  -2   8  -1   16.15    1.91
  -2  -8  -1   19.38    1.92
  -2   8  -1   17.16    1.45
  -2   8   0 1426.26   53.47
   2   8   0 1330.98   53.44
  -2  -8   0 1317.83   54.00
   2   8   0 1271.20   53.47
   2   8   0 1362.91   54.06
  -2  -8   0 1329.50   53.90
  -2  -8   0 1213.25   52.95
  -2   8   0 1401.75   53.71
   2  -8   0 1406.88   53.90
   2   8   0 1256.15   53.09
   2  -8   0 1351.10   53.46
  -2   8   0 1255.06   53.11
  -2  -8   0 1305.55   53.84
  -2   8   0 1388.95   53.32
   2  -8   0 1314.59   53.06
  -2   8   0 1292.70   53.46
   2  -8   0 1388.15   53.88
   2   8   0 1238.17   53.46
   2  -8   1   16.09    1.49
  -2   8   1   20.56    1.78
   2   8   1   17.89    1.72
   2  -8   1   18.68    2.15
  -2  -8   1   21.70    2.09
   2   8   1   17.80    1.63
   2  -8   1   15.16    1.44
  -2   8   1   19.69    2.08
   2  -8   1   19.13    1.61
  -2   8   1   18.78    1.56
  -2   8   1   15.71    2.04
   2  -8   1   20.04    1.99
  -2  -8   1   20.61    2.03
   2  -8   1   18.65    1.54
  -2   8   1   18.09    1.79
  -2   8   1   15.27    1.25
  -2   8   1   18.55    1.82
   2   8   1   19.62    2.11
   2   8   1   17.19    1.96
   2  -8   1   18.66    1.96
   2  -8   1   14.87    1.33
  -2   8   1   20.32    1.69
   2   8   1   17.60    1.45
  -2  -8   1   18.64    1.45
  -2  -8   2   39.18    2.32
  -2   8   2   37.76    2.75
   2  -8   2   39.63    2.78
  -2   8   2   43.05    2.72
  -2  -8   2   41.20    2.77
   2   8   2   39.77    2.60
   2   8   2   37.41    3.18
  -2   8   2   39.41    2.48
   2   8   2   37.25    2.22
  -2   8   2   37.60    2.89
   2   8   2   40.38    3.15
   2   8   2   39.27    2.37
   2  -8   2   40.75    2.75
   2   8   2   34.68    2.47
   2  -8   2   36.85    2.58
   2  -8   2   35.05    2.34
  -2   8   2   37.91    3.23
   2   8   2   43.28    2.62
   2  -8   2   40.15    2.55
  -2  -8   2   37.94    2.50
   2  -8   3   39.25    2.75
  -2  -8   3   33.69    2.47
   2   8   3   35.36    2.54
  -2   8   3   35.75    2.89
   2   8   3   35.21    2.40
   2  -8   3   33.62    2.83
  -2  -8   3   36.97    2.72
   2  -8   3   34.07    2.60
   2   8   3   32.80    2.70
  -2  -8   3   32.81    2.47
  -2   8   3   39.93    2.95
   2  -8   3   33.25    2.42
   2  -8   3   37.96    3.14
  -2   8   3   40.26    2.69
   2  -8   3   36.35    2.77
  -2   8   3   36.82    3.07
   2   8   3   35.97    3.03
   2   8   3   35.04    2.65
   2   8   3   27.81    2.26
   2  -8   4   20.83    1.79
  -2  -8   4   22.97    1.70
   2   8   4   18.01    1.52
   2   8   4   22.65    1.69
   2  -8   4   19.43    1.74
   2  -8   4   20.87    1.92
  -2  -8   4   21.37    1.81
   2   8   4   16.85    1.64
  -2   8   4   24.64    1.97
  -2   9  -4   74.57    3.84
   2   9  -4   76.89    3.82
   2   9  -4   62.66    3.71
  -2   9  -4   71.56    4.11
   2   9  -3    3.40    1.52
   2   9  -3    1.85    1.83
  -2   9  -3    2.65    1.16
   2   9  -3    3.29    1.19
  -2   9  -3    2.84    2.07
   2   9  -2    3.41    1.78
  -2   9  -2    2.55    1.23
   2   9  -2    3.14    1.34
   2   9  -2    2.17    1.24
  -2   9  -1   96.94    4.98
  -2   9  -1   89.50    4.98
  -2  -9  -1   83.03    5.03
  -2   9  -1   95.60    4.76
  -2  -9  -1   92.21    5.02
   2   9  -1   93.76    4.56
   2  -9  -1   88.87    4.99
   2  -9  -1   87.37    4.96
   2   9  -1   92.96    4.76
  -2  -9  -1   94.34    5.06
   2   9  -1   94.05    4.73
  -2   9  -1   92.27    4.54
   2  -9   0  307.44   12.90
   2   9   0  305.18   12.90
  -2  -9   0  289.77   13.43
   2   9   0  280.25   12.79
  -2   9   0  320.85   13.20
   2  -9   0  298.85   12.59
   2   9   0  278.32   12.48
  -2   9   0  319.25   12.91
   2  -9   0  299.82   12.46
  -2   9   0  295.05   12.92
  -2  -9   0  270.76   12.36
  -2   9   0  310.12   12.77
   2   9   0  278.16   12.89
   2   9   0  283.30   12.95
   2   9   0  304.05   13.51
  -2   9   0  278.62   12.50
  -2   9   1  101.39    5.23
   2   9   1   97.47    5.19
   2   9   1   83.82    4.69
  -2   9   1   96.32    4.71
   2   9   1   88.52    4.68
   2  -9   1   89.68    4.29
   2  -9   1   88.57    4.40
   2  -9   1   97.42    4.62
   2   9   1   87.31    4.40
  -2   9   1   91.66    4.77
  -2   9   1   86.28    4.23
  -2  -9   1   85.83    4.40
   2  -9   1   84.88    4.45
   2   9   1   91.50    5.17
  -2   9   1   93.49    5.18
  -2   9   1   93.32    4.52
  -2  -9   2    2.79    1.07
  -2  -9   2    2.35    0.78
   2   9   2    4.41    1.79
   2  -9   2    3.11    1.06
   2   9   2    2.55    1.10
  -2   9   2    2.23    1.28
   2  -9   2    2.45    1.22
   2  -9   2    2.93    1.26
   2   9   2    3.49    1.19
  -2   9   2    3.84    1.28
  -2   9   2    4.95    1.85
  -2  -9   2    2.51    1.14
  -2   9   2    3.96    1.58
   2   9   2    1.75    1.66
   2  -9   2    3.36    1.19
   2   9   2    1.84    1.04
   2   9   2    3.15    0.96
   2  -9   3    2.74    1.28
  -2  -9   3    2.42    1.02
   2   9   3    4.59    1.75
  -2   9   3    3.54    1.46
  -2   9   3    4.18    1.69
   2  -9   3    4.09    1.38
  -2  -9   3    2.93    1.25
   2   9   3    2.17    1.27
  -2  -9   3    1.95    1.02
   2   9   3    3.50    0.96
   2  -9   3    3.40    1.68
  -2   9   3    1.71    1.61
   2   9   3    3.71    1.42
   2  -9   3    3.30    1.50
   2   9   3    2.52    1.11
  -2   9   3    2.43    1.44
   2  -9   4   74.79    3.63
   2   9   4   65.41    3.36
   2  -9   4   65.41    3.49
  -2  -9   4   69.95    3.43
  -2   9   4   77.18    3.71
   2  -9   4   71.34    3.76
  -2   9   4   77.59    3.84
   2   9   4   60.62    3.42
  -2  -9   4   66.48    3.56
   2  10  -4    6.52    1.16
   2  10  -4    8.18    1.17
  -2  10  -4    7.26    1.42
  -2  10  -4    9.39    1.19
   2  10  -3   37.89    3.28
  -2  10  -3   32.67    3.32
  -2  10  -3   30.87    2.45
   2  10  -3   37.96    2.62
   2  10  -2   52.22    3.38
  -2  10  -2   57.06    3.96
   2  10  -2   51.69    3.85
   2  10  -2   52.28    3.44
  -2  10  -2   52.08    3.46
   2  10  -1   61.64    3.40
  -2  10  -1   61.49    3.66
  -2  10  -1   61.92    3.86
  -2  10  -1   64.69    3.50
   2  10  -1   62.77    3.70
  -2  10  -1   60.90    3.93
   2 -10   0    1.32    0.99
  -2 -10   0    1.37    0.82
   2  10   0    0.95    1.24
  -2  10   0    1.26    0.91
   2  10   0    1.71    0.92
   2  10   0    1.20    1.31
  -2  10   0    2.56    1.62
   2  10   0    1.48    1.14
  -2  10   0    1.59    1.02
  -2  10   0    1.27    1.28
  -2  10   0    1.96    0.98
   2 -10   0    1.77    0.85
   2  10   0    2.09    1.44
  -2  10   0    2.14    0.99
   2  10   1   57.81    3.52
  -2  10   1   66.20    4.20
  -2  10   1   58.81    4.05
   2 -10   1   54.68    3.04
   2 -10   1   66.97    3.55
  -2 -10   1   58.97    3.24
   2 -10   1   60.20    3.32
  -2  10   1   58.55    3.09
   2  10   1   58.93    4.01
   2  10   1   57.68    3.58
  -2  10   1   58.45    3.65
   2 -10   1   62.17    3.25
   2  10   1   66.11    4.23
  -2  10   1   60.76    3.58
   2  10   1   58.67    3.28
   2  10   2   49.25    3.26
   2  10   2   42.36    2.87
   2  10   2   51.54    3.84
   2 -10   2   48.10    3.13
  -2  10   2   52.76    3.42
  -2  10   2   51.31    3.68
   2  10   2   53.48    4.05
   2 -10   2   47.72    2.97
  -2 -10   2   55.26    3.45
  -2 -10   2   51.91    3.13
  -2  10   2   54.18    4.10
   2 -10   2   51.22    3.35
   2  10   2   51.50    3.13
   2  10   2   50.18    2.81
  -2  10   2   50.98    3.20
   2 -10   2   51.25    3.30
   2 -10   3   36.16    2.56
  -2 -10   3   34.16    2.28
  -2 -10   3   31.89    2.39
   2 -10   3   39.61    2.86
   2 -10   3   31.00    2.56
   2  10   3   33.62    2.76
  -2  10   3   38.81    2.95
   2  10   3   36.24    3.17
   2  10   3   36.03    2.59
  -2 -10   3   31.56    2.55
  -2  10   3   36.01    3.20
   2  10   3   31.51    2.27
  -2  10   3   37.46    2.71
  -2  10   3   39.01    2.89
  -2 -10   4    7.39    0.98
   2 -10   4    5.91    0.93
   2 -10   4    7.67    1.15
  -2  10   4    9.37    1.18
   2  11  -3    8.17    1.44
  -2  11  -3    5.52    1.46
   2  11  -3    6.69    1.99
   2  11  -3    8.08    1.58
  -2  11  -3    7.95    1.39
   2  11  -2   56.99    3.69
  -2  11  -2   61.62    4.27
   2  11  -2   65.29    4.49
  -2  11  -2   61.66    3.88
   2  11  -2   66.35    3.99
   2  11  -1   92.12    4.58
  -2  11  -1   90.66    5.05
  -2  11  -1  100.30    4.97
  -2  11  -1   90.03    4.73
   2 -11  -1   81.71    4.53
  -2  11  -1   89.26    5.20
   2  11  -1   88.81    4.93
  -2  11   0  204.08    9.34
   2  11   0  209.76    9.74
  -2  11   0  223.16    9.69
   2  11   0  209.96    9.95
  -2  11   0  223.90   10.22
   2 -11   0  215.30    9.49
   2  11   0  195.25    9.28
   2 -11   0  206.02    9.21
  -2 -11   0  198.48    9.15
  -2  11   0  215.11    9.85
   2  11   0  203.64    9.83
   2  11   0  209.27    9.76
   2  11   1   79.13    4.63
  -2  11   1   94.33    5.45
   2  11   1   86.29    5.34
  -2 -11   1   89.62    4.46
   2 -11   1   88.11    4.49
  -2  11   1   93.12    5.01
   2  11   1   83.42    5.26
  -2  11   1   96.28    5.47
   2 -11   1   96.86    4.76
   2  11   1   78.73    4.73
  -2  11   1   78.29    4.19
  -2  11   1   94.29    4.87
   2  11   1   83.98    4.45
  -2  11   2   58.00    4.11
   2  11   2   56.96    3.65
  -2  11   2   63.47    3.60
   2 -11   2   59.85    3.65
   2 -11   2   51.24    3.22
   2 -11   2   54.64    3.44
  -2 -11   2   58.00    3.75
   2 -11   2   62.49    3.84
  -2 -11   2   58.65    3.49
  -2  11   2   64.02    3.89
   2  11   2   56.10    3.44
   2  11   2   60.56    4.33
   2 -11   3    7.45    1.29
   2 -11   3    8.93    1.64
  -2 -11   3    6.17    1.35
   2  11   3    7.32    1.34
   2  11   3    6.81    1.60
  -2 -11   3    6.39    1.17
  -2  11   3    8.59    1.67
   2  11   3    6.94    1.08
  -2  11   3    8.79    1.71
  -2  11   3    8.36    2.01
  -2  11   3   11.41    1.59
   2  11   3    8.36    1.91
   2 -11   3    8.56    1.41
  -2  12  -3   19.09    1.93
   2  12  -3   22.26    1.92
  -2  12  -3   17.98    1.82
   2  12  -3   20.31    2.44
   2  12  -3   22.19    2.01
  -2  12  -2  106.82    5.54
   2  12  -2  109.23    5.65
  -2  12  -2  107.20    6.20
   2 -12  -2  102.00    5.49
   2  12  -2  115.30    6.46
  -2  12  -2  118.48    5.99
   2  12  -2  119.42    6.03
  -2  12  -1  109.89    5.85
  -2  12  -1  107.25    5.58
  -2  12  -1   99.88    5.98
   2  12  -1  105.74    5.28
   2  12  -1  113.31    5.85
   2 -12  -1  104.83    5.35
   2  12  -1  123.39    6.30
  -2 -12   0  974.24   42.01
   2  12   0 1047.59   42.73
  -2  12   0 1138.64   43.21
  -2  12   0  972.20   42.14
   2  12   0  990.90   42.82
   2  12   0 1033.75   42.64
  -2  12   0 1088.69   42.61
   2 -12   0 1100.67   42.39
   2  12   0  981.58   42.15
   2 -12   0 1045.35   42.05
  -2  12   0 1027.48   42.74
   2  12   0 1012.94   42.76
  -2 -12   1  104.04    5.18
   2 -12   1  116.65    5.53
  -2  12   1  106.32    5.70
  -2  12   1  111.95    6.25
   2  12   1   97.04    5.59
  -2  12   1   95.47    4.89
   2  12   1  106.38    6.22
   2  12   1   98.46    5.38
   2 -12   1   99.45    5.16
   2  12   1  104.11    6.13
  -2  12   1  102.10    6.19
  -2  12   1  110.06    5.60
  -2  12   2  112.76    6.20
   2  12   2  108.20    6.26
  -2 -12   2  103.07    5.60
   2 -12   2   93.91    4.93
   2 -12   2   94.78    5.20
   2  12   2  106.16    5.60
  -2 -12   2   99.85    5.25
   2 -12   2  115.64    5.70
  -2  12   2  103.70    5.62
   2  12   2  104.37    5.29
   2 -12   3   18.42    1.58
   2  12   3   19.55    2.05
  -2 -12   3   15.51    1.54
   2  12   3   20.62    2.36
   2 -12   3   17.59    1.64
  -2 -12   3   20.18    1.81
  -2  12   3   21.33    2.48
  -2  12   3   19.61    2.04
   2 -12   3   18.98    1.96
   2  12   3   19.61    1.72
  -2  13  -3   38.13    2.53
   2  13  -3   42.64    2.64
   2  13  -3   44.49    2.68
   2  13  -3   40.85    3.08
   2 -13  -3   37.81    2.40
  -2  13  -3   39.79    2.59
  -2  13  -3   43.73    3.15
  -2  13  -2   39.71    2.67
   2  13  -2   43.96    2.87
  -2  13  -2   40.22    3.38
   2  13  -2   46.22    3.71
   2  13  -2   43.99    3.20
   2 -13  -2   39.18    2.70
  -2  13  -2   46.47    3.29
   2  13  -1  361.97   14.55
   2  13  -1  324.68   13.88
  -2  13  -1  312.70   14.31
   2  13  -1  317.12   14.01
  -2  13  -1  318.81   13.98
  -2  13  -1  316.28   13.78
   2 -13  -1  297.48   13.41
  -2 -13  -1  276.38   13.34
   2  13  -1  307.29   13.30
   2  13   0  693.16   31.10
  -2  13   0  717.74   31.15
   2  13   0  738.41   31.95
  -2  13   0  834.60   32.36
   2  13   0  767.10   31.67
   2 -13   0  753.96   31.00
   2  13   0  788.60   31.80
   2 -13   0  800.25   31.43
  -2  13   0  753.97   31.77
   2  13   0  739.88   31.76
  -2 -13   0  725.00   30.97
  -2  13   0  763.36   31.59
   2 -13   1  287.82   13.38
  -2 -13   1  311.08   14.04
   2  13   1  317.97   14.65
   2  13   1  274.77   13.56
  -2  13   1  324.16   14.18
  -2 -13   1  314.47   13.51
   2 -13   1  355.72   13.95
  -2  13   1  333.27   14.74
   2  13   1  313.96   14.58
   2  13   1  300.59   14.04
   2  13   2   39.20    2.65
   2 -13   2   32.39    2.47
  -2 -13   2   38.80    2.93
  -2  13   2   38.40    3.43
   2  13   2   41.17    3.60
  -2 -13   2   37.94    2.61
   2 -13   2   43.18    3.05
   2  13   2   34.11    2.84
   2  13   3   38.52    2.32
  -2 -13   3   38.58    2.40
  -2  13   3   37.79    2.73
   2  13   3   35.41    2.64
   2 -13   3   41.37    2.73
   2  13   3   42.06    3.11
  -2  13   3   35.84    3.04
   2  14  -3   34.21    2.11
   2  14  -3   38.49    2.63
   2  14  -3   35.64    2.20
  -2  14  -3   31.81    2.13
  -2  14  -3   35.47    2.58
   2 -14  -3   32.26    1.92
  -2  14  -2  218.19   10.14
  -2  14  -2  245.69   10.07
   2  14  -2  252.08   10.15
   2 -14  -2  205.75    9.41
  -2 -14  -2  199.43    9.36
   2  14  -2  222.91    9.52
  -2  14  -2  182.14    9.20
   2  14  -1  250.78   11.33
   2 -14  -1  251.02   11.17
  -2  14  -1  250.87   11.69
  -2 -14  -1  218.41   10.66
   2  14  -1  254.04   11.22
   2 -14  -1  232.44   10.69
   2  14  -1  281.83   11.83
  -2  14  -1  234.10   11.15
   2  14   0  226.00   11.21
   2  14   0  251.59   11.35
   2  14   0  227.72   11.05
   2  14   0  239.62   11.53
  -2  14   0  244.77   11.13
   2  14   0  232.61   10.64
  -2  14   0  270.15   11.92
   2 -14   0  262.25   10.97
   2 -14   0  230.45   10.43
  -2 -14   0  220.89   10.42
  -2  14   0  232.95   11.20
  -2  14   0  222.72   10.62
   2  14   1  209.88   10.50
   2  14   1  226.40   11.10
   2  14   1  267.60   11.85
  -2  14   1  255.82   11.29
   2 -14   1  207.00   10.31
   2 -14   1  279.16   11.04
  -2 -14   1  225.57   10.47
   2  14   1  246.47   11.77
  -2 -14   1  241.31   11.16
  -2  14   1  259.82   11.82
   2 -14   2  229.22   10.24
   2  14   2  205.54   10.16
   2  14   2  250.48   11.25
  -2 -14   2  223.51   10.22
  -2  14   2  230.65   10.79
   2  14   2  227.47   10.93
  -2 -14   2  196.26    9.77
  -2  14   2  238.75   11.26
   2  14   3   33.39    2.59
   2  14   3   26.99    2.10
   2 -14   3   33.23    2.23
  -2  14   3   34.56    2.34
  -2  14   3   29.92    2.53
  -2  15  -3   63.70    3.30
   2  15  -3   71.65    3.73
   2 -15  -3   70.16    3.40
   2  15  -3   69.71    3.38
  -2  15  -3   64.73    3.58
   2  15  -2   25.66    1.87
   2 -15  -2   27.49    2.25
   2  15  -2   32.15    2.54
   2 -15  -2   25.12    1.84
  -2 -15  -2   27.32    1.87
  -2  15  -2   30.72    2.46
  -2  15  -2   28.35    2.50
  -2 -15  -1  515.59   23.81
   2  15  -1  674.02   25.01
  -2  15  -1  623.12   24.48
  -2  15  -1  606.99   24.92
   2  15  -1  624.02   24.46
   2 -15  -1  516.78   23.78
  -2  15  -1  541.29   24.20
   2 -15  -1  603.34   24.38
   2  15  -1  587.07   24.47
  -2 -15   0    6.18    1.21
   2  15   0    8.36    1.93
  -2  15   0    8.54    1.74
  -2  15   0    8.27    1.48
   2  15   0    8.29    1.79
   2  15   0    9.18    1.49
   2  15   0   11.01    2.33
  -2  15   0    9.92    2.50
   2 -15   0    8.44    1.66
  -2  15   0    9.69    1.94
   2  15   0   10.11    1.94
   2 -15   0    7.11    1.24
   2  15   1  610.72   26.06
  -2 -15   1  597.97   25.42
   2  15   1  571.12   25.38
  -2  15   1  595.68   25.48
   2 -15   1  692.17   25.37
  -2 -15   1  520.18   24.66
  -2  15   1  621.50   26.03
   2  15   1  617.11   25.96
   2 -15   2   29.16    2.34
  -2  15   2   29.34    2.80
   2  15   2   27.21    2.87
   2  15   2   31.69    3.09
  -2  15   2   34.80    3.21
   2  15   2   24.11    2.22
  -2 -15   2   28.85    2.27
  -2 -15   2   21.58    1.86
  -2  15   3   66.28    3.35
   2  15   3   63.42    3.54
   2 -15   3   66.28    3.30
  -2  15   3   55.00    3.47
   2 -16  -2   13.88    1.55
   2  16  -2   15.86    1.96
   2  16  -2   17.62    1.76
  -2  16  -2   18.67    1.82
  -2  16  -1   49.37    3.19
   2 -16  -1   55.64    3.45
  -2  16  -1   60.08    3.59
  -2  16  -1   58.00    3.93
   2  16  -1   58.25    3.51
   2  16  -1   64.70    4.00
  -2 -16  -1   48.77    2.95
  -2  16   0   43.32    2.84
  -2  16   0   40.11    3.15
  -2 -16   0   37.37    2.55
  -2  16   0   45.60    3.26
   2 -16   0   51.23    3.16
   2  16   0   39.86    3.12
  -2  16   0   47.34    3.90
   2  16   0   39.81    2.67
   2  16   0   43.04    3.09
   2  16   0   44.79    3.59
   2  16   1   54.63    3.77
  -2  16   1   57.64    3.83
   2 -16   1   55.41    3.38
   2  16   1   59.07    4.15
  -2  16   1   59.26    4.22
   2 -16   1   66.46    3.72
  -2 -16   1   50.07    3.10
  -2 -16   1   59.40    3.78
   2  16   1   53.77    4.21
   2 -16   2   15.27    1.67
  -2  16   2   14.87    2.22
  -2 -16   2   14.62    1.57
  -2  16   2   13.25    2.00
   2  16   2   14.85    2.16
   2  16   2   15.34    1.66
   2  16   2   15.51    2.17
   2  17  -2  115.15    5.58
   2 -17  -2  104.52    5.22
  -2  17  -2  121.81    5.46
   2  17  -2  109.92    5.35
   2  17  -1  113.94    5.60
   2  17  -1  104.60    5.24
   2 -17  -1  100.54    5.21
  -2  17  -1   93.02    5.50
  -2  17  -1  106.16    5.30
   2  17   0   29.12    2.37
  -2  17   0   28.37    2.52
   2  17   0   30.80    2.84
  -2  17   0   37.50    3.31
  -2  17   0   33.46    2.25
   2  17   0   28.26    2.06
   2 -17   0   37.03    2.55
  -2 -17   1  101.87    5.41
   2  17   1   97.13    5.44
  -2  17   1  105.17    5.77
   2 -17   1  120.33    5.41
  -2  17   1  100.28    5.49
   2 -17   1   92.11    4.96
   2  17   1  104.71    5.73
   2  17   1  105.10    5.90
   2 -17   2   98.52    4.63
   2  17   2  108.84    5.23
  -2 -17   2   82.22    4.38
   2  17   2   81.55    4.88
  -2  17   2   96.30    4.86
  -2  17   2  104.73    5.22
   2  18  -1   17.24    1.71
   2 -18  -1   15.29    1.51
  -2  18  -1   16.54    1.58
   2  18  -1   17.77    1.53
  -2  18  -1   15.59    1.74
  -2  18   0    0.48    1.57
  -2  18   0    2.01    0.79
   2 -18   0    2.41    1.05
   2  18   0    2.37    1.41
  -2 -18   0    0.61    1.07
  -2  18   1   16.22    1.70
  -2  18   1   15.63    1.86
  -2 -18   1   13.66    1.58
   2  18   1   16.60    2.07
   2 -18   1   16.69    1.60
   2  18   1   16.63    1.88
   2 -19  -1   16.31    1.26
  -2  19  -1   16.02    1.26
  -2 -19  -1   15.58    1.44
  -2 -19   0    8.36    1.20
  -2  19   0    8.50    1.49
   2  19   0    4.91    1.23
   2 -19   0    6.90    1.03
   2 -19   0    8.91    1.11
  -2  19   1   13.53    1.37
  -2 -19   1   14.26    1.32
   2  19   1   14.51    1.66
   2 -19   1   18.22    1.34
   3   0  -3   -0.69    0.95
   3   0  -2    0.20    0.79
   3   0  -2    1.24    0.77
  -3   0  -2    0.09    1.29
  -3   0  -2    0.63    1.25
   3   0  -1    0.14    0.89
  -3   0  -1    0.06    1.27
  -3   0  -1    0.16    0.76
   3   0  -1    0.52    0.93
  -3   0  -1   -0.25    0.75
  -3   0  -1    0.91    1.10
   3   0  -1    1.00    0.76
   3   0   0    0.49    0.90
   3   0   0   -0.23    0.94
  -3   0   0    0.93    0.88
  -3   0   0    0.03    0.86
  -3   0   0   -0.03    0.87
   3   0   1    0.27    0.82
  -3   0   1    0.49    0.81
  -3   0   1    0.47    0.75
   3   0   1   -0.03    0.85
  -3   0   1   -0.35    0.73
   3   0   2    1.02    0.77
  -3   0   2    1.31    0.85
   3   0   2   -0.54    0.82
  -3   0   2   -0.26    0.79
  -3   0   2    0.75    1.00
  -3   0   2    0.23    0.90
  -3   0   2    0.23    0.44
   3   0   2   -0.50    1.14
  -3   0   2    0.11    0.84
   3   0   2    0.37    1.01
  -3   0   2   -0.09    0.46
  -3   0   2    1.45    0.81
  -3   0   2    0.37    0.46
  -3   0   2    0.40    0.46
   3   0   2    0.71    1.30
  -3   0   2    0.46    0.82
   3   0   2    0.66    0.89
   3   0   2   -0.35    0.86
   3   0   3    1.47    1.19
   3   0   3    0.22    1.02
  -3   0   3   -0.47    1.09
  -3   0   3    0.50    1.12
   3   0   3   -0.08    1.42
  -3   0   3   -0.06    1.16
   3   0   3    0.54    1.11
   3   0   3    1.74    1.73
   3   0   3   -0.85    1.26
   3   0   3   -0.33    1.27
  -3   0   3   -0.12    1.13
  -3   0   3    0.06    1.06
  -3   0   4    0.32    1.22
   3   0   4   -0.05    1.02
   3   0   4    0.40    1.22
   3   0   4    0.79    1.49
  -3   0   4    1.75    1.26
   3   0   4   -1.08    1.32
   3   0   4   -0.37    1.02
  -3   0   4   -1.25    1.02
  -3   0   4   -0.06    1.11
  -3   1  -4   13.70    2.07
   3   1  -3   79.20    4.27
   3  -1  -2  226.06    9.66
   3   1  -2  222.56   10.03
   3   1  -2  229.37    9.81
  -3  -1  -2  224.56   10.78
  -3  -1  -2  224.80   10.86
  -3  -1  -1   24.66    2.28
   3  -1  -1   24.75    1.78
   3  -1  -1   25.13    1.42
  -3   1  -1   22.01    1.66
  -3  -1  -1   24.12    1.64
   3   1  -1   21.98    1.70
  -3  -1  -1   23.52    1.62
  -3   1  -1   25.33    1.72
  -3  -1  -1   21.45    2.04
   3  -1  -1   22.37    1.78
  -3   1   0 1677.84   66.88
   3  -1   0 1711.50   66.94
  -3  -1   0 1682.10   66.93
  -3   1   0 1670.89   66.88
   3   1   0 1446.94   66.88
   3  -1   0 1721.45   66.96
   3   1   0 1682.85   67.00
  -3  -1   0 1726.11   66.97
  -3   1   0 1545.57   66.83
  -3   1   0 1735.36   66.81
   3   1   0 1664.48   66.97
   3  -1   1   23.89    1.79
  -3  -1   1   25.23    1.76
  -3   1   1   21.89    1.64
   3   1   1   22.87    1.76
   3  -1   1   22.23    2.33
   3  -1   1   19.85    1.70
  -3   1   1   24.48    1.66
  -3   1   1   25.97    1.46
  -3  -1   1   26.06    1.80
  -3  -1   1   24.97    1.82
   3   1   1   22.67    1.71
   3   1   2  236.36    9.54
  -3   1   2  217.22    9.50
  -3  -1   2  229.58    9.48
  -3   1   2  229.99    9.49
  -3   1   2  232.22    9.54
  -3  -1   2  227.42    9.49
   3  -1   2  228.05    9.78
   3   1   2  243.56    9.94
   3  -1   2  249.12    9.65
   3  -1   2  231.32    9.65
  -3   1   2  236.28    9.74
  -3   1   2  227.49    9.48
  -3  -1   2  244.34   10.10
  -3  -1   2  229.43    9.74
   3  -1   2  240.83    9.75
  -3  -1   2  218.95    9.29
   3   1   2  247.47    9.89
  -3  -1   2  227.02    9.47
  -3   1   2  191.17    9.03
  -3  -1   2  223.98    9.30
  -3  -1   2  238.95    9.74
  -3  -1   2  212.62    9.28
   3  -1   2  241.70    9.55
  -3  -1   2  218.89    9.27
  -3   1   2  234.66    9.57
  -3   1   2  180.66    9.00
   3   1   2  235.40    9.48
  -3  -1   2  226.07    9.41
   3   1   2  233.25    9.53
   3  -1   2  200.57    9.30
   3  -1   2  200.92    9.29
  -3   1   2  184.02    9.01
  -3   1   2  196.25    9.04
   3  -1   2  235.20    9.51
   3   1   2  234.62    9.42
   3   1   3   82.94    4.41
  -3  -1   3   86.37    4.55
   3  -1   3   85.73    4.64
   3   1   3   80.45    5.01
   3  -1   3   84.84    4.66
   3  -1   3   85.48    5.16
   3   1   3   86.66    4.67
   3  -1   3   87.37    4.94
   3  -1   3   79.90    4.66
   3  -1   3   90.65    4.79
  -3  -1   3   80.09    4.63
   3  -1   3   87.92    4.55
   3   1   3   75.20    4.45
  -3   1   3   91.97    4.70
  -3  -1   3   86.74    4.58
   3   1   3   77.38    4.40
   3   1   3   83.01    4.59
  -3  -1   3   81.55    4.57
  -3   1   3   78.86    4.55
  -3  -1   3   82.48    4.45
  -3   1   3   89.86    4.61
  -3   1   3   81.56    4.74
   3  -1   4   15.56    1.73
   3   1   4   16.89    1.66
   3  -1   4   15.09    1.89
   3   1   4   14.80    1.81
  -3   1   4   14.94    1.85
  -3   1   4   16.70    1.82
  -3  -1   4   18.44    1.92
   3  -1   4   15.65    2.19
  -3   1   4   17.60    1.89
  -3  -1   4   17.40    1.92
   3  -1   4   19.73    2.08
  -3   1   4   18.60    2.00
   3  -1   4   15.95    1.76
  -3  -1   4   15.68    1.85
  -3  -1   4   11.82    1.51
  -3  -1   4   16.32    1.76
  -3   1   4   14.92    1.64
   3   1   4   17.39    1.97
   3   2  -4    3.69    1.04
  -3   2  -4    3.55    1.64
   3   2  -3    4.19    1.21
   3   2  -2 1836.51   72.34
  -3  -2  -2 1760.50   73.44
   3   2  -2 1743.77   72.34
  -3  -2  -2 1828.31   73.35
   3   2  -2 1754.03   72.70
   3   2  -2 1807.00   72.18
   3  -2  -1  127.61    5.80
  -3  -2  -1  126.80    5.73
   3   2  -1  125.41    5.86
  -3  -2  -1  117.72    6.33
  -3  -2  -1  126.11    5.74
  -3   2  -1  122.99    5.79
   3  -2  -1  130.25    5.84
  -3   2  -1  127.13    5.82
  -3  -2  -1  126.06    6.16
  -3  -2   0 1718.86   68.67
   3  -2   0 1726.54   68.64
  -3   2   0 1721.14   68.62
   3  -2   0 1734.23   68.65
  -3  -2   0 1728.54   68.68
   3   2   0 1626.28   68.68
  -3   2   0 1721.05   68.44
   3   2   0 1640.94   68.73
   3   2   0 1671.44   68.72
  -3   2   0 1676.55   68.44
  -3   2   0 1725.65   68.62
  -3  -2   1  121.94    5.80
  -3  -2   1  124.09    5.79
  -3  -2   1  133.61    5.96
   3   2   1  110.81    5.71
  -3   2   1  120.52    5.64
   3  -2   1  128.11    5.79
  -3   2   1  117.39    5.63
   3  -2   1  128.24    5.78
   3   2   1  117.63    5.73
   3  -2   1  116.93    6.25
  -3  -2   1  137.67    5.84
  -3  -2   1  138.09    5.88
  -3  -2   2 1917.67   66.36
  -3  -2   2 1815.33   65.42
  -3   2   2 1318.71   64.84
  -3  -2   2 1772.29   65.40
   3   2   2 1844.84   65.85
   3  -2   2 1893.98   66.00
  -3  -2   2 1887.05   65.72
  -3   2   2 1840.79   65.72
   3   2   2 1912.08   65.88
   3   2   2 1833.12   65.41
  -3  -2   2 1757.04   65.29
   3  -2   2 1685.01   65.44
   3  -2   2 1891.69   65.54
   3  -2   2 1742.90   65.74
  -3  -2   2 1855.59   65.43
  -3  -2   2 1785.32   65.41
   3   2   2 1899.15   65.56
  -3  -2   2 1813.80   65.39
   3   2   2 1787.92   65.27
  -3  -2   2 1802.51   65.40
  -3   2   2 1796.65   65.50
   3   2   2 1865.57   65.68
  -3  -2   2 1784.91   65.39
  -3   2   2 1805.18   65.67
   3   2   2 1895.10   65.43
   3   2   2 1900.19   65.48
   3  -2   2 1802.45   65.61
  -3   2   2 1838.36   65.53
   3   2   2 1833.28   65.71
  -3   2   2 1820.06   65.47
   3  -2   2 1671.50   65.42
   3  -2   2 1819.06   65.71
  -3   2   3    3.34    1.38
   3  -2   3    5.36    1.31
   3   2   3    3.63    1.10
   3  -2   3    3.06    1.34
  -3  -2   3    4.74    1.29
  -3   2   3    3.90    1.26
   3  -2   3    4.17    1.41
  -3  -2   3    4.64    1.32
   3   2   3    4.99    1.36
  -3   2   3    3.73    1.43
   3   2   3    4.06    1.22
   3  -2   3    3.34    1.39
   3   2   3    4.63    1.36
   3  -2   3    4.66    1.97
  -3  -2   3    4.04    1.26
   3  -2   3    4.36    1.45
   3   2   3    1.79    1.05
  -3   2   3    3.80    1.36
  -3   2   3    4.94    1.29
   3   2   3    2.80    1.71
   3   2   3    4.23    1.61
   3   2   3    2.62    1.36
  -3  -2   3    5.85    1.30
   3  -2   3    4.83    1.64
   3  -2   3    5.10    1.55
  -3  -2   3    4.63    1.18
  -3   2   4    4.38    1.32
   3  -2   4    3.84    1.28
   3   2   4    2.88    1.01
  -3  -2   4    5.97    1.41
  -3   2   4    6.26    1.36
   3  -2   4    2.32    1.30
  -3  -2   4    3.96    1.39
   3   2   4    3.75    1.29
   3   2   4    4.74    1.60
   3  -2   4    4.62    1.64
   3  -2   4    2.58    1.29
   3   2   4    4.52    1.43
   3  -2   4    4.48    1.43
  -3  -2   4    3.38    1.21
  -3   2   4    4.33    1.34
  -3  -2   4    3.38    0.99
  -3   2   4    5.36    1.22
  -3   2   4    3.71    1.36
   3  -2   4    4.93    1.50
  -3  -2   4    3.91    1.14
  -3   3  -4    0.90    1.60
   3   3  -4    1.38    0.96
   3   3  -3   11.03    1.59
   3   3  -2   42.44    2.51
   3   3  -2   42.53    2.60
   3   3  -2   41.68    2.37
  -3  -3  -2   40.29    3.08
   3   3  -2   41.19    2.79
  -3  -3  -1   81.34    3.99
   3   3  -1   80.77    4.16
  -3  -3  -1   78.66    4.34
   3  -3  -1   78.02    3.96
  -3   3  -1   86.13    4.12
   3  -3  -1   78.88    3.96
  -3   3  -1   82.33    4.08
  -3  -3  -1   79.71    3.98
  -3  -3  -1   78.33    3.98
  -3   3  -1   69.49    4.23
  -3  -3  -1   81.35    3.96
  -3  -3  -1   79.21    4.62
  -3  -3   0    3.78    1.13
   3   3   0    3.41    1.22
  -3   3   0    4.52    0.90
  -3   3   0    4.62    1.04
  -3  -3   0    4.42    1.12
   3  -3   0    4.87    1.08
   3  -3   0    4.91    1.07
  -3  -3   0    4.28    1.05
  -3  -3   0    3.85    1.10
  -3   3   0    4.77    1.06
  -3  -3   1   81.91    4.28
   3  -3   1   80.96    4.20
  -3  -3   1   82.73    4.40
  -3  -3   1   91.17    4.35
  -3  -3   1   81.77    4.30
   3  -3   1   86.73    4.25
   3  -3   1   78.34    4.65
  -3   3   1   83.48    4.10
  -3  -3   1   86.17    4.28
  -3   3   1   83.33    4.11
   3   3   2   40.36    2.09
   3   3   2   42.38    2.36
  -3  -3   2   41.72    3.01
  -3  -3   2   42.07    2.30
   3  -3   2   38.33    2.35
  -3   3   2   39.31    2.29
  -3  -3   2   42.87    2.39
   3  -3   2   42.69    2.41
  -3  -3   2   40.06    2.34
  -3   3   2   27.94    1.72
   3   3   2   43.49    2.67
   3   3   2   41.58    2.23
  -3  -3   2   44.15    2.54
   3  -3   2   42.25    2.82
   3   3   2   43.12    2.51
  -3  -3   2   44.53    2.36
  -3   3   2   28.52    1.71
   3  -3   2   39.52    2.37
   3  -3   2   45.21    2.55
   3  -3   2   42.50    2.61
  -3  -3   2   41.79    2.26
   3   3   2   42.03    2.71
   3   3   2   41.51    2.70
   3  -3   2   41.54    2.53
  -3  -3   2   46.46    2.41
   3  -3   2   39.90    2.45
  -3  -3   2   40.67    2.21
  -3   3   2   40.72    2.39
   3  -3   2   44.54    2.53
  -3   3   2   40.40    2.63
   3   3   2   41.72    2.29
   3   3   2   40.35    2.25
  -3  -3   2   39.78    2.13
  -3   3   2   40.19    2.40
  -3   3   2   41.47    2.39
   3   3   3    9.89    1.32
  -3  -3   3   13.51    1.69
  -3   3   3   12.76    1.58
  -3  -3   3   12.71    1.64
   3   3   3   12.62    1.64
  -3   3   3   14.24    1.77
   3  -3   3   12.13    1.84
   3   3   3   11.38    1.95
  -3   3   3   13.12    1.80
   3  -3   3   11.84    2.34
   3   3   3   10.59    1.44
  -3  -3   3   11.91    1.67
   3  -3   3   14.56    2.01
  -3   3   3   12.18    1.77
   3   3   3   11.88    1.85
   3  -3   3   11.87    1.91
   3   3   3    9.09    1.34
   3   3   3   11.30    1.68
   3  -3   3   12.27    1.75
   3   3   3   13.10    1.75
  -3  -3   3   12.09    1.53
   3  -3   3   12.81    1.74
   3  -3   3   12.74    1.79
  -3  -3   3   10.40    1.45
  -3   3   3   13.60    1.69
   3   3   4    3.44    1.45
   3  -3   4    1.25    1.24
   3  -3   4    3.18    1.23
   3   3   4    0.60    0.81
  -3  -3   4    1.97    1.23
  -3  -3   4    2.01    1.22
  -3   3   4    0.77    1.20
   3  -3   4    1.06    1.52
  -3   3   4    2.88    1.10
   3  -3   4    2.05    1.27
  -3  -3   4    2.21    1.11
   3   3   4    0.66    1.12
  -3   3   4    2.65    1.17
   3  -3   4    1.21    1.29
   3   3   4    1.93    1.27
  -3   3   4    2.68    1.40
  -3  -3   4   -0.15    0.85
  -3  -3   4    1.10    0.97
   3  -3   4    2.15    1.34
   3   3   4    1.52    1.27
  -3   3   4    1.74    1.22
  -3   4  -4   58.50    4.03
   3   4  -4   62.61    3.50
   3   4  -3   67.20    3.98
   3   4  -3   64.49    3.96
   3   4  -2  394.65   16.03
   3   4  -2  392.82   16.17
  -3   4  -2  356.05   15.78
  -3   4  -2  341.47   16.06
   3   4  -2  401.04   15.92
   3   4  -1  537.71   22.65
  -3   4  -1  567.77   23.07
  -3   4  -1  502.85   23.16
  -3  -4  -1  548.97   22.92
   3  -4  -1  551.23   22.89
  -3  -4  -1  560.10   22.93
  -3  -4  -1  529.16   23.61
   3   4  -1  591.87   23.25
   3   4  -1  544.16   22.67
  -3  -4  -1  564.48   22.97
  -3  -4  -1  557.25   23.32
  -3   4  -1  558.30   23.03
   3  -4  -1  560.49   22.90
  -3  -4  -1  555.24   22.90
  -3   4   0  206.40    8.78
  -3  -4   0  201.54    9.16
  -3  -4   0  199.21    9.27
   3  -4   0  213.13    9.15
   3  -4   0  212.85    9.14
   3   4   0  185.29    9.29
  -3   4   0  214.18    9.13
  -3  -4   0  215.70    9.20
  -3  -4   0  218.34    9.24
   3  -4   0  182.68    8.84
  -3   4   0  218.77    9.17
  -3  -4   0  206.47    9.22
  -3  -4   1  569.02   22.90
   3   4   1  515.36   22.37
   3  -4   1  509.94   22.14
  -3  -4   1  549.21   22.30
   3  -4   1  570.05   22.62
   3  -4   1  551.88   22.20
   3  -4   1  567.03   22.61
  -3  -4   1  611.63   22.77
  -3  -4   1  613.07   22.73
  -3   4   1  541.41   22.59
   3   4   1  527.31   22.53
  -3  -4   1  564.35   22.78
  -3   4   1  509.28   22.26
  -3   4   1  547.42   22.44
  -3   4   1  526.74   22.16
   3  -4   1  523.56   22.95
  -3   4   1  513.52   22.14
   3  -4   1  518.10   22.13
  -3  -4   1  543.47   22.70
  -3   4   1  553.54   22.46
   3   4   2  367.99   15.19
  -3  -4   2  390.74   15.45
  -3  -4   2  399.52   16.64
  -3   4   2  399.32   15.53
  -3  -4   2  360.21   15.74
   3   4   2  384.43   15.81
   3  -4   2  371.58   15.75
   3   4   2  367.99   15.32
  -3  -4   2  404.44   15.82
   3  -4   2  418.49   16.17
   3   4   2  399.38   15.49
   3   4   2  387.15   15.66
   3   4   2  406.13   15.49
  -3  -4   2  370.75   15.80
   3  -4   2  374.91   15.76
  -3  -4   2  377.33   15.36
   3  -4   2  399.40   15.83
   3   4   2  402.98   16.05
  -3   4   2  411.81   15.69
   3  -4   2  399.64   15.72
  -3  -4   2  425.80   15.87
  -3  -4   2  405.13   15.78
   3  -4   2  413.87   15.74
  -3   4   2  398.24   16.00
   3  -4   2  406.30   15.68
   3  -4   2  424.97   15.80
  -3   4   2  400.51   15.62
   3   4   2  394.79   16.02
   3  -4   2  395.68   15.75
   3   4   2  389.53   15.52
  -3  -4   2  375.64   15.44
   3  -4   2  389.46   15.65
   3  -4   3   71.76    4.03
   3   4   3   61.06    3.43
  -3  -4   3   69.46    3.90
   3   4   3   60.18    4.08
   3  -4   3   75.00    4.32
   3   4   3   70.28    4.13
  -3  -4   3   64.84    3.98
   3  -4   3   66.45    4.02
   3   4   3   53.83    3.80
   3   4   3   70.45    3.97
  -3  -4   3   64.38    3.71
   3  -4   3   70.11    4.10
  -3  -4   3   68.09    3.88
   3  -4   3   66.53    4.07
  -3   4   3   67.82    3.80
   3   4   3   67.17    3.90
  -3  -4   3   64.39    3.63
   3   4   3   66.60    3.88
  -3   4   3   69.18    4.07
  -3   4   3   70.28    4.02
  -3   4   3   71.57    4.22
  -3  -4   4   71.54    3.89
  -3   4   4   58.80    3.68
   3  -4   4   69.53    4.15
   3  -4   4   66.09    3.96
   3   4   4   63.74    3.96
  -3  -4   4   66.30    3.85
   3  -4   4   70.50    4.03
   3  -4   4   69.23    3.93
   3   4   4   68.58    3.88
  -3  -4   4   72.17    3.70
  -3   4   4   76.11    4.08
   3  -4   4   62.78    3.90
   3   4   4   66.89    3.84
  -3  -4   4   61.65    3.46
   3   4   4   66.04    3.80
  -3   4   4   74.90    3.98
  -3   4   4   69.82    3.98
   3   5  -4   22.87    2.00
  -3   5  -4   23.73    2.56
   3  -5  -4   26.64    1.83
   3   5  -3   70.04    4.38
   3   5  -3   77.64    4.38
   3   5  -2   89.46    4.46
   3   5  -2   90.93    4.69
  -3   5  -2   83.05    4.24
   3   5  -2   88.40    4.35
  -3   5  -2   74.58    4.44
  -3  -5  -1  102.28    4.90
  -3   5  -1   92.06    5.06
  -3   5  -1  100.03    4.98
  -3   5  -1   97.43    4.93
   3   5  -1   95.71    4.57
   3  -5  -1   93.22    4.77
  -3  -5  -1  101.41    4.92
   3   5  -1  102.30    5.18
  -3  -5  -1   98.54    5.16
   3  -5  -1   92.12    4.37
  -3   5  -1   93.85    4.58
   3  -5  -1   92.41    4.76
   3   5  -1   97.19    4.79
  -3  -5  -1   98.14    4.81
  -3   5  -1   90.26    4.91
  -3  -5  -1  103.60    4.90
  -3   5   0   29.50    2.16
  -3  -5   0   28.47    2.25
  -3   5   0   30.69    1.87
  -3  -5   0   29.35    2.29
  -3  -5   0   34.05    2.30
   3  -5   0   31.90    2.21
   3   5   0   29.48    2.36
  -3  -5   0   30.20    2.28
   3  -5   0   28.94    2.16
   3  -5   0   26.99    1.94
  -3  -5   0   31.03    2.27
  -3   5   0   29.10    2.14
   3  -5   1  101.70    4.98
  -3   5   1   98.79    4.83
  -3  -5   1  101.76    5.27
   3  -5   1   95.24    4.47
   3  -5   1   95.66    4.71
   3  -5   1   92.16    4.48
  -3  -5   1  101.46    5.15
   3  -5   1   99.56    4.52
   3  -5   1   99.75    4.97
   3  -5   1   96.04    4.47
   3   5   1   91.14    4.70
  -3   5   1   96.37    4.79
  -3   5   1   92.62    4.47
  -3  -5   1  107.10    5.07
  -3  -5   1   95.81    4.61
  -3   5   1   91.28    4.49
  -3  -5   1  108.96    5.12
  -3   5   1   98.52    4.53
  -3   5   1   90.59    4.62
  -3  -5   1   93.62    5.02
   3  -5   1   94.67    5.25
   3  -5   1   93.09    4.47
  -3  -5   2   88.85    4.27
  -3   5   2   86.28    4.31
  -3  -5   2   84.48    4.67
   3  -5   2   86.13    4.51
  -3  -5   2   87.85    4.74
   3   5   2   87.82    4.31
  -3  -5   2   97.40    4.68
   3  -5   2   87.54    4.66
   3   5   2   80.64    4.55
   3   5   2   78.25    4.04
   3  -5   2   96.82    5.01
   3   5   2   84.26    4.39
  -3   5   2   91.90    4.51
   3  -5   2   92.66    4.62
   3  -5   2   86.75    4.62
   3  -5   2   85.14    4.49
   3   5   2   91.39    4.32
  -3  -5   2   86.71    4.63
  -3   5   2   88.26    4.91
   3  -5   2   90.80    4.51
  -3   5   2   90.13    4.47
  -3  -5   2   81.56    4.25
   3  -5   2   85.10    4.62
  -3  -5   2   90.04    4.64
   3  -5   2   88.81    4.49
   3   5   2   88.19    4.89
   3   5   2   88.07    4.27
  -3   5   2   88.40    4.51
   3   5   2   92.34    4.89
   3  -5   2   87.78    4.49
   3  -5   3   78.21    4.42
  -3   5   3   76.68    4.20
  -3  -5   3   78.82    4.28
  -3  -5   3   79.64    4.09
   3   5   3   70.62    4.43
  -3  -5   3   74.13    4.37
   3  -5   3   88.29    4.71
  -3   5   3   71.70    4.31
   3  -5   3   76.33    4.46
   3  -5   3   79.53    4.51
   3   5   3   70.82    4.35
  -3   5   3   71.94    4.55
   3   5   3   80.59    4.48
   3  -5   3   78.20    4.45
   3   5   3   79.06    4.30
   3   5   3   76.35    4.37
   3   5   3   78.80    4.29
  -3  -5   3   75.01    4.28
   3   5   3   77.74    4.27
  -3   5   3   80.10    4.53
  -3   5   3   83.08    4.49
  -3  -5   3   72.14    3.95
   3  -5   4   26.83    2.21
  -3  -5   4   29.90    2.23
  -3   5   4   23.93    2.04
   3  -5   4   27.87    2.31
   3  -5   4   29.10    2.42
   3   5   4   21.95    2.13
   3   5   4   26.79    2.09
  -3   5   4   27.82    2.31
  -3  -5   4   24.95    2.11
   3  -5   4   27.99    2.20
   3   5   4   28.14    2.18
   3  -5   4   24.01    2.24
  -3   5   4   29.73    2.28
   3   5   4   27.28    2.13
   3   6  -4  213.44    9.09
  -3   6  -4  192.42    9.47
   3  -6  -4  194.54    8.66
   3   6  -3   52.70    3.40
   3   6  -3   43.09    3.35
   3   6  -3   46.38    2.88
   3   6  -2   78.07    4.12
  -3   6  -2   65.42    4.09
   3   6  -2   81.33    4.11
  -3   6  -2   76.01    4.01
   3   6  -2   78.78    4.41
   3   6  -1  429.95   18.06
  -3   6  -1  430.96   18.72
   3   6  -1  442.98   18.39
  -3  -6  -1  456.15   18.61
  -3  -6  -1  447.74   18.81
  -3   6  -1  414.58   18.45
   3  -6  -1  429.51   18.43
  -3   6  -1  423.02   18.13
   3  -6  -1  420.67   18.41
   3   6  -1  424.31   18.12
  -3   6  -1  458.90   18.68
  -3  -6  -1  434.61   18.42
  -3  -6  -1  446.60   18.48
  -3   6  -1  439.36   18.65
   3  -6  -1  415.27   17.87
   3   6  -1  462.71   18.99
  -3  -6  -1  453.66   18.56
  -3   6   0  143.28    6.32
  -3  -6   0  139.98    6.84
  -3   6   0  152.59    6.41
  -3  -6   0  135.86    6.93
  -3   6   0  157.40    6.84
   3   6   0  143.81    7.01
   3  -6   0  151.07    6.83
   3  -6   0  146.78    6.80
   3  -6   0  137.90    6.24
  -3  -6   0  144.42    6.84
   3   6   0  134.02    6.36
   3  -6   0  133.99    6.37
  -3   6   0  138.92    6.62
   3   6   0  137.90    6.59
  -3  -6   0  145.61    6.96
  -3  -6   0  137.46    6.90
   3  -6   0  137.79    6.42
   3   6   0  135.67    6.54
   3  -6   1  423.23   18.83
   3  -6   1  422.13   17.92
  -3   6   1  420.66   18.13
   3   6   1  414.42   18.20
  -3   6   1  447.96   18.42
   3  -6   1  412.24   17.90
  -3  -6   1  439.42   18.77
   3   6   1  406.86   17.96
  -3   6   1  418.73   18.30
   3  -6   1  432.31   17.98
   3  -6   1  434.84   18.57
   3  -6   1  441.63   17.99
  -3   6   1  442.65   18.39
  -3   6   1  435.89   18.03
  -3  -6   1  477.37   18.71
   3  -6   1  447.87   18.59
  -3  -6   1  489.31   18.79
   3  -6   1  429.82   17.99
   3  -6   1  444.46   18.22
  -3   6   1  420.32   17.97
  -3  -6   1  446.39   18.74
   3  -6   1  431.84   17.94
  -3  -6   1  435.13   18.14
  -3  -6   2   75.95    3.79
   3   6   2   76.18    4.48
   3  -6   2   77.48    4.01
   3   6   2   68.62    4.07
   3   6   2   68.76    3.85
   3  -6   2   77.96    4.14
   3  -6   2   75.88    4.21
   3  -6   2   77.10    4.55
   3   6   2   81.04    4.58
   3  -6   2   71.28    4.05
   3   6   2   74.71    3.79
   3  -6   2   78.04    4.10
  -3   6   2   76.78    3.99
   3  -6   2   74.64    3.99
  -3  -6   2   70.10    3.81
  -3  -6   2   77.58    4.21
  -3   6   2   79.86    4.58
   3   6   2   75.73    3.78
   3   6   2   74.21    3.84
  -3   6   2   79.48    4.09
   3   6   2   71.58    3.72
  -3   6   2   80.96    4.14
   3  -6   2   79.04    4.02
   3  -6   3   49.89    3.31
  -3  -6   3   54.19    3.16
   3  -6   3   50.95    3.37
  -3   6   3   43.30    3.37
   3   6   3   39.94    3.12
   3   6   3   43.21    3.25
  -3  -6   3   46.38    3.17
   3   6   3   47.33    3.03
   3   6   3   44.70    3.23
   3  -6   3   47.11    3.20
  -3   6   3   43.62    3.29
   3   6   3   44.96    3.12
  -3   6   3   51.25    3.27
   3  -6   3   45.64    3.25
   3  -6   3   47.92    3.33
  -3   6   3   47.92    3.24
   3   6   3   45.88    2.99
   3   6   3   50.02    3.10
  -3   6   3   50.27    3.39
   3  -6   3   56.02    3.65
  -3  -6   3   45.62    3.07
   3  -6   4  219.54    9.31
  -3  -6   4  234.22    9.32
  -3   6   4  175.99    9.08
   3   6   4  187.48    9.05
   3  -6   4  218.17    9.43
   3   6   4  183.85    9.09
   3   6   4  209.89    9.15
  -3  -6   4  192.04    9.13
   3   6   4  209.62    9.14
   3  -6   4  206.43    9.18
  -3   6   4  231.99    9.40
   3  -6   4  186.54    9.24
   3  -6   4  212.26    9.35
  -3   6   4  222.51    9.44
   3   7  -4  111.82    5.26
  -3   7  -4  102.78    5.62
  -3   7  -4   98.72    5.22
  -3   7  -3  491.18   21.18
   3   7  -3  464.74   20.65
   3   7  -3  506.14   20.55
   3  -7  -3  472.86   19.93
   3   7  -3  455.50   20.06
   3   7  -2   96.94    4.85
   3   7  -2   96.26    5.19
  -3   7  -2   78.50    4.78
  -3   7  -2   93.13    4.75
   3  -7  -2   89.89    4.43
   3   7  -2   96.72    4.84
   3   7  -1  146.35    6.61
   3   7  -1  145.93    6.95
  -3   7  -1  138.58    7.17
   3   7  -1  157.76    7.54
   3   7  -1  147.52    6.69
  -3  -7  -1  149.99    7.07
   3  -7  -1  142.41    6.96
   3  -7  -1  143.27    6.96
  -3   7  -1  146.99    7.20
  -3   7  -1  142.24    6.68
  -3  -7  -1  146.92    7.12
  -3  -7  -1  147.53    7.02
  -3  -7  -1  141.60    7.23
  -3   7  -1  154.37    7.30
  -3   7  -1  138.83    7.00
   3  -7  -1  137.74    6.33
  -3  -7  -1  141.00    7.05
  -3   7   0 4495.78  184.67
  -3  -7   0 4807.20  185.02
  -3   7   0 4490.57  184.31
  -3  -7   0 4631.47  185.12
  -3   7   0 4813.26  184.40
  -3  -7   0 4475.11  185.07
   3  -7   0 4682.16  184.99
   3   7   0 4556.95  184.48
  -3   7   0 5068.80  184.89
   3   7   0 4457.45  184.25
  -3   7   0 4759.42  184.35
   3  -7   0 4685.07  184.98
   3  -7   0 4646.58  184.27
   3   7   0 4405.71  184.60
  -3  -7   0 4757.90  185.05
   3  -7   0 4476.62  184.14
   3   7   0 4407.12  184.61
  -3  -7   0 4535.82  185.05
   3  -7   0 4403.21  184.45
   3  -7   0 4649.10  184.13
  -3   7   1  142.14    6.98
   3  -7   1  142.45    6.35
   3   7   1  134.81    6.60
  -3   7   1  134.97    6.77
  -3   7   1  136.45    6.56
  -3   7   1  139.02    6.83
  -3  -7   1  142.22    6.55
   3  -7   1  138.31    6.26
  -3   7   1  138.90    6.82
   3  -7   1  143.86    6.64
  -3  -7   1  137.22    7.15
   3   7   1  147.35    7.24
   3   7   1  128.66    6.36
  -3  -7   1  148.09    7.11
   3   7   1  137.06    6.86
   3  -7   1  143.98    6.99
   3  -7   1  146.10    7.01
   3  -7   1  148.67    6.40
   3  -7   1  133.27    6.25
  -3  -7   1  157.33    7.15
  -3  -7   1  134.64    6.08
   3  -7   1  139.25    6.38
  -3  -7   1  138.97    7.12
   3   7   1  129.66    6.87
  -3   7   1  137.25    6.44
   3   7   1  132.70    6.10
   3  -7   1  145.05    7.26
   3  -7   1  142.09    6.30
  -3  -7   2   90.13    4.46
   3  -7   2   90.73    4.66
   3   7   2   84.94    4.80
   3   7   2   89.91    4.54
  -3   7   2   92.73    4.88
   3  -7   2   96.24    5.39
  -3  -7   2   93.41    4.95
   3  -7   2   90.68    4.92
   3   7   2   82.43    4.49
  -3   7   2   92.68    4.71
   3   7   2   94.58    4.48
   3  -7   2   92.17    4.68
   3  -7   2   98.57    4.90
   3   7   2   89.40    4.40
  -3   7   2   94.70    5.41
   3  -7   2   99.68    4.91
  -3  -7   2   89.29    4.56
   3   7   2   93.51    5.39
  -3   7   2   98.27    4.86
   3   7   2   90.30    4.56
  -3   7   2   98.95    4.93
   3   7   2   96.58    5.33
   3  -7   2  100.05    4.96
   3  -7   2   94.52    4.75
   3  -7   3  504.57   20.03
  -3  -7   3  490.16   19.75
   3  -7   3  478.90   20.03
   3   7   3  441.21   20.13
   3   7   3  354.28   19.57
  -3  -7   3  449.51   19.91
   3   7   3  430.75   19.66
   3  -7   3  492.23   20.00
  -3   7   3  475.67   20.30
   3  -7   3  466.67   19.82
   3   7   3  477.22   19.65
  -3   7   3  509.37   19.99
  -3  -7   3  453.55   19.76
  -3   7   3  437.25   20.13
   3   7   3  418.23   19.94
   3   7   3  474.15   19.68
  -3   7   3  514.58   20.08
   3   7   3  465.92   19.75
  -3   7   3  511.22   20.18
   3  -7   3  501.26   20.30
   3  -7   4  109.81    5.22
  -3  -7   4  110.29    5.13
  -3   7   4  115.08    5.37
  -3   7   4   92.60    5.04
   3  -7   4  102.54    4.99
   3  -7   4  109.01    5.20
  -3  -7   4  101.80    5.07
   3   7   4  100.51    4.93
   3  -7   4  100.84    5.24
   3   7   4  105.59    4.99
  -3   7   4  121.22    5.36
   3   7   4   97.03    4.94
   3  -7   4  107.66    5.25
  -3   8  -4  268.73   11.65
   3   8  -4  278.93   11.63
  -3   8  -4  247.50   11.89
  -3   8  -3   58.26    4.22
   3   8  -3   53.42    3.72
   3   8  -3   51.70    3.43
  -3   8  -3   44.16    2.90
   3   8  -3   46.33    3.04
   3  -8  -3   48.42    2.77
  -3   8  -2   92.04    4.85
  -3   8  -2   97.28    5.40
   3   8  -2   94.50    5.34
   3   8  -2   98.31    4.94
  -3   8  -2   81.19    4.84
   3  -8  -2   89.03    4.41
   3   8  -1  183.69    8.29
   3  -8  -1  183.70    8.77
  -3   8  -1  179.70    8.78
  -3   8  -1  180.32    8.62
   3   8  -1  205.86    8.90
   3  -8  -1  179.67    8.02
  -3  -8  -1  194.02    8.89
  -3   8  -1  184.24    9.02
  -3  -8  -1  190.70    8.99
  -3   8  -1  188.40    8.48
   3   8  -1  185.32    8.44
  -3  -8  -1  184.98    8.79
   3  -8  -1  182.63    8.78
  -3  -8  -1  191.87    8.96
   3   8   0   91.47    4.52
   3  -8   0  104.99    5.41
  -3  -8   0   98.66    5.53
  -3  -8   0  101.37    5.58
   3   8   0   97.19    4.93
  -3   8   0  103.46    5.35
  -3   8   0   97.07    4.76
   3   8   0   95.96    5.12
   3   8   0  101.76    5.62
  -3   8   0   99.86    4.84
   3   8   0   98.47    4.72
  -3  -8   0  104.16    5.48
   3  -8   0  100.65    5.34
  -3   8   0  103.87    4.83
   3  -8   0  103.36    4.56
  -3  -8   0   98.72    5.38
   3  -8   0   93.77    4.68
  -3   8   0   95.05    5.09
   3   8   0   90.48    5.06
  -3  -8   0   92.66    5.43
   3  -8   0  100.90    4.54
   3  -8   0   97.59    4.90
   3  -8   1  189.32    8.22
  -3   8   1  191.38    8.83
   3   8   1  184.91    8.55
  -3  -8   1  190.82    8.52
   3  -8   1  183.07    8.15
  -3   8   1  189.06    8.50
   3   8   1  179.69    8.34
   3   8   1  178.01    8.78
  -3   8   1  197.15    8.91
   3  -8   1  177.53    8.08
  -3  -8   1  177.18    7.98
  -3   8   1  178.61    8.04
   3  -8   1  183.90    8.30
  -3   8   1  192.94    8.95
   3   8   1  196.93    8.92
  -3   8   1  182.03    8.35
   3  -8   1  186.22    9.20
   3   8   1  173.87    7.98
   3  -8   1  191.25    8.18
  -3   8   1  201.97    8.89
  -3  -8   2   93.18    4.41
   3   8   2   94.18    4.58
   3   8   2   86.25    4.81
  -3  -8   2   95.03    5.04
   3  -8   2   89.62    4.93
   3  -8   2   95.21    4.88
  -3   8   2   88.97    4.98
   3   8   2   95.91    5.44
  -3   8   2   87.69    5.42
   3   8   2   77.32    4.31
   3  -8   2   86.83    4.58
  -3  -8   2   93.99    4.59
   3  -8   2   95.60    4.89
   3   8   2  100.34    5.57
   3   8   2   90.47    4.37
  -3   8   2   94.77    4.94
   3   8   2   90.57    4.62
   3  -8   2   94.18    4.74
   3  -8   3   51.30    3.25
  -3  -8   3   46.59    2.94
  -3   8   3   52.80    3.63
   3   8   3   34.40    2.85
  -3  -8   3   48.77    3.19
  -3   8   3   52.93    3.47
  -3   8   3   47.48    3.45
   3   8   3   49.63    3.41
   3  -8   3   51.23    3.59
   3   8   3   38.13    2.77
   3   8   3   47.39    3.02
   3  -8   3   47.97    3.05
   3   8   3   51.32    3.61
   3   8   3   48.18    2.85
  -3  -8   3   45.77    3.04
   3  -8   3   53.80    3.40
   3   8   3   46.27    2.88
  -3   8   3   53.93    3.38
   3  -8   3   49.21    3.13
   3  -8   4  271.42   10.92
   3  -8   4  252.49   10.86
  -3  -8   4  285.29   10.77
   3  -8   4  236.22   10.88
   3   8   4  240.29   10.53
  -3  -8   4  246.29   10.69
  -3   8   4  304.08   11.07
  -3   8   4  279.42   11.06
   3   8   4  209.98   10.50
  -3   8   4  216.65   10.69
   3   9  -4   11.57    1.32
  -3   9  -4    8.48    1.56
  -3   9  -4   10.26    1.31
   3   9  -3  157.47    7.39
  -3   9  -3  155.53    8.01
   3   9  -3  150.66    7.62
   3   9  -3  154.25    7.08
  -3   9  -2   61.24    3.96
   3   9  -2   53.01    3.86
  -3   9  -2   54.70    3.43
   3   9  -2   57.28    3.50
   3   9  -2   55.71    3.43
   3   9  -1   76.76    3.97
  -3   9  -1   78.56    4.32
   3   9  -1   86.57    4.63
  -3   9  -1   71.88    4.45
  -3   9  -1   77.37    4.15
   3  -9  -1   70.06    3.59
   3   9   0  394.81   17.65
   3   9   0  438.75   18.37
   3   9   0  411.55   18.38
  -3   9   0  430.79   18.03
  -3   9   0  449.11   18.11
   3   9   0  417.83   17.90
  -3   9   0  420.87   17.96
  -3   9   0  490.25   18.81
  -3   9   0  430.59   18.39
   3   9   0  403.86   18.32
   3  -9   0  432.41   17.68
   3  -9   0  439.66   17.94
   3   9   1   72.86    4.20
   3  -9   1   77.24    3.87
   3  -9   1   71.91    3.79
   3   9   1   71.71    4.05
  -3   9   1   79.52    4.70
  -3   9   1   74.94    4.21
  -3   9   1   80.31    4.62
   3   9   1   72.83    4.54
  -3   9   1   69.94    3.69
  -3  -9   1   72.07    3.67
   3  -9   1   75.58    3.95
   3   9   1   81.42    4.67
  -3   9   1   81.26    4.16
   3  -9   1   74.35    3.80
   3   9   1   72.12    3.68
  -3  -9   2   47.03    2.95
   3   9   2   46.80    3.18
  -3   9   2   52.53    3.57
   3   9   2   51.80    3.14
  -3   9   2   51.93    3.56
   3   9   2   56.49    3.92
  -3   9   2   52.10    4.08
   3  -9   2   48.09    2.94
   3  -9   2   52.26    3.31
   3   9   2   53.80    4.02
  -3  -9   2   49.56    3.37
  -3   9   2   55.65    3.44
   3   9   2   50.35    3.00
   3   9   2   49.89    2.73
   3  -9   2   52.41    3.31
   3  -9   2   51.89    3.14
   3  -9   3  152.97    7.06
  -3  -9   3  146.58    6.68
   3   9   3  145.32    7.51
  -3   9   3  146.46    7.41
   3  -9   3  131.00    6.64
   3   9   3  147.28    7.32
  -3  -9   3  137.08    6.97
   3   9   3  136.37    6.57
  -3  -9   3  130.90    6.80
   3  -9   3  145.96    7.09
  -3   9   3  142.75    7.54
   3  -9   3  162.73    7.48
  -3   9   3  157.29    7.30
   3   9   3  138.38    6.78
   3  -9   4    9.35    1.16
  -3   9   4   10.86    1.31
   3  -9   4    9.08    1.15
   3  10  -4   16.07    1.40
  -3  10  -4   14.58    1.65
   3 -10  -4   19.93    1.39
   3  10  -3   63.17    4.17
   3  10  -3   64.54    3.66
  -3  10  -3   57.52    3.50
   3  10  -2  175.42    8.16
  -3  10  -2  167.34    8.62
   3  10  -2  170.49    8.67
   3  10  -2  186.16    8.34
  -3  10  -2  186.02    8.33
   3  10  -1  239.74   10.80
   3 -10  -1  235.05   10.57
  -3  10  -1  259.30   11.23
   3  10  -1  274.61   11.57
  -3  10  -1  258.90   11.11
  -3  10  -1  243.93   11.47
   3  10  -1  232.66   10.98
   3 -10  -1  241.84   10.86
   3  10   0   20.05    1.51
   3  10   0   25.13    2.38
  -3  10   0   22.95    1.93
  -3  10   0   24.49    2.06
   3  10   0   19.77    2.27
   3  10   0   20.31    1.80
  -3  10   0   25.41    2.62
   3 -10   0   22.34    1.82
  -3  10   0   23.12    2.27
   3  10   0   21.63    2.25
   3 -10   0   22.94    1.54
   3  10   1  229.84   10.98
   3  10   1  236.68   10.92
   3  10   1  248.62   11.51
  -3  10   1  231.73   10.45
   3 -10   1  253.27   10.77
  -3 -10   1  233.35   10.44
  -3  10   1  259.71   11.64
   3  10   1  240.61   11.45
   3 -10   1  245.83   10.52
  -3  10   1  254.30   11.53
  -3  10   1  252.09   11.10
   3 -10   1  246.59   10.53
  -3  10   1  260.46   10.98
   3  10   1  223.24   10.42
   3  10   2  153.18    8.03
  -3 -10   2  165.27    7.90
   3 -10   2  179.05    8.25
  -3  10   2  189.19    8.68
   3  10   2  164.06    8.10
  -3  10   2  180.00    8.25
  -3 -10   2  173.76    8.45
   3  10   2  187.80    9.07
   3 -10   2  172.88    8.22
  -3  10   2  174.20    9.13
   3  10   2  189.40    9.19
  -3  10   2  166.32    8.57
  -3  10   2  189.67    8.48
   3  10   2  163.51    7.89
   3 -10   2  175.84    8.05
   3 -10   3   64.15    3.64
  -3  10   3   59.03    3.96
  -3 -10   3   57.39    3.56
   3  10   3   62.05    3.93
  -3 -10   3   55.58    3.42
   3 -10   3   59.29    3.65
  -3  10   3   59.17    4.15
   3 -10   3   64.29    3.97
   3  10   3   60.90    4.15
  -3  10   3   66.44    3.89
   3  10   3   56.71    3.36
   3 -10   4   15.06    1.26
  -3  10   4   19.54    1.50
   3  11  -3   75.23    4.64
  -3  11  -3   70.56    3.99
   3  11  -3   77.97    4.15
  -3  11  -2    1.06    1.39
  -3  11  -2    1.10    1.75
   3  11  -2    2.54    1.35
  -3  11  -2    3.11    1.51
   3  11  -2    2.21    1.49
   3  11  -2    2.58    1.97
   3  11  -1   40.58    2.64
  -3  11  -1   39.79    3.01
  -3  11  -1   43.31    2.94
  -3  11  -1   39.35    3.27
   3  11  -1   39.39    2.87
   3 -11  -1   39.50    2.71
  -3  11  -1   39.56    2.58
  -3  11   0   16.27    2.44
   3 -11   0   15.40    1.60
   3 -11   0   16.27    1.76
   3  11   0   12.17    1.50
   3  11   0   12.97    2.00
   3  11   0   13.74    2.05
   3  11   0   13.89    2.00
  -3  11   0   12.81    1.96
  -3  11   0   12.20    1.57
  -3  11   0   14.90    1.72
   3  11   1   42.72    3.09
   3  11   1   36.69    3.39
  -3  11   1   42.56    3.60
  -3  11   1   37.83    2.45
  -3 -11   1   38.29    2.42
   3  11   1   42.05    3.01
   3 -11   1   41.77    2.75
  -3  11   1   47.49    3.72
   3  11   1   42.42    3.52
  -3  11   1   40.08    3.05
   3 -11   1   38.83    2.45
  -3  11   1   43.49    3.04
   3 -11   2    1.23    1.05
  -3 -11   2    2.00    0.99
   3  11   2    1.73    1.19
  -3  11   2    3.89    1.54
   3  11   2    0.26    0.90
  -3  11   2    0.70    1.58
   3  11   2    1.01    1.06
   3  11   2    3.75    2.16
   3 -11   2    2.25    1.26
  -3  11   2    2.50    1.68
  -3 -11   2    2.14    1.33
   3 -11   2    1.43    1.23
  -3 -11   3   68.26    3.94
  -3  11   3   70.06    4.35
   3 -11   3   74.70    3.96
   3  11   3   76.33    4.36
   3 -11   3   71.56    4.01
  -3  11   3   69.58    4.62
   3  11   3   74.78    4.64
  -3 -11   3   69.19    3.82
  -3  11   3   83.78    4.36
   3  11   3   68.64    3.72
   3  12  -3    0.77    1.03
   3  12  -3    2.33    1.56
   3  12  -3    0.69    1.05
  -3  12  -3    0.89    0.97
  -3  12  -3   -0.79    1.58
  -3  12  -3    0.21    1.04
   3 -12  -3    1.99    1.03
   3  12  -2  285.29   13.25
  -3  12  -2  299.73   13.80
   3  12  -2  319.72   14.07
  -3  12  -2  305.54   13.52
   3 -12  -2  289.82   13.21
   3  12  -2  313.54   13.55
   3  12  -1   41.03    2.73
   3  12  -1   45.59    3.15
  -3  12  -1   44.84    3.20
  -3  12  -1   43.17    2.83
   3 -12  -1   44.62    2.92
  -3  12  -1   42.99    3.54
   3  12   0   35.96    3.09
  -3  12   0   34.91    2.64
  -3  12   0   44.11    3.59
   3  12   0   36.80    3.22
   3 -12   0   39.44    2.84
   3  12   0   37.27    2.61
  -3  12   0   39.27    2.88
   3 -12   0   39.04    2.63
  -3  12   0   34.27    3.05
   3  12   0   34.61    3.06
  -3  12   1   50.17    3.25
   3  12   1   43.34    3.14
   3  12   1   38.97    3.08
  -3  12   1   41.28    3.23
  -3  12   1   45.96    3.85
   3 -12   1   48.07    3.10
  -3  12   1   36.86    2.50
   3 -12   1   40.94    2.83
  -3  12   1   44.66    3.77
   3  12   1   44.39    3.77
  -3 -12   1   37.72    2.51
   3  12   1   50.23    3.87
   3  12   2  217.14   11.47
  -3 -12   2  293.25   12.35
   3  12   2  300.79   12.98
  -3  12   2  282.87   12.61
  -3  12   2  320.40   12.39
  -3  12   2  292.85   12.49
   3 -12   2  297.40   12.22
  -3 -12   2  248.88   11.55
   3 -12   2  266.48   11.88
   3  12   2  261.01   11.96
   3  12   2  256.11   11.55
   3 -12   2  244.65   11.53
   3 -12   3    0.30    0.83
   3 -12   3   -0.24    1.13
  -3  12   3    2.51    1.33
   3  12   3    0.41    0.74
  -3 -12   3    0.81    0.85
  -3  12   3    2.63    1.34
   3  12   3    1.54    1.37
  -3  12   3   -0.34    1.55
   3 -12   3    0.10    0.95
   3  12   3    0.65    1.43
  -3  13  -3   22.03    1.81
   3  13  -3   27.50    2.00
  -3  13  -3   25.71    2.39
   3  13  -3   26.72    2.38
   3  13  -3   27.08    2.01
   3 -13  -3   28.91    1.92
  -3  13  -3   25.38    1.92
  -3  13  -2   49.77    3.11
   3  13  -2   61.76    3.74
  -3  13  -2   51.59    3.81
   3  13  -2   59.63    4.16
   3 -13  -2   56.55    3.34
  -3  13  -2   60.60    3.72
   3  13  -2   51.13    3.31
   3  13  -1   77.42    4.46
   3  13  -1   75.25    3.98
  -3  13  -1   71.30    4.38
   3 -13  -1   76.89    4.44
  -3  13  -1   72.56    4.14
   3  13  -1   77.70    4.49
   3 -13  -1   78.77    4.22
  -3  13  -1   70.70    4.86
   3  13   0  333.39   15.17
  -3  13   0  326.02   14.65
  -3  13   0  330.29   14.94
  -3  13   0  387.70   15.87
   3  13   0  303.48   14.47
   3  13   0  320.47   15.25
   3 -13   0  373.04   14.95
   3 -13   0  352.84   14.62
  -3  13   0  329.34   15.20
   3  13   0  320.29   15.13
   3  13   1   68.04    4.46
  -3  13   1   64.53    3.71
   3  13   1   72.99    4.39
  -3  13   1   82.17    5.30
  -3  13   1   72.32    4.56
   3 -13   1   74.06    4.13
  -3  13   1   76.53    5.14
   3  13   1   77.87    5.08
   3 -13   1   82.52    4.46
   3  13   1   76.40    5.14
  -3 -13   2   56.06    3.66
  -3  13   2   58.85    3.92
  -3  13   2   58.40    4.09
   3  13   2   58.33    4.28
   3 -13   2   59.59    3.68
  -3 -13   2   48.60    3.03
   3 -13   2   49.34    3.25
   3  13   2   49.82    3.37
  -3  13   2   59.23    3.72
  -3 -13   3   20.03    1.63
  -3  13   3   25.37    2.12
   3  13   3   21.55    2.05
   3 -13   3   23.88    1.97
   3 -13   3   19.55    1.62
  -3  13   3   21.35    2.28
   3  13   3   22.34    2.25
  -3  13   3   28.18    2.08
   3  14  -3   23.54    1.60
  -3  14  -3   24.62    2.00
   3  14  -3   21.87    1.99
  -3  14  -3   21.13    1.60
   3 -14  -3   24.34    1.52
   3  14  -2  291.11   12.28
  -3  14  -2  279.01   12.74
   3  14  -2  324.19   13.27
   3  14  -2  328.63   12.79
  -3  14  -2  336.27   12.87
   3 -14  -2  286.60   12.29
  -3  14  -1   26.98    2.44
   3 -14  -1   30.92    2.33
  -3  14  -1   30.59    3.08
   3 -14  -1   30.64    2.64
   3  14  -1   31.12    2.61
   3  14  -1   33.92    3.22
   3  14   0   47.48    3.60
  -3  14   0   45.18    3.32
  -3  14   0   53.48    4.26
   3  14   0   47.76    3.80
   3  14   0   40.08    2.91
  -3  14   0   41.84    3.05
   3 -14   0   52.57    3.37
   3 -14   0   51.72    3.07
  -3  14   0   46.73    3.62
   3  14   0   44.50    3.53
   3  14   1   25.72    2.47
  -3  14   1   31.27    2.83
   3  14   1   36.11    3.60
   3 -14   1   33.51    2.69
  -3  14   1   31.47    3.44
   3  14   1   26.80    2.68
   3  14   1   33.54    3.29
   3 -14   1   27.81    2.28
  -3  14   1   29.71    3.22
   3  14   2  302.72   13.63
  -3 -14   2  307.24   13.04
  -3  14   2  303.25   13.23
  -3  14   2  299.58   13.38
   3  14   2  259.95   12.69
   3  14   2  323.71   13.90
   3 -14   2  309.58   12.94
   3 -14   2  244.03   12.39
  -3  14   2  316.10   13.92
   3 -14   3   22.16    1.80
  -3  14   3   24.03    2.17
   3  14   3   24.11    2.13
  -3  14   3   22.93    1.88
   3  15  -2   41.15    2.51
  -3  15  -2   38.60    2.92
  -3  15  -2   51.76    3.15
   3 -15  -2   43.34    2.63
   3  15  -2   45.99    3.01
   3 -15  -2   49.30    3.01
   3  15  -1  271.00   11.59
  -3  15  -1  226.09   11.38
  -3  15  -1  238.09   10.98
   3 -15  -1  242.81   10.97
   3  15  -1  242.38   10.93
   3 -15  -1  226.31   10.56
   3 -15   0    7.31    1.60
  -3  15   0    6.33    1.44
   3  15   0    6.18    1.74
   3  15   0    7.72    1.88
  -3  15   0    6.29    1.56
   3  15   0    7.70    2.05
  -3  15   0    8.90    2.44
   3  15   0    8.70    1.40
   3 -15   0    6.10    1.24
  -3  15   0    5.79    1.73
   3  15   1  202.77   10.12
  -3  15   1  235.13   10.72
   3  15   1  217.17   10.58
   3 -15   1  273.72   10.68
   3  15   1  238.85   11.27
   3 -15   1  199.04    9.95
  -3  15   1  244.08   11.26
   3  15   1  236.63   11.12
  -3  15   2   45.21    3.38
  -3  15   2   47.53    3.29
   3  15   2   56.16    3.85
   3  15   2   40.30    2.85
   3  15   2   42.12    3.48
  -3 -15   2   45.01    3.03
   3 -15   2   45.84    3.04
  -3  15   2   51.65    3.87
   3  16  -2   94.43    4.37
  -3  16  -2   96.26    4.44
   3 -16  -2   85.62    4.26
   3 -16  -1    6.33    1.41
   3 -16  -1    4.31    1.04
   3  16  -1    5.71    1.79
  -3  16  -1    7.02    1.52
   3  16  -1    5.89    1.40
  -3  16  -1    8.20    1.94
   3 -16   0    0.85    1.27
   3  16   0    0.31    1.39
   3  16   0   -0.08    1.33
   3  16   0    0.05    0.95
  -3  16   0    0.15    1.13
  -3  16   0    0.34    1.08
  -3  16   0    1.38    1.97
   3  16   0    2.00    1.76
  -3  16   0    1.10    1.36
   3 -16   0   -0.37    0.90
   3 -16   1    5.66    1.46
   3 -16   1    3.63    0.97
  -3  16   1    4.64    1.90
   3  16   1    7.31    2.20
   3  16   1    5.57    1.88
  -3  16   1    4.99    1.49
   3  16   2   72.64    4.75
  -3 -16   2   82.02    4.41
  -3  16   2   81.81    4.65
   3 -16   2   86.40    4.46
   3  16   2   91.23    5.04
  -3  16   2   90.74    5.10
  -3  16   2   93.41    4.70
   3  17  -2   40.03    2.60
  -3  17  -2   40.66    2.41
   3 -17  -2   35.68    2.24
   3  17  -1    5.08    1.55
   3  17  -1    4.33    1.19
  -3  17  -1    4.31    1.54
  -3  17  -1    6.29    1.32
   3 -17  -1    4.42    1.21
   3  17   0    3.98    1.60
   3  17   0    3.33    1.34
  -3 -17   0    4.03    1.41
   3  17   0    2.79    0.88
  -3  17   0    3.66    1.05
  -3  17   0    7.02    2.04
  -3  17   0    3.51    1.20
   3 -17   0    5.27    1.33
   3 -17   1    4.62    1.27
  -3  17   1    5.05    1.31
   3  17   1    4.91    1.76
  -3  17   1    5.32    1.65
   3  17   1    3.56    1.51
  -3  17   2   28.56    2.23
   3  17   2   26.98    2.39
  -3  17   2   33.66    2.27
   3 -17   2   40.88    2.25
  -3  17   2   33.38    2.60
   3  17   2   40.40    2.70
  -3 -18  -1   12.66    1.44
   3  18  -1   13.57    1.53
   3  18  -1   11.65    1.24
   3 -18  -1   11.89    1.31
  -3  18  -1   11.81    1.34
  -3  18  -1   12.08    1.60
   3 -18   0    9.73    1.33
  -3  18   0   10.31    1.87
   3  18   0    5.95    1.12
  -3 -18   0    7.67    1.37
  -3  18   0    6.71    0.98
   3  18   0    7.38    1.48
  -3 -18   1   10.90    1.43
   3  18   1   11.32    1.75
   3 -18   1   16.46    1.49
  -3  18   1   12.16    1.45
  -3  18   1   11.56    1.65
   3  18   1   14.03    1.65
  -3  19   0   51.90    3.19
   3 -19   0   58.82    2.87
   4   0  -3  444.01   18.76
   4   0  -2 3183.98  127.96
   4   0  -1  839.56   34.95
  -4   0  -1  871.01   35.20
  -4   0  -1  874.01   35.21
   4   0  -1  864.07   35.37
   4   0  -1  851.44   35.33
   4   0   0  425.50   18.49
  -4   0   0  445.83   18.40
   4   0   0  422.66   18.52
  -4   0   0  448.91   18.38
  -4   0   0  431.38   18.53
  -4   0   0  452.52   18.42
   4   0   1  896.66   34.47
  -4   0   1  787.11   33.90
  -4   0   1  882.22   34.09
   4   0   1  906.85   34.50
   4   0   1  801.67   34.12
  -4   0   1  824.06   34.03
  -4   0   1  836.28   34.29
  -4   0   1  837.64   34.29
   4   0   1  821.62   33.98
  -4   0   2 3277.49  126.58
  -4   0   2 3026.42  126.51
   4   0   2 3396.99  126.72
   4   0   2 2671.59  126.49
   4   0   2 3411.99  127.10
  -4   0   2 3077.55  126.50
  -4   0   2 3040.18  126.49
  -4   0   2 3219.54  126.60
  -4   0   2 3120.40  126.51
   4   0   2 3296.52  126.48
  -4   0   2 3178.45  126.65
   4   0   2 3355.52  126.65
  -4   0   2 3166.68  126.49
   4   0   2 2682.59  126.47
   4   0   2 3162.14  126.70
  -4   0   2 3177.54  126.46
   4   0   2 3361.48  126.87
  -4   0   2 3194.19  126.67
   4   0   2 3338.62  126.53
   4   0   3  487.45   20.64
  -4   0   3  490.37   20.77
   4   0   3  478.34   20.88
   4   0   3  516.76   21.50
  -4   0   3  488.97   21.05
  -4   0   3  483.32   20.72
   4   0   3  470.66   20.70
   4   0   3  499.74   20.82
  -4   0   3  481.29   20.78
   4   0   3  484.90   20.84
  -4   0   3  481.54   20.62
   4   0   3  509.41   21.18
   4   0   4   39.97    2.64
  -4   0   4   41.18    2.79
   4   0   4   42.68    3.21
   4   0   4   33.11    2.54
  -4   0   4   49.42    2.98
   4   0   4   43.61    3.00
   4   0   4   44.05    2.98
   4   0   4   42.35    2.80
  -4   0   4   42.68    2.80
  -4   0   4   43.14    2.70
  -4   0   4   48.11    2.98
   4   1  -3  174.79    8.09
   4   1  -2  785.00   31.28
   4  -1  -2  742.61   31.10
   4  -1  -1  610.30   24.97
   4   1  -1  607.04   25.05
  -4  -1  -1  604.25   24.81
   4   1  -1  598.35   24.76
  -4   1  -1  621.02   24.89
  -4  -1  -1  598.40   25.25
  -4   1  -1  612.77   24.88
   4  -1  -1  568.87   24.35
   4   1  -1  583.46   24.98
  -4  -1  -1  603.68   25.48
  -4  -1  -1  617.08   24.84
   4  -1  -1  596.95   24.92
   4  -1   0 1286.58   53.82
  -4  -1   0 1361.20   53.80
   4   1   0 1313.36   53.92
   4  -1   0 1294.75   53.84
  -4  -1   0 1374.57   53.82
  -4  -1   0 1347.52   53.81
  -4   1   0 1358.56   53.78
  -4   1   0 1366.32   53.78
  -4   1   0 1378.84   53.65
   4   1   0 1190.44   53.76
  -4   1   0 1292.69   53.71
   4   1   0 1308.49   53.88
  -4   1   1  573.14   24.11
  -4   1   1  629.51   24.04
   4  -1   1  629.19   24.64
   4   1   1  588.99   24.17
   4  -1   1  588.71   24.20
   4   1   1  573.46   24.34
   4  -1   1  554.03   24.27
  -4  -1   1  582.09   24.50
   4   1   1  630.71   24.66
  -4   1   1  557.24   24.17
   4  -1   1  568.28   24.50
  -4  -1   1  579.32   24.51
   4  -1   1  628.67   24.66
  -4   1   1  594.03   24.45
  -4   1   1  582.79   24.44
  -4  -1   1  572.27   24.21
  -4  -1   1  624.28   24.47
  -4   1   1  572.17   24.13
   4   1   1  622.13   24.62
  -4  -1   2  786.21   31.57
  -4   1   2  762.50   31.57
   4   1   2  816.55   31.65
   4  -1   2  826.75   32.10
   4  -1   2  837.91   31.76
  -4  -1   2  730.57   31.55
   4  -1   2  700.05   31.64
  -4   1   2  701.74   31.41
   4  -1   2  820.84   31.85
  -4   1   2  724.21   31.43
  -4  -1   2  737.66   31.55
   4  -1   2  823.76   32.09
   4   1   2  839.13   32.13
  -4  -1   2  764.09   31.53
  -4   1   2  777.99   31.62
   4  -1   2  780.11   31.77
  -4  -1   2  748.38   31.57
   4   1   2  830.59   31.73
  -4   1   2  687.05   31.37
  -4   1   2  786.61   31.77
   4   1   2  780.25   31.44
   4  -1   2  845.22   31.71
   4   1   2  813.47   31.60
  -4   1   2  715.90   31.42
  -4  -1   2  758.90   31.45
  -4   1   2  760.46   31.51
   4   1   2  807.59   31.81
  -4  -1   2  744.67   31.38
  -4   1   2  767.53   31.50
   4  -1   2  790.10   31.50
   4  -1   2  692.07   31.60
  -4  -1   2  760.53   31.61
   4  -1   2  807.66   31.59
  -4  -1   2  793.13   31.99
   4   1   2  793.92   31.45
   4  -1   3  196.09    8.73
   4   1   3  187.02    8.57
  -4  -1   3  196.10    8.80
   4  -1   3  199.99    9.18
   4   1   3  178.12    8.66
   4   1   3  193.11    9.37
   4  -1   3  198.14    9.52
   4  -1   3  190.40    8.97
   4  -1   3  193.50    8.90
  -4   1   3  185.80    8.74
   4   1   3  173.30    8.74
   4  -1   3  188.12    8.96
   4  -1   3  185.14    8.76
  -4   1   3  196.24    8.85
  -4   1   3  190.84    9.09
  -4  -1   3  187.21    8.73
  -4  -1   3  184.30    8.98
   4  -1   3  193.20    8.90
   4   1   3  173.50    8.63
   4   1   3  194.26    8.86
  -4  -1   3  184.77    8.71
  -4   1   3  185.66    8.75
  -4  -1   3  178.19    8.54
  -4   1   3  186.81    8.69
  -4  -1   4   12.39    1.55
   4  -1   4   10.29    1.40
   4   1   4    8.52    1.24
  -4  -1   4   10.20    1.52
   4  -1   4    9.56    1.47
   4   1   4    7.24    1.37
  -4  -1   4   10.89    1.49
  -4   1   4   11.83    1.56
   4   1   4    7.86    1.77
  -4   1   4    8.51    1.44
  -4  -1   4    9.68    1.42
   4  -1   4   10.47    1.67
   4  -1   4   12.64    1.95
  -4  -1   4   10.00    1.32
   4  -1   4    9.86    1.48
   4   1   4    6.87    1.20
  -4   1   4   12.32    1.66
   4   1   4   10.84    1.60
  -4   1   4   10.57    1.42
  -4   2  -4    6.92    1.84
   4   2  -3  231.29   10.43
   4   2  -2  101.62    4.96
   4   2  -1  801.62   34.76
  -4   2  -1  879.41   35.19
   4   2  -1  835.65   34.79
  -4  -2  -1  878.22   35.12
   4   2  -1  881.27   35.17
   4  -2  -1  871.11   35.21
  -4  -2  -1  870.14   35.10
  -4  -2  -1  867.95   35.56
  -4   2  -1  881.68   35.19
   4  -2  -1  867.19   35.19
  -4  -2  -1  862.92   35.85
  -4   2  -1  812.26   35.46
  -4  -2   0   22.62    1.86
   4  -2   0   20.70    1.82
   4   2   0   20.04    1.86
   4   2   0   21.78    1.97
  -4   2   0   22.13    1.80
  -4   2   0   20.27    1.63
  -4   2   0   22.26    1.81
   4  -2   0   21.47    1.85
  -4  -2   0   22.61    1.89
  -4  -2   0   24.05    1.92
   4   2   0   21.35    1.92
  -4   2   0   21.11    1.71
  -4   2   1  823.28   34.18
  -4  -2   1  937.58   34.80
  -4  -2   1  927.51   34.74
  -4  -2   1  890.05   34.68
   4   2   1  825.12   34.20
  -4  -2   1  839.83   34.65
   4  -2   1  876.61   34.68
   4   2   1  821.84   34.44
   4  -2   1  830.60   34.24
   4  -2   1  808.05   34.34
   4   2   1  849.80   34.72
  -4  -2   1  818.03   34.29
  -4   2   1  787.22   34.25
   4  -2   1  889.47   34.73
  -4  -2   1  838.23   34.67
  -4   2   1  876.33   34.57
   4  -2   1  821.09   34.63
  -4   2   1  803.46   34.20
   4  -2   1  870.75   34.21
   4  -2   1  821.19   34.25
  -4   2   1  859.25   34.56
  -4   2   1  827.55   34.63
   4   2   1  834.22   34.57
   4   2   1  852.29   34.68
  -4  -2   2  103.01    5.29
   4  -2   2   89.23    4.82
  -4  -2   2   97.95    4.71
   4   2   2  101.92    5.15
   4   2   2   98.63    4.75
   4  -2   2  107.21    5.33
   4  -2   2   99.57    4.94
   4  -2   2   90.19    4.85
  -4  -2   2   95.28    4.78
  -4   2   2   97.56    5.01
  -4  -2   2   90.99    4.74
   4  -2   2  101.85    5.22
   4   2   2  103.05    4.84
  -4  -2   2   94.69    4.57
  -4  -2   2  100.66    4.80
  -4  -2   2  102.28    4.71
  -4   2   2   96.38    4.81
  -4   2   2   83.75    4.47
   4  -2   2  103.63    5.02
   4  -2   2  101.93    4.73
  -4   2   2   84.05    4.45
  -4  -2   2   99.11    4.82
   4   2   2   93.67    4.54
   4   2   2  101.58    4.70
   4  -2   2  105.43    4.91
   4   2   2  104.42    5.07
   4   2   2  104.22    5.26
  -4   2   2   98.18    4.72
  -4  -2   2   93.45    4.49
   4   2   2  103.14    5.00
  -4   2   2   93.44    4.68
  -4   2   2   89.96    4.52
  -4   2   2   87.27    4.51
   4  -2   2  103.32    4.80
   4   2   2   98.29    4.55
   4  -2   3  248.62   10.75
   4   2   3  226.85   10.42
  -4  -2   3  247.89   10.76
   4   2   3  242.65   11.27
   4   2   3  216.66   10.50
   4  -2   3  242.32   10.90
   4   2   3  254.35   10.92
  -4   2   3  240.92   11.08
   4   2   3  202.83   10.68
   4   2   3  218.98   10.60
   4  -2   3  234.64   10.97
   4  -2   3  251.56   10.98
   4  -2   3  247.51   11.12
  -4  -2   3  227.26   10.90
  -4  -2   3  242.73   10.67
  -4   2   3  255.98   10.90
   4  -2   3  232.65   10.73
  -4  -2   3  227.53   10.43
  -4  -2   3  233.38   10.64
   4   2   3  244.49   10.77
  -4   2   3  240.41   10.76
  -4   2   3  245.20   10.70
   4   2   3  231.16   10.61
   4   2   3  243.37   11.03
   4  -2   4    5.90    1.29
   4   2   4    5.53    1.03
  -4  -2   4    8.11    1.44
  -4   2   4    7.86    1.40
   4  -2   4    6.38    1.32
  -4  -2   4    5.72    1.26
   4   2   4    5.23    1.21
  -4   2   4    7.05    1.42
   4  -2   4    5.13    1.38
   4   2   4    7.41    1.60
   4   2   4    4.49    1.54
  -4  -2   4    5.35    1.20
  -4   2   4    7.97    1.39
   4  -2   4    5.50    1.59
   4  -2   4    6.08    1.47
   4   2   4    7.22    1.43
  -4  -2   4    8.50    1.37
  -4   2   4   10.37    1.61
   4   2   4    6.85    1.46
  -4  -2   4    7.54    1.14
  -4   2   4    7.23    1.37
   4   3  -4   37.85    2.34
  -4   3  -4   32.44    2.95
   4   3  -3   13.66    1.72
   4   3  -2   69.51    3.67
   4   3  -2   66.38    3.64
  -4   3  -2   63.20    3.39
   4   3  -2   68.29    3.55
  -4   3  -1  132.27    6.81
   4   3  -1  131.74    6.20
   4  -3  -1  141.05    6.59
  -4  -3  -1  137.17    6.53
  -4  -3  -1  142.94    6.58
   4  -3  -1  145.29    6.64
   4   3  -1  140.95    6.72
  -4  -3  -1  140.20    6.98
  -4   3  -1  146.14    6.66
   4   3  -1  137.51    6.24
  -4  -3  -1  141.45    6.60
  -4  -3  -1  140.80    6.55
  -4   3  -1  135.93    6.60
  -4  -3  -1  135.59    7.20
  -4   3   0   29.62    1.89
  -4  -3   0   31.07    2.25
  -4  -3   0   30.50    2.24
   4  -3   0   25.45    2.09
  -4  -3   0   29.75    2.25
  -4   3   0   30.54    2.15
   4   3   0   28.42    2.35
  -4   3   0   29.94    1.92
  -4   3   0   27.84    2.11
   4  -3   0   28.53    2.16
  -4  -3   0   31.02    2.28
  -4   3   1  124.24    6.13
   4  -3   1  128.61    6.19
  -4  -3   1  135.34    6.58
   4   3   1  130.34    6.05
  -4  -3   1  143.43    6.69
  -4  -3   1  135.76    6.61
   4   3   1  137.08    6.39
   4  -3   1  136.71    6.15
   4  -3   1  137.79    6.27
   4  -3   1  143.98    6.60
   4  -3   1  143.82    6.61
  -4   3   1  138.72    6.44
  -4  -3   1  149.09    6.71
  -4  -3   1  129.85    6.16
   4  -3   1  139.58    6.57
   4  -3   1  139.50    6.17
   4  -3   1  138.79    6.11
  -4  -3   1  148.27    6.65
  -4   3   1  142.91    6.61
  -4   3   1  138.02    6.43
   4   3   1  135.85    6.48
   4  -3   1  123.68    6.93
  -4   3   1  136.85    6.07
   4  -3   1  131.13    6.06
   4  -3   2   66.81    3.81
  -4  -3   2   66.84    3.56
  -4  -3   2   71.95    4.29
   4  -3   2   61.35    3.77
   4   3   2   72.61    4.18
  -4  -3   2   69.11    3.78
   4  -3   2   71.16    3.88
   4   3   2   67.99    4.00
   4   3   2   66.22    3.57
   4  -3   2   78.95    4.30
   4  -3   2   72.03    3.85
  -4   3   2   72.32    3.92
   4  -3   2   63.42    3.81
  -4  -3   2   65.58    3.44
   4   3   2   63.74    3.74
  -4  -3   2   64.60    3.74
   4  -3   2   74.01    3.67
   4   3   2   64.56    3.65
  -4  -3   2   68.38    3.75
  -4  -3   2   65.68    3.50
  -4   3   2   72.85    3.79
  -4   3   2   71.13    4.05
   4   3   2   77.47    3.61
   4   3   2   73.30    3.49
   4   3   2   69.38    4.04
  -4   3   2   69.36    3.65
  -4  -3   2   66.17    3.74
  -4   3   2   69.96    3.68
   4   3   2   65.12    3.35
   4   3   3   12.00    1.73
   4   3   3   11.57    1.36
  -4  -3   3   10.76    1.58
  -4   3   3   13.27    1.67
   4  -3   3   12.98    1.74
  -4  -3   3   11.25    1.53
   4   3   3   10.19    1.49
  -4   3   3   13.09    1.71
   4   3   3   11.01    2.15
  -4  -3   3   12.11    1.70
   4   3   3   11.33    1.89
   4   3   3    8.76    1.38
   4   3   3   13.25    1.94
  -4   3   3   11.38    1.86
   4   3   3   10.42    1.49
   4  -3   3    9.76    1.91
  -4   3   3   12.80    1.67
   4  -3   3   12.72    1.96
   4  -3   3   13.29    1.96
  -4  -3   3   11.18    1.52
  -4   3   3   15.23    1.91
   4   3   3   12.68    1.66
   4  -3   3   12.89    2.01
  -4  -3   3   10.81    1.34
   4  -3   4   42.71    2.74
   4  -3   4   48.67    3.17
  -4  -3   4   36.91    2.54
   4  -3   4   39.89    2.83
  -4   3   4   40.22    2.77
  -4  -3   4   49.74    2.90
   4   3   4   45.60    3.05
   4  -3   4   42.46    2.90
   4   3   4   44.99    2.87
   4  -3   4   39.46    2.75
   4  -3   4   41.52    2.88
  -4  -3   4   39.78    2.62
   4   3   4   39.31    2.71
   4   3   4   37.46    2.55
   4   3   4   31.27    2.70
  -4   3   4   45.29    2.78
  -4   3   4   39.87    2.75
   4   4  -4   13.95    1.46
  -4   4  -4   11.34    2.05
   4  -4  -4   14.58    1.42
   4   4  -3    3.82    1.35
   4   4  -2  123.09    5.85
   4   4  -2  118.92    5.90
  -4   4  -2  121.00    5.66
   4   4  -2  126.52    5.79
  -4   4  -2  107.83    6.09
   4   4  -1  363.96   15.71
  -4   4  -1  362.14   16.32
   4   4  -1  351.65   15.83
  -4  -4  -1  395.26   16.15
   4  -4  -1  381.80   16.11
  -4   4  -1  386.84   16.23
  -4  -4  -1  391.96   16.13
  -4   4  -1  365.77   16.17
   4  -4  -1  341.53   15.63
  -4  -4  -1  384.40   16.55
   4  -4  -1  387.87   16.15
  -4   4  -1  387.20   16.25
   4   4  -1  368.61   15.73
   4   4  -1  398.06   16.39
  -4  -4  -1  405.40   16.21
  -4  -4  -1  389.74   16.94
   4  -4  -1  370.87   15.61
  -4  -4  -1  390.37   16.17
  -4  -4   0   81.24    4.38
  -4   4   0   80.95    3.91
  -4  -4   0   84.88    4.44
   4   4   0   76.63    4.07
   4  -4   0   77.74    3.97
   4  -4   0   78.57    4.30
   4  -4   0   81.70    4.32
  -4   4   0   83.20    4.35
   4   4   0   81.07    4.51
  -4   4   0   78.84    3.92
  -4  -4   0   88.84    4.47
   4  -4   0   80.06    3.83
  -4  -4   0   91.98    4.44
   4  -4   0   79.41    3.79
  -4   4   0   85.48    4.38
   4  -4   0   78.67    3.79
  -4  -4   1  365.26   16.21
   4   4   1  361.32   15.55
  -4  -4   1  399.17   16.41
  -4  -4   1  411.07   16.36
   4  -4   1  373.82   15.66
   4  -4   1  371.87   15.81
  -4  -4   1  385.68   15.79
  -4  -4   1  367.32   16.24
   4  -4   1  391.55   16.22
   4   4   1  370.95   16.08
  -4   4   1  381.55   16.03
   4  -4   1  384.51   15.56
   4  -4   1  360.00   15.76
  -4  -4   1  421.33   16.35
  -4   4   1  357.68   15.72
  -4   4   1  380.42   16.17
   4   4   1  362.62   16.06
   4  -4   1  357.67   16.56
  -4   4   1  380.70   16.04
  -4   4   1  361.45   15.61
  -4   4   1  364.83   15.56
   4  -4   1  369.60   15.68
   4  -4   1  371.26   15.64
   4  -4   1  381.84   16.19
   4   4   2  106.38    5.27
   4  -4   2  112.63    6.01
  -4  -4   2  120.66    5.61
  -4   4   2  115.84    5.67
   4  -4   2  113.57    5.98
  -4  -4   2  115.82    5.97
   4   4   2  116.48    6.18
  -4  -4   2  121.74    6.00
   4   4   2  118.38    6.03
   4   4   2  113.42    5.54
   4  -4   2  128.44    6.33
   4  -4   2  129.82    5.97
   4  -4   2  125.06    6.02
   4   4   2  120.62    6.29
  -4   4   2  124.22    6.00
   4  -4   2  124.12    5.75
  -4  -4   2  121.22    6.00
   4  -4   2  127.04    5.92
   4  -4   2  120.37    5.87
  -4   4   2  124.03    5.79
  -4  -4   2  115.69    5.49
   4   4   2  122.16    5.83
  -4  -4   2  113.57    5.47
   4  -4   2  126.90    5.88
  -4   4   2  127.32    6.24
   4   4   2  115.17    5.53
   4   4   2  115.83    5.46
  -4   4   2  125.10    5.77
  -4  -4   2  120.96    5.97
   4   4   2  117.81    5.67
  -4   4   2  124.21    5.77
   4  -4   2  126.03    5.82
   4   4   3    3.01    0.90
  -4  -4   3    4.72    1.31
  -4   4   3    3.69    1.26
   4  -4   3    5.15    1.38
  -4  -4   3    4.18    1.24
   4   4   3    3.23    1.17
  -4   4   3    5.04    1.46
   4  -4   3    4.06    1.50
   4   4   3    4.57    1.80
  -4   4   3    3.46    1.56
   4   4   3    4.35    1.54
   4  -4   3    3.28    1.60
   4   4   3    3.09    1.05
   4   4   3    4.04    1.52
  -4  -4   3    4.56    1.37
   4   4   3    5.39    1.44
  -4  -4   3    3.03    1.12
  -4   4   3    4.81    1.50
   4   4   3    3.17    1.01
   4  -4   3    4.59    1.54
   4   4   3    4.40    1.26
  -4   4   3    4.89    1.41
  -4  -4   4   15.17    1.65
   4  -4   4   13.98    1.63
   4  -4   4   13.33    1.64
  -4  -4   4   13.17    1.46
   4   4   4   11.19    1.37
   4   4   4    8.97    1.50
   4   4   4   13.12    1.74
   4  -4   4   13.55    1.83
   4  -4   4   13.41    1.79
  -4   4   4   12.65    1.60
   4  -4   4   15.75    1.82
   4  -4   4   16.56    1.76
   4   4   4   16.19    1.66
  -4  -4   4   11.69    1.38
  -4   4   4   16.71    1.71
   4   4   4   13.05    1.55
  -4   4   4   14.55    1.65
   4  -5  -4    7.67    1.10
   4   5  -4    8.85    1.29
  -4   5  -4    7.56    1.82
   4   5  -3  207.02    9.13
   4   5  -3  176.82    8.88
   4   5  -2   76.74    4.18
   4   5  -2   75.88    4.32
  -4   5  -2   73.72    4.46
   4   5  -2   84.44    4.19
  -4   5  -2   76.14    4.04
  -4   5  -1  472.26   19.47
  -4   5  -1  429.68   19.41
  -4  -5  -1  472.73   19.34
  -4  -5  -1  468.27   19.31
   4   5  -1  442.95   19.02
   4  -5  -1  458.55   19.25
  -4  -5  -1  467.52   19.33
   4  -5  -1  465.47   19.28
   4  -5  -1  403.79   18.72
   4   5  -1  446.13   18.86
  -4  -5  -1  465.15   19.73
  -4   5  -1  482.90   19.46
  -4  -5  -1  463.42   19.27
  -4  -5  -1  461.23   20.16
   4   5  -1  469.03   19.63
   4  -5  -1  442.49   18.69
  -4   5  -1  439.18   19.31
  -4  -5   0  409.93   17.58
   4   5   0  397.92   16.83
  -4   5   0  412.01   16.94
   4   5   0  400.68   17.15
  -4  -5   0  443.68   17.65
   4  -5   0  395.65   17.02
   4  -5   0  396.34   16.85
   4   5   0  423.10   17.72
   4   5   0  401.95   16.87
   4  -5   0  419.81   17.48
  -4  -5   0  400.65   17.59
   4   5   0  388.10   17.12
   4  -5   0  407.98   17.44
  -4   5   0  413.12   17.33
  -4  -5   0  444.94   17.60
   4   5   0  396.75   17.22
   4  -5   0  403.53   16.82
  -4   5   1  463.71   19.56
  -4  -5   1  458.65   19.80
  -4  -5   1  506.86   19.93
  -4  -5   1  477.26   20.03
   4   5   1  431.79   18.94
   4   5   1  456.57   19.59
   4  -5   1  450.81   19.13
   4  -5   1  451.91   19.07
   4  -5   1  457.59   19.29
  -4   5   1  458.28   19.11
   4  -5   1  461.20   19.69
  -4  -5   1  455.01   19.82
  -4   5   1  460.20   19.42
   4  -5   1  455.28   19.68
  -4   5   1  454.94   19.23
  -4  -5   1  461.51   19.25
  -4   5   1  460.82   19.54
   4  -5   1  461.64   19.01
  -4  -5   1  522.60   19.92
   4  -5   1  477.10   19.15
   4  -5   1  450.92   19.09
   4  -5   1  429.59   19.96
  -4   5   1  460.16   19.08
  -4  -5   2   76.64    3.92
  -4  -5   2   72.59    3.82
   4   5   2   77.08    4.41
   4   5   2   70.44    3.79
   4  -5   2   80.07    4.69
   4  -5   2   77.46    4.29
   4   5   2   75.22    4.12
   4  -5   2   79.56    4.38
   4   5   2   86.66    4.78
   4  -5   2   77.49    4.22
  -4   5   2   79.80    4.39
   4   5   2   78.55    3.98
   4  -5   2   82.75    4.25
   4  -5   2   77.60    4.22
  -4   5   2   79.04    4.64
   4   5   2   78.93    4.65
   4   5   2   75.95    3.84
   4   5   2   73.34    3.80
  -4   5   2   81.18    4.16
  -4   5   2   82.59    4.18
   4  -5   2   86.11    4.19
   4  -5   2   78.27    4.14
   4  -5   3  205.85    9.37
  -4  -5   3  205.26    9.16
   4   5   3  207.48    9.21
  -4   5   3  194.45    9.62
   4   5   3  192.66    9.52
   4  -5   3  206.71    9.42
   4  -5   3  209.71    9.55
   4  -5   3  201.36    9.65
   4   5   3  178.45    9.38
   4   5   3  206.14    9.11
  -4  -5   3  195.11    9.43
   4   5   3  202.54    9.39
  -4  -5   3  195.05    8.88
   4  -5   3  198.89    9.31
   4  -5   3  214.01    9.66
   4  -5   3  193.61    9.41
  -4   5   3  183.17    9.21
  -4  -5   3  198.65    9.07
   4   5   3  181.91    9.22
   4  -5   3  211.63   10.23
   4   5   3  188.06    8.97
  -4   5   3  204.77    9.32
  -4   5   3  201.46    9.34
  -4  -5   4    8.99    1.33
   4  -5   4    6.97    1.32
  -4  -5   4    7.58    1.18
   4   5   4    6.58    1.08
  -4   5   4    8.56    1.34
   4  -5   4    7.83    1.48
  -4   5   4    7.45    1.33
   4  -5   4    7.50    1.52
   4   5   4    6.93    1.35
   4  -5   4    9.77    1.56
  -4   5   4    9.44    1.40
  -4  -5   4    6.51    1.06
   4  -5   4    8.59    1.38
   4   5   4    8.50    1.27
   4   5   4    7.09    1.21
   4   6  -4   55.09    3.22
  -4   6  -4   57.40    3.75
   4  -6  -4   58.61    2.97
   4   6  -3  415.41   17.05
   4  -6  -3  396.71   16.63
   4   6  -2  191.30    8.69
  -4   6  -2  173.27    8.88
   4   6  -2  186.67    8.86
  -4   6  -2  190.08    8.56
   4   6  -2  194.53    8.65
   4  -6  -2  187.28    8.40
  -4  -6  -1  281.75   12.48
  -4   6  -1  265.42   12.56
   4  -6  -1  242.53   11.82
   4   6  -1  274.03   12.23
  -4  -6  -1  274.42   13.28
  -4   6  -1  285.02   12.62
   4  -6  -1  291.56   12.47
  -4  -6  -1  283.26   12.84
   4   6  -1  274.96   12.01
  -4   6  -1  288.75   12.54
   4  -6  -1  278.96   12.43
   4   6  -1  306.39   12.94
  -4   6  -1  288.62   12.61
  -4  -6  -1  289.21   12.45
  -4   6  -1  278.56   12.07
   4  -6  -1  275.34   11.81
  -4  -6  -1  288.60   12.50
  -4  -6  -1  291.50   12.55
   4  -6   0    8.19    1.03
  -4  -6   0    9.02    1.53
  -4  -6   0    9.89    1.50
   4   6   0    8.72    1.44
  -4  -6   0    9.78    1.58
   4  -6   0    8.50    1.30
   4   6   0   10.41    1.11
   4   6   0   10.68    1.46
   4  -6   0    8.60    1.41
   4   6   0    9.41    1.13
   4  -6   0   10.30    1.12
   4  -6   0    8.41    1.07
  -4  -6   0   10.03    1.65
  -4   6   0    9.52    1.11
  -4  -6   0    8.36    1.52
   4   6   0   11.47    1.71
   4  -6   0    8.17    1.39
  -4   6   0    9.35    1.53
   4   6   0    9.92    1.52
   4  -6   0    6.91    1.19
   4  -6   0    8.42    1.05
  -4   6   1  281.87   12.56
  -4  -6   1  298.47   13.10
   4   6   1  264.75   11.84
   4   6   1  279.61   12.38
   4  -6   1  278.47   11.99
   4  -6   1  278.90   12.26
   4   6   1  270.90   11.97
   4  -6   1  287.81   12.72
  -4   6   1  277.10   12.21
   4  -6   1  284.24   12.69
   4   6   1  284.55   12.56
  -4  -6   1  279.21   12.86
  -4  -6   1  283.35   12.24
  -4   6   1  285.73   12.55
   4  -6   1  268.77   12.04
  -4   6   1  283.85   12.07
  -4   6   1  284.83   12.10
  -4  -6   1  311.51   12.89
   4  -6   1  292.25   12.12
  -4   6   1  284.90   12.47
   4  -6   1  282.07   12.06
  -4  -6   1  310.92   12.94
   4  -6   1  253.98   12.85
   4  -6   1  285.65   12.03
  -4  -6   1  280.69   12.83
  -4  -6   2  177.55    8.15
   4   6   2  180.23    8.35
   4   6   2  180.30    8.69
   4   6   2  157.07    7.94
   4  -6   2  199.43    9.14
   4   6   2  197.36    9.10
   4  -6   2  198.84    8.65
   4  -6   2  197.65    8.48
   4  -6   2  199.28    8.75
  -4   6   2  185.92    8.49
   4  -6   2  185.11    8.48
   4   6   2  179.59    8.16
   4  -6   2  193.08    8.51
  -4   6   2  192.68    8.49
  -4  -6   2  169.83    8.09
   4  -6   2  196.53    8.61
  -4   6   2  193.66    9.14
  -4   6   2  200.41    8.84
   4   6   2  198.90    9.16
   4   6   2  179.60    8.05
   4   6   2  172.84    8.06
  -4   6   2  186.75    8.48
   4  -6   2  191.02    8.50
   4  -6   3  420.25   16.98
  -4  -6   3  408.22   16.70
  -4   6   3  412.45   17.00
   4   6   3  337.00   16.86
   4   6   3  382.96   16.62
   4   6   3  373.18   16.78
   4  -6   3  410.58   17.02
  -4   6   3  387.78   17.22
  -4  -6   3  394.34   17.03
  -4   6   3  421.04   16.96
   4  -6   3  398.34   16.91
   4  -6   3  392.65   16.91
  -4  -6   3  363.26   16.54
   4  -6   3  404.41   17.03
  -4   6   3  366.34   16.95
   4   6   3  370.97   16.98
   4   6   3  383.19   16.54
   4  -6   3  426.41   17.26
   4   6   3  360.11   16.47
   4   6   3  369.77   17.04
   4  -6   4   62.59    3.31
  -4  -6   4   63.14    3.23
  -4   6   4   54.82    3.26
   4  -6   4   59.30    3.36
   4   6   4   54.34    3.14
  -4  -6   4   45.09    2.89
   4  -6   4   57.09    3.21
   4   6   4   60.30    3.10
   4  -6   4   50.92    3.19
   4   6   4   51.86    2.96
   4  -6   4   59.79    3.38
  -4   6   4   67.48    3.38
  -4   6   4   57.72    3.28
   4   7  -4   10.85    1.34
  -4   7  -4   11.72    1.83
   4   7  -3   72.60    4.30
  -4   7  -3   75.96    4.96
   4   7  -3   65.05    4.27
   4  -7  -3   70.53    3.83
   4   7  -2   39.56    2.84
   4   7  -2   41.56    3.10
  -4   7  -2   39.83    3.07
  -4   7  -2   41.10    2.77
   4   7  -2   44.96    2.90
   4  -7  -2   42.57    2.57
  -4  -7  -1   37.28    2.70
   4   7  -1   33.87    2.28
  -4   7  -1   28.80    2.65
   4   7  -1   34.61    2.61
  -4  -7  -1   38.45    2.78
   4  -7  -1   30.67    2.15
   4  -7  -1   36.28    2.64
  -4   7  -1   35.87    2.84
  -4  -7  -1   33.09    2.57
  -4   7  -1   31.69    2.32
   4   7  -1   34.26    2.33
   4  -7  -1   34.28    2.60
  -4  -7  -1   33.61    2.56
   4  -7  -1   33.86    2.07
   4   7   0   19.22    1.50
   4   7   0   21.33    1.99
  -4   7   0   20.49    1.52
  -4  -7   0   19.65    2.19
   4  -7   0   18.72    1.55
   4   7   0   23.32    2.02
  -4   7   0   19.21    1.57
  -4  -7   0   19.59    2.13
   4  -7   0   21.02    2.07
   4  -7   0   19.44    1.76
   4  -7   0   21.02    2.03
   4   7   0   20.37    2.23
   4   7   0   19.90    1.59
   4  -7   0   18.13    1.53
   4  -7   0   21.65    1.67
  -4  -7   0   22.77    2.13
  -4   7   0   21.27    2.08
   4   7   0   20.88    2.02
  -4  -7   0   21.58    2.12
   4  -7   0   16.60    1.62
   4  -7   0   22.01    1.55
  -4  -7   0   22.85    2.21
   4   7   1   31.92    2.18
  -4   7   1   35.87    2.45
   4   7   1   31.85    1.98
   4   7   1   37.32    2.66
  -4   7   1   32.46    2.59
   4  -7   1   32.56    2.18
  -4  -7   1   35.85    2.45
  -4   7   1   33.98    2.78
   4  -7   1   36.55    2.52
   4  -7   1   35.03    2.23
   4   7   1   35.91    2.84
   4  -7   1   35.02    2.31
   4  -7   1   34.94    2.22
  -4   7   1   33.35    2.57
   4  -7   1   32.36    2.21
  -4   7   1   34.80    2.89
   4   7   1   33.65    2.80
  -4   7   1   36.96    2.33
   4  -7   1   29.08    2.88
  -4   7   1   35.64    2.33
   4  -7   1   34.75    2.24
  -4  -7   2   39.92    2.41
   4  -7   2   44.03    3.34
   4   7   2   46.06    3.50
  -4  -7   2   36.80    2.38
   4   7   2   40.54    2.96
  -4  -7   2   47.48    3.11
   4  -7   2   48.01    3.00
   4  -7   2   43.70    2.71
   4   7   2   36.12    2.50
  -4   7   2   39.35    2.77
   4  -7   2   41.29    2.94
  -4   7   2   45.23    3.09
   4   7   2   42.20    3.38
   4  -7   2   45.09    2.81
   4   7   2   38.01    2.34
  -4   7   2   47.24    3.58
   4  -7   2   42.97    2.82
   4   7   2   37.27    2.27
  -4   7   2   43.08    2.84
   4   7   2   38.34    2.38
  -4   7   2   44.81    2.86
   4  -7   2   43.10    2.90
   4  -7   2   41.82    2.77
   4  -7   3   72.90    4.18
  -4  -7   3   69.26    3.85
   4   7   3   59.71    4.05
   4  -7   3   80.45    4.56
   4   7   3   71.84    4.37
   4   7   3   65.03    3.72
   4   7   3   64.71    3.90
   4  -7   3   75.94    4.18
  -4  -7   3   70.11    4.20
   4   7   3   64.28    4.29
   4  -7   3   72.49    4.11
   4  -7   3   65.71    4.08
  -4   7   3   67.15    4.38
  -4  -7   3   64.81    3.78
   4  -7   3   73.86    4.31
  -4   7   3   71.06    4.38
   4   7   3   64.55    3.67
  -4   7   3   76.35    4.25
   4   7   3   68.33    3.75
  -4   7   3   77.42    4.28
  -4  -7   4   12.60    1.26
   4  -7   4   10.37    1.36
   4  -7   4   10.10    1.34
  -4   7   4    9.79    1.36
  -4   7   4   11.38    1.35
   4  -7   4    9.59    1.28
   4  -7   4    9.10    1.19
   4   7   4    7.83    1.01
  -4   7   4   14.55    1.47
   4  -7   4   11.35    1.43
  -4   8  -4    5.71    1.47
   4   8  -4    5.51    1.07
  -4   8  -4    6.04    1.14
   4   8  -3  155.45    7.49
   4   8  -3  153.82    7.62
   4  -8  -3  145.00    6.89
   4   8  -2   41.68    3.27
  -4   8  -2   40.08    3.14
  -4   8  -2   45.27    3.00
   4  -8  -2   38.70    2.53
   4   8  -1  186.84    8.25
   4   8  -1  185.36    8.67
  -4   8  -1  193.19    8.42
   4   8  -1  182.40    8.32
   4  -8  -1  168.45    7.98
  -4   8  -1  180.69    8.79
   4   8   0   15.48    1.38
  -4   8   0   16.45    1.51
  -4   8   0   17.86    1.67
   4  -8   0   18.47    1.57
  -4   8   0   14.74    1.32
   4   8   0   16.75    1.54
  -4   8   0   18.61    2.25
   4  -8   0   15.63    1.47
   4  -8   0   16.24    1.54
   4   8   0   17.11    1.98
  -4   8   0   16.83    1.98
   4  -8   0   15.86    1.39
   4   8   0   18.84    1.99
  -4  -8   1  187.07    8.45
   4   8   1  162.06    7.77
   4   8   1  182.98    8.57
   4  -8   1  173.46    8.04
   4   8   1  170.39    8.18
  -4   8   1  181.88    8.40
   4  -8   1  186.15    8.14
   4  -8   1  177.76    8.10
  -4   8   1  178.75    8.03
  -4   8   1  190.74    8.82
   4  -8   1  189.12    8.22
   4  -8   1  184.82    8.24
   4   8   1  178.06    8.78
  -4   8   1  197.18    9.01
   4   8   1  188.17    8.88
  -4   8   1  196.74    8.35
   4  -8   1  180.95    8.13
   4  -8   2   48.56    3.20
  -4   8   2   45.30    3.10
   4   8   2   43.76    3.20
  -4  -8   2   50.04    3.28
  -4   8   2   46.12    3.28
  -4   8   2   44.44    3.05
   4   8   2   36.94    2.57
   4  -8   2   48.87    3.21
   4   8   2   50.36    3.73
   4  -8   2   46.98    3.06
   4  -8   2   44.32    2.89
  -4   8   2   44.53    3.69
   4   8   2   47.46    3.68
  -4   8   2   47.51    3.11
   4   8   2   41.53    2.55
   4  -8   2   48.13    3.12
   4  -8   2   49.31    3.04
   4  -8   3  164.47    7.28
  -4  -8   3  150.90    6.84
   4   8   3  119.89    6.93
  -4  -8   3  150.63    7.29
  -4   8   3  152.75    7.59
   4   8   3  121.33    6.66
   4  -8   3  154.40    7.06
   4  -8   3  164.85    7.56
   4  -8   3  150.37    7.04
   4   8   3  135.54    6.60
   4   8   3  149.33    7.50
   4  -8   3  144.64    7.18
  -4  -8   3  142.42    6.81
   4  -8   3  150.23    7.29
  -4   8   3  141.77    7.49
   4   8   3  157.83    7.60
   4   8   3  139.19    6.61
  -4   8   3  172.05    7.41
   4   8   3  134.94    6.68
  -4   8   3  160.90    7.37
  -4   8   4    8.00    1.16
   4  -8   4    5.10    1.05
   4  -8   4    5.01    1.06
  -4   8   4    4.93    1.05
  -4   8   4    5.28    1.02
   4  -8   4    4.36    1.03
  -4   9  -4   13.40    1.38
   4   9  -4   16.72    1.38
   4  -9  -4   14.40    1.28
  -4   9  -4   14.27    1.67
   4   9  -3  116.28    5.73
   4   9  -3  104.72    5.80
  -4   9  -3   99.84    5.18
  -4   9  -2   56.41    4.05
   4   9  -2   62.74    4.15
  -4   9  -2   55.05    3.80
   4   9  -2   61.99    3.71
  -4   9  -2   58.30    3.62
   4  -9  -2   52.91    3.08
   4   9  -1  274.33   12.15
  -4   9  -1  285.33   12.43
   4   9  -1  293.45   12.75
  -4   9  -1  296.51   12.39
   4  -9  -1  283.37   12.18
  -4   9  -1  282.75   12.81
   4  -9  -1  273.82   12.00
   4  -9  -1  256.58   11.84
   4  -9   0    3.44    1.03
   4  -9   0    2.19    0.84
   4   9   0    3.05    0.91
  -4   9   0    2.54    1.11
  -4   9   0    1.81    1.63
   4   9   0    2.51    1.02
   4  -9   0    2.74    0.88
  -4   9   0    3.70    1.45
   4   9   0    3.12    1.47
   4  -9   0    2.30    1.01
   4   9   0    2.13    1.44
  -4   9   0    3.08    1.01
   4   9   1  284.94   12.72
   4   9   1  290.76   13.04
  -4   9   1  280.23   12.55
   4   9   1  260.43   12.35
  -4   9   1  305.94   13.10
  -4   9   1  262.24   12.09
   4  -9   1  278.65   12.32
   4  -9   1  277.38   12.15
   4  -9   1  281.14   12.11
   4  -9   1  270.42   12.14
   4  -9   1  290.93   12.38
  -4   9   1  296.21   13.19
   4   9   1  299.44   13.13
  -4  -9   1  294.56   12.62
   4  -9   1  286.52   12.23
  -4   9   1  287.84   12.45
  -4   9   2   62.07    4.46
   4   9   2   51.01    3.55
   4  -9   2   50.67    3.24
  -4   9   2   55.81    3.79
   4   9   2   49.53    3.14
  -4   9   2   54.26    3.67
   4  -9   2   55.90    3.62
   4   9   2   62.05    4.28
   4   9   2   59.04    4.29
   4  -9   2   59.07    3.56
   4  -9   2   57.68    3.58
  -4  -9   2   62.49    3.85
   4  -9   2   58.76    3.64
  -4   9   2   58.80    3.57
  -4   9   2   60.01    3.63
   4   9   2   51.47    2.99
   4  -9   2   57.06    3.43
   4  -9   3  105.08    5.38
   4   9   3   75.50    4.98
  -4  -9   3  107.90    5.50
   4  -9   3  116.70    5.77
   4   9   3  100.35    5.67
   4  -9   3  102.16    5.13
   4  -9   3  103.51    5.44
   4   9   3  108.25    5.85
   4  -9   3  110.26    5.54
  -4   9   3  100.56    5.80
  -4   9   3  104.98    5.75
  -4   9   3  127.14    5.66
  -4   9   3  118.56    5.65
   4   9   3   88.23    4.81
   4  -9   4   12.91    1.21
   4  -9   4   10.55    1.18
   4  -9   4   12.24    1.22
  -4   9   4   13.40    1.29
   4  10  -3   22.73    2.39
  -4  10  -3   18.05    1.73
   4  10  -2   35.76    2.77
  -4  10  -2   40.91    3.33
   4  10  -2   35.28    3.24
  -4  10  -2   36.67    2.86
   4  10  -2   44.64    3.04
  -4  10  -2   32.37    2.93
   4  10  -1   58.56    3.54
  -4  10  -1   66.31    3.84
  -4  10  -1   65.54    3.86
   4  10  -1   70.11    4.30
  -4  10  -1   59.70    4.24
   4 -10  -1   62.68    3.41
   4 -10  -1   66.58    3.69
   4 -10  -1   58.83    3.23
   4 -10   0    0.60    0.97
   4 -10   0    0.04    0.72
  -4  10   0    0.52    0.95
  -4  10   0    0.22    1.01
  -4  10   0    1.65    1.74
   4  10   0    1.30    1.01
   4  10   0    1.10    1.39
   4  10   0    0.16    0.83
   4 -10   0    0.12    0.79
  -4  10   0   -0.24    1.40
   4  10   0    0.16    1.34
   4 -10   0    0.83    1.02
   4  10   1   60.45    3.97
  -4 -10   1   68.63    3.99
   4 -10   1   65.35    3.69
   4  10   1   60.09    3.72
  -4  10   1   66.21    4.46
   4 -10   1   61.53    3.35
   4 -10   1   56.64    3.30
   4  10   1   64.56    4.34
  -4  10   1   64.40    3.87
   4 -10   1   62.48    3.66
  -4  10   1   66.81    4.51
   4  10   1   61.31    4.33
  -4  10   1   58.94    3.38
   4 -10   1   62.64    3.46
  -4  10   1   68.00    3.84
   4  10   2   33.51    2.71
   4 -10   2   36.19    2.76
   4  10   2   30.89    2.38
  -4  10   2   37.45    3.02
  -4  10   2   37.40    3.05
   4  10   2   42.73    3.58
  -4 -10   2   40.89    3.05
   4 -10   2   41.50    2.82
   4 -10   2   31.32    2.34
   4 -10   2   36.27    2.78
  -4  10   2   39.71    3.70
   4  10   2   34.48    3.50
  -4  10   2   39.50    2.93
   4 -10   2   35.20    2.60
   4 -10   3   23.36    2.03
  -4  10   3   18.92    2.23
  -4 -10   3   18.55    2.00
   4 -10   3   20.15    2.26
   4  10   3   20.75    2.32
   4 -10   3   21.90    2.12
   4 -10   3   22.72    2.14
  -4  10   3   21.82    2.43
   4  10   3   19.82    2.42
  -4  10   3   22.05    2.20
  -4  11  -3   -0.41    1.59
  -4  11  -3    2.36    1.03
   4 -11  -3    1.57    0.89
   4  11  -3    2.28    1.46
   4 -11  -3    3.28    1.16
   4  11  -2   49.68    3.24
  -4  11  -2   40.39    3.45
   4  11  -2   46.99    3.78
  -4  11  -2   39.00    3.24
  -4  11  -2   47.36    3.28
   4  11  -2   48.09    3.34
   4 -11  -2   44.12    2.80
   4 -11  -2   49.83    3.20
   4  11  -1   22.76    2.01
  -4  11  -1   21.39    2.24
   4  11  -1   26.24    2.77
  -4  11  -1   29.87    2.46
  -4  11  -1   23.00    2.80
   4 -11  -1   26.58    1.89
   4 -11  -1   24.62    2.21
   4  11   0   58.93    3.17
   4  11   0   63.50    4.12
  -4  11   0   60.97    3.65
  -4  11   0   63.91    4.46
   4  11   0   62.17    4.06
  -4  11   0   58.51    3.58
   4  11   0   58.11    3.45
   4 -11   0   64.22    3.61
  -4  11   0   58.09    3.97
   4  11   0   55.68    3.94
   4 -11   0   57.64    3.17
  -4  11   1   26.54    2.37
   4  11   1   24.73    2.52
   4 -11   1   26.29    2.30
  -4 -11   1   27.49    2.49
  -4  11   1   21.27    1.89
  -4  11   1   26.85    2.96
   4  11   1   26.45    2.93
  -4  11   1   25.83    2.40
   4 -11   1   24.95    2.24
  -4  11   1   26.05    2.99
   4  11   1   25.70    2.97
   4  11   1   24.35    2.26
   4 -11   1   26.29    1.98
   4  11   2   38.16    2.98
  -4 -11   2   45.16    3.32
   4 -11   2   42.37    3.01
   4  11   2   39.89    2.77
   4  11   2   51.10    3.95
  -4  11   2   46.29    3.50
   4 -11   2   42.17    3.08
   4 -11   2   47.97    3.17
  -4  11   2   44.07    3.42
  -4  11   2   46.39    3.26
   4 -11   2   41.83    2.85
   4 -11   3    1.61    1.01
   4 -11   3    2.16    1.22
  -4  11   3    2.33    1.41
  -4  11   3    3.54    1.35
  -4 -11   3    1.67    1.03
   4  11   3    1.62    1.46
  -4  11   3    1.35    1.49
   4  11   3    1.79    1.49
   4 -11   3    1.80    1.17
  -4  12  -3   50.07    3.08
   4  12  -3   56.71    3.23
  -4  12  -3   56.59    3.61
   4  12  -3   56.81    3.52
  -4  12  -3   48.18    2.98
   4 -12  -3   60.44    3.18
   4  12  -2   16.64    2.47
  -4  12  -2   17.09    2.12
   4  12  -2   17.93    2.15
  -4  12  -2   16.19    2.29
   4 -12  -2   14.55    1.81
  -4  12  -2   13.58    2.07
   4  12  -2   16.67    1.92
   4  12  -1  501.75   21.68
  -4  12  -1  455.50   21.79
   4  12  -1  576.59   22.76
  -4  12  -1  500.80   22.58
   4  12  -1  514.19   21.98
  -4  12  -1  550.18   22.18
   4 -12  -1  540.93   21.89
   4 -12   0   23.50    2.14
   4  12   0   24.15    2.70
  -4  12   0   19.35    2.06
   4  12   0   20.26    1.94
  -4  12   0   22.79    2.13
   4  12   0   24.22    2.66
  -4  12   0   19.18    2.45
   4  12   0   20.44    2.46
  -4  12   0   24.81    2.94
   4  12   1  484.24   21.80
  -4  12   1  521.10   21.87
  -4 -12   1  530.70   21.94
   4  12   1  470.56   21.60
  -4  12   1  553.63   22.59
  -4  12   1  471.19   21.08
   4 -12   1  523.91   21.52
  -4  12   1  539.32   22.56
   4  12   1  531.93   22.41
   4 -12   1  486.45   21.10
   4  12   1  522.31   22.40
  -4  12   2   18.21    2.09
   4  12   2   12.87    1.57
   4 -12   2   12.94    1.71
  -4  12   2   17.80    2.35
  -4 -12   2   16.85    2.09
   4  12   2   13.35    1.70
   4  12   2   16.31    2.68
   4 -12   2   13.14    1.86
  -4  12   2   15.90    2.17
   4 -12   2   13.59    1.59
   4 -12   3   48.07    2.88
  -4 -12   3   53.77    3.12
   4 -12   3   50.10    3.15
   4 -12   3   51.36    3.06
  -4  12   3   51.39    3.57
   4  12   3   53.15    3.61
   4  12   3   53.63    3.40
  -4  12   3   50.71    3.36
  -4  12   3   62.67    3.34
  -4  13  -3   32.07    2.19
   4  13  -3   41.10    2.42
  -4  13  -3   38.23    2.70
   4  13  -3   42.82    2.78
  -4  13  -3   35.56    2.26
   4 -13  -3   43.06    2.37
  -4  13  -2  137.52    7.45
   4  13  -2  172.28    7.87
  -4  13  -2  174.37    8.27
   4  13  -2  195.78    8.77
  -4  13  -2  138.93    7.90
   4  13  -2  193.51    8.26
   4 -13  -2  178.54    7.93
  -4  13  -2  193.00    8.27
   4  13  -1  236.91   10.63
  -4  13  -1  253.56   11.74
   4  13  -1  246.08   11.06
   4 -13  -1  263.60   10.97
   4  13   0    2.19    1.81
  -4  13   0    1.64    1.28
   4  13   0    0.53    1.09
  -4  13   0    2.38    2.29
   4  13   0    2.51    1.78
  -4  13   0    0.59    1.12
  -4  13   0    1.51    1.68
   4  13   0    2.23    1.65
   4 -13   0    1.50    1.22
   4  13   1  224.87   11.21
   4  13   1  243.91   11.40
  -4 -13   1  258.64   11.57
  -4  13   1  244.83   11.46
  -4  13   1  267.63   12.25
  -4  13   1  215.88   10.60
   4  13   1  255.21   12.07
   4 -13   1  259.07   11.14
  -4  13   1  257.28   12.11
   4  13   1  266.89   12.09
   4 -13   2  144.01    7.31
  -4  13   2  194.92    8.16
   4  13   2  146.03    7.46
  -4  13   2  177.85    8.27
  -4  13   2  162.84    8.19
   4  13   2  152.82    7.57
   4 -13   2  161.45    7.71
  -4 -13   2  188.57    8.23
   4  13   2  180.99    8.77
  -4  13   3   45.92    2.61
   4  13   3   41.51    2.83
  -4 -13   3   38.01    2.33
   4 -13   3   36.04    2.26
   4  13   3   34.92    2.58
  -4  13   3   41.95    2.70
   4 -13   3   35.45    2.42
  -4  13   3   36.37    2.77
   4  14  -3  120.71    5.22
   4  14  -3  122.01    5.58
   4 -14  -3  124.54    5.21
   4  14  -2  293.22   13.12
  -4  14  -2  261.47   13.33
   4  14  -2  326.73   14.00
  -4  14  -2  346.34   13.65
   4  14  -2  319.84   13.52
   4 -14  -2  303.70   13.22
   4  14  -1   31.18    2.17
   4 -14  -1   36.80    2.58
  -4  14  -1   35.86    3.31
   4  14  -1   31.59    2.64
   4  14   0  129.47    6.62
  -4  14   0  111.30    6.01
  -4  14   0  130.05    7.13
   4  14   0  110.25    6.45
  -4  14   0  104.47    5.85
   4  14   0  110.90    5.75
   4 -14   0  127.99    5.99
  -4  14   0  112.98    6.40
   4  14   0  114.15    6.40
   4  14   1   29.42    2.71
  -4 -14   1   31.58    2.80
  -4  14   1   29.72    2.70
  -4  14   1   33.70    3.43
   4  14   1   37.07    3.45
   4 -14   1   30.53    2.44
  -4  14   1   32.41    3.31
   4  14   1   31.17    3.22
  -4 -14   2  312.88   13.67
   4  14   2  306.27   14.14
  -4  14   2  314.89   13.85
  -4  14   2  319.94   13.83
   4 -14   2  271.26   13.18
  -4  14   2  317.90   14.41
   4  14   2  328.98   14.32
  -4  14   3  106.10    5.09
  -4  14   3   95.18    5.11
   4  14   3  111.79    5.25
  -4  15  -2  136.98    6.11
   4  15  -2  140.07    6.06
   4  15  -2  118.99    5.52
   4  15  -2  144.22    6.51
   4 -15  -2  126.06    5.93
   4 -15  -2  120.37    5.69
   4  15  -1   40.21    3.32
  -4  15  -1   34.85    3.24
   4 -15  -1   39.28    2.83
   4  15  -1   32.48    2.64
   4 -15  -1   39.98    2.62
   4  15   0  162.04    7.74
  -4 -15   0  151.55    7.50
  -4  15   0  135.72    7.17
  -4  15   0  170.54    8.33
   4  15   0  145.58    7.65
  -4  15   0  141.19    7.04
   4  15   0  140.97    6.88
   4 -15   0  156.53    7.09
  -4  15   0  131.13    7.40
   4  15   0  142.48    7.45
   4  15   1   32.20    2.70
   4 -15   1   34.77    2.52
  -4  15   1   32.24    2.83
  -4 -15   1   38.25    3.00
   4  15   1   40.71    3.50
  -4  15   1   38.55    3.46
   4  15   1   36.98    3.31
  -4  15   1   40.79    3.59
  -4  15   2  129.19    6.13
  -4  15   2  118.51    6.05
  -4 -15   2  124.59    5.96
   4  15   2  109.76    6.30
   4 -15   2   99.92    5.41
  -4  15   2  130.04    6.63
   4  15   2  136.02    6.60
  -4  16  -2   29.01    2.09
   4 -16  -2   26.20    1.94
   4  16  -2   30.74    2.06
   4 -16  -2   25.62    1.72
   4 -16  -1    9.81    1.53
  -4  16  -1    8.91    1.57
   4  16  -1    8.85    1.44
  -4  16  -1    9.57    1.98
   4  16  -1   10.94    1.93
   4 -16  -1    8.89    1.27
   4 -16   0    0.63    1.18
  -4  16   0   -0.50    1.01
   4  16   0    0.07    1.26
   4  16   0   -0.08    1.46
  -4  16   0    0.54    1.01
   4  16   0    1.65    1.51
  -4 -16   0    0.51    1.19
  -4  16   0    0.52    1.31
  -4  16   0    0.61    1.90
   4 -16   0   -0.30    1.00
   4  16   1    8.00    1.88
   4 -16   1    9.35    1.58
  -4  16   1    8.33    1.55
  -4 -16   1    8.91    1.61
   4  16   1    6.41    1.30
  -4  16   1    7.28    2.11
   4  16   1   10.55    2.16
  -4  16   1    9.36    2.02
   4 -16   1    7.37    1.19
  -4 -16   2   26.15    1.98
  -4  16   2   25.51    2.07
  -4  16   2   22.01    2.02
  -4  16   2   22.84    2.39
   4  16   2   28.46    2.46
  -4  17  -2   39.59    2.38
   4 -17  -2   44.67    2.36
   4  17  -1   23.60    2.21
  -4  17  -1   23.50    2.26
  -4  17  -1   19.86    1.82
   4  17  -1   19.90    1.71
   4 -17  -1   23.21    1.85
   4 -17  -1   18.31    1.47
  -4 -17  -1   20.32    1.80
   4  17   0   78.03    4.14
  -4 -17   0   74.32    4.15
  -4  17   0   62.36    3.72
  -4  17   0   82.37    4.75
   4  17   0   69.38    4.14
  -4  17   0   64.13    3.63
   4 -17   0   65.83    3.55
   4 -17   0   87.80    4.12
  -4  17   1   19.27    1.89
   4  17   1   20.95    2.29
   4 -17   1   26.65    2.00
   4  17   1   24.89    2.32
  -4  17   1   19.79    2.22
  -4  17   1   16.90    2.32
  -4  17   2   39.36    2.28
  -4 -17   2   32.95    2.07
   4  17   2   29.67    2.35
  -4  17   2   35.05    2.49
   4  17   2   42.54    2.58
   4 -18  -1    6.39    1.02
  -4 -18  -1    5.98    0.96
  -4  18  -1    6.10    1.02
  -4  18  -1    4.73    1.18
   4  18  -1    6.97    1.20
   4 -18   0    0.35    0.89
  -4 -18   0    0.50    0.90
  -4  18   0    0.28    1.34
   4  18   0   -0.40    1.06
   4  18   0    0.85    0.87
   4 -18   1    7.38    1.08
  -4  18   1    5.56    1.02
   4  18   1    3.76    1.29
  -4  18   1    8.72    1.56
   4  18   1    6.08    1.25
  -4  18   1    4.82    1.24
   5   0  -3    1.10    0.97
   5   0  -2    0.21    0.84
   5   0  -1    0.39    0.73
  -5   0  -1   -0.69    1.35
  -5   0  -1    0.06    0.87
   5   0  -1   -0.21    1.03
  -5   0  -1   -0.08    1.13
   5   0  -1   -0.31    0.78
  -5   0  -1    1.40    0.96
   5   0  -1    0.13    1.00
   5   0   0   -0.31    1.04
  -5   0   0   -0.12    1.25
  -5   0   0    0.73    0.98
   5   0   0    0.18    0.79
  -5   0   0    0.15    1.04
   5   0   0    0.83    1.08
  -5   0   0    0.22    0.94
   5   0   0   -0.05    1.14
   5   0   1    0.07    1.00
   5   0   1   -0.03    0.64
  -5   0   1   -0.17    0.87
   5   0   1    0.04    0.87
   5   0   1    0.75    1.08
   5   0   1    0.45    0.85
   5   0   1    0.07    0.80
  -5   0   1    0.43    0.76
   5   0   1    0.40    1.03
  -5   0   1    0.69    0.92
  -5   0   1    0.28    1.21
  -5   0   1    0.30    0.77
   5   0   1    0.05    1.18
   5   0   1   -0.08    0.65
   5   0   2    0.59    0.84
  -5   0   2    0.38    0.94
   5   0   2   -0.50    0.70
  -5   0   2    0.23    0.75
  -5   0   2   -0.18    1.08
   5   0   2   -0.07    1.44
   5   0   2   -0.38    1.45
  -5   0   2   -0.24    0.94
   5   0   2   -0.10    0.99
  -5   0   2   -0.06    1.03
   5   0   2   -0.18    1.12
   5   0   2   -0.28    0.91
  -5   0   2    0.27    0.76
   5   0   3    0.85    1.07
  -5   0   3   -0.26    1.23
   5   0   3   -1.08    1.08
  -5   0   3    0.06    1.03
   5   0   3   -0.70    2.04
  -5   0   3    0.33    1.38
   5   0   3    0.81    1.51
   5   0   3    1.47    1.46
   5   0   3    0.13    1.26
  -5   0   3    1.23    1.29
   5   0   3    1.01    1.26
  -5   0   3    0.64    1.00
  -5   0   4   -0.44    0.83
   5   0   4    0.74    0.85
   5   0   4    0.67    0.81
  -5   0   4   -0.53    0.90
   5   0   4    0.07    1.48
  -5   0   4   -0.06    1.04
   5   0   4    0.47    1.36
   5   0   4   -0.05    0.94
   5   0   4    0.16    1.10
   5   1  -3  255.58   11.33
   5   1  -2   95.73    4.83
   5  -1  -2   99.06    4.72
   5   1  -1  323.83   14.20
   5  -1  -1  325.31   14.12
   5   1  -1  347.61   14.99
   5  -1  -1  346.63   14.92
  -5  -1  -1  345.70   14.71
  -5   1  -1  351.67   14.77
  -5   1  -1  337.68   15.02
  -5   1  -1  340.55   14.74
   5   1  -1  335.37   14.90
   5   1  -1  335.26   14.53
   5  -1  -1  358.72   14.92
  -5  -1  -1  351.27   14.72
  -5   1  -1  325.53   15.11
   5  -1   0   95.96    4.92
   5   1   0   90.97    4.31
   5  -1   0   89.49    4.28
   5   1   0   94.85    5.02
  -5  -1   0   93.51    4.83
  -5   1   0   96.70    4.84
   5  -1   0   98.31    4.98
  -5  -1   0   95.45    4.82
  -5  -1   0   92.23    4.82
  -5   1   0   97.96    4.69
  -5   1   0   87.50    4.75
   5  -1   0   81.23    4.68
   5  -1   0   90.50    4.26
  -5   1   0   89.26    4.78
   5   1   0   85.72    4.75
  -5   1   0   89.07    4.74
   5  -1   0   90.35    4.20
   5   1   0   97.08    4.98
   5  -1   1  340.13   14.74
  -5   1   1  337.04   13.95
  -5  -1   1  353.03   14.44
   5  -1   1  340.84   14.20
   5   1   1  332.89   14.36
  -5  -1   1  334.13   14.60
   5  -1   1  319.01   14.26
   5  -1   1  333.79   14.52
   5   1   1  341.08   14.80
  -5  -1   1  331.33   14.16
  -5   1   1  326.39   14.15
   5  -1   1  347.14   14.79
   5   1   1  326.31   14.61
  -5  -1   1  338.86   14.61
  -5   1   1  343.98   14.58
   5   1   1  326.35   14.09
  -5   1   1  349.56   14.60
   5   1   1  337.62   14.11
  -5  -1   1  328.03   14.51
   5  -1   1  349.50   14.07
  -5   1   1  339.19   14.62
   5   1   1  351.10   14.60
  -5   1   1  325.76   14.04
  -5   1   1  322.16   13.93
   5   1   1  338.59   14.73
   5  -1   1  342.49   14.05
   5   1   1  329.19   13.93
   5  -1   1  325.96   14.18
  -5  -1   2   94.47    4.73
  -5   1   2   99.27    4.81
   5   1   2  101.15    4.87
   5   1   2  100.64    5.29
   5  -1   2  102.04    5.34
  -5  -1   2  103.22    5.04
  -5   1   2   99.13    5.00
   5   1   2   95.77    5.40
   5  -1   2   92.82    5.43
   5   1   2   99.89    4.90
  -5  -1   2   91.80    4.71
  -5   1   2   97.43    4.81
   5  -1   2   89.72    4.50
  -5  -1   2   93.50    4.79
  -5   1   2  100.52    5.08
   5  -1   2   98.16    4.85
   5   1   2   91.29    4.68
   5   1   2   87.11    4.40
   5   1   2   93.81    5.06
  -5   1   2   88.85    4.53
  -5  -1   2   84.66    4.42
  -5   1   2   91.24    4.60
   5  -1   2  100.25    4.74
   5   1   2   93.45    4.58
   5  -1   3  277.24   12.24
   5   1   3  274.01   12.10
  -5  -1   3  287.07   12.38
  -5   1   3  294.76   12.44
   5   1   3  274.76   12.31
   5   1   3  273.32   12.42
   5   1   3  295.25   13.14
   5  -1   3  287.50   12.52
  -5  -1   3  279.00   12.69
   5  -1   3  286.40   12.74
   5  -1   3  279.98   12.60
   5   1   3  240.28   12.46
   5  -1   3  283.85   12.57
   5   1   3  300.88   12.59
  -5  -1   3  282.78   12.33
  -5   1   3  291.96   12.46
  -5   1   3  275.02   12.70
   5  -1   3  260.60   12.15
   5  -1   3  287.71   12.49
   5   1   3  284.78   12.39
   5   1   3  249.00   12.03
  -5  -1   3  264.28   12.10
  -5   1   3  269.89   12.19
  -5  -1   3  266.79   12.00
  -5   1   3  272.18   12.15
   5  -1   4   18.44    1.62
   5   1   4   15.14    1.40
  -5  -1   4   18.63    1.80
  -5   1   4   18.76    1.84
   5  -1   4   18.87    1.76
   5   1   4   16.91    2.08
   5  -1   4   22.67    2.15
   5   1   4   14.93    1.46
   5  -1   4   19.66    1.92
   5   1   4   21.28    1.94
   5  -1   4   16.82    1.80
   5  -1   4   16.27    1.55
   5   1   4   20.75    1.83
   5   1   4   14.02    1.42
  -5  -1   4   18.26    1.56
  -5   1   4   17.61    1.60
  -5   1   4   19.03    1.60
   5  -2  -4   28.29    2.07
   5   2  -3  315.57   13.82
   5   2  -2   69.56    3.78
   5  -2  -1  798.55   31.59
   5   2  -1  743.96   30.93
   5  -2  -1  730.30   30.76
  -5  -2  -1  805.54   31.47
   5  -2  -1  736.10   30.85
   5   2  -1  766.98   31.42
  -5   2  -1  778.49   31.50
  -5   2  -1  735.75   31.67
  -5  -2  -1  779.79   31.42
  -5   2  -1  717.59   31.25
   5  -2  -1  781.81   31.60
  -5   2  -1  776.13   31.51
  -5   2  -1  736.96   31.79
   5   2   0   25.24    1.72
   5  -2   0   23.20    2.09
   5  -2   0   26.38    1.69
   5   2   0   25.81    1.91
  -5  -2   0   26.40    2.16
   5   2   0   23.84    2.23
   5  -2   0   26.17    1.86
  -5  -2   0   26.52    2.18
   5  -2   0   26.64    2.25
  -5  -2   0   23.95    2.11
  -5   2   0   27.40    1.96
  -5   2   0   24.31    2.06
   5   2   0   22.46    2.00
   5  -2   0   20.05    2.09
  -5   2   0   25.87    2.10
   5   2   0   25.10    2.20
  -5   2   0   25.37    2.23
   5   2   0   24.52    2.15
   5   2   0   25.92    2.26
  -5   2   0   23.80    1.92
  -5  -2   1  730.72   31.39
   5  -2   1  784.98   32.17
   5   2   1  774.30   31.55
  -5  -2   1  818.45   32.05
   5  -2   1  774.12   31.59
   5   2   1  734.06   31.79
   5  -2   1  749.39   31.67
  -5  -2   1  768.68   32.06
   5   2   1  774.78   32.19
   5  -2   1  783.67   32.21
   5   2   1  768.95   32.01
  -5  -2   1  760.49   32.06
   5  -2   1  744.21   31.60
  -5   2   1  780.37   31.99
   5  -2   1  765.33   31.58
   5   2   1  786.94   31.46
  -5   2   1  765.06   31.97
  -5  -2   1  733.65   31.57
   5  -2   1  807.48   31.49
  -5  -2   1  761.80   31.89
  -5   2   1  784.01   32.07
  -5   2   1  754.37   31.56
  -5  -2   1  829.13   32.20
   5   2   1  791.33   31.99
   5   2   1  790.88   32.17
  -5  -2   1  827.48   32.25
  -5   2   1  748.88   31.38
   5  -2   1  770.72   31.46
  -5  -2   2   62.51    3.55
  -5   2   2   65.75    3.66
   5   2   2   69.34    3.71
   5  -2   2   70.26    4.21
   5   2   2   67.72    4.30
   5  -2   2   65.33    4.35
   5  -2   2   70.24    3.84
  -5  -2   2   67.85    3.60
  -5  -2   2   71.17    3.90
  -5   2   2   68.58    3.72
  -5   2   2   66.02    3.55
   5  -2   2   67.11    3.49
  -5   2   2   73.66    4.09
   5  -2   2   67.41    3.77
   5   2   2   63.58    3.49
   5   2   2   60.00    3.27
   5   2   2   65.78    4.01
  -5   2   2   66.08    3.50
   5   2   2   66.55    3.69
  -5   2   2   68.71    3.88
   5  -2   2   71.66    3.69
   5  -2   2   65.55    3.87
   5   2   2   62.11    3.37
   5  -2   3  334.77   14.03
   5   2   3  296.95   13.64
  -5  -2   3  343.48   14.10
   5  -2   3  349.64   14.52
   5   2   3  339.41   14.73
   5   2   3  296.40   13.86
   5  -2   3  344.11   14.32
  -5   2   3  326.57   14.47
   5   2   3  301.51   13.97
   5   2   3  291.24   14.27
  -5  -2   3  328.39   14.39
   5  -2   3  335.14   14.31
   5   2   3  347.54   14.26
  -5  -2   3  328.01   13.96
  -5   2   3  344.06   14.21
   5  -2   3  307.81   13.89
   5  -2   3  322.80   14.17
   5   2   3  319.37   13.98
   5   2   3  287.16   13.66
  -5  -2   3  299.52   13.74
  -5   2   3  324.02   13.95
  -5  -2   3  290.36   13.55
  -5   2   3  326.89   13.94
   5  -2   3  338.08   14.43
   5  -2   4   21.34    1.86
  -5  -2   4   28.16    2.10
   5  -2   4   22.74    1.84
   5   2   4   22.65    2.25
  -5  -2   4   23.45    2.02
   5  -2   4   24.35    2.04
   5   2   4   29.41    2.32
   5  -2   4   25.00    2.29
   5  -2   4   28.51    2.24
   5   2   4   27.80    2.16
   5  -2   4   24.77    2.12
   5   2   4   25.46    2.01
  -5   2   4   26.23    1.91
  -5   2   4   23.99    1.87
  -5   2   4   22.67    2.05
   5  -3  -4    6.28    1.14
  -5   3  -4    7.07    1.80
   5   3  -3   55.80    3.50
  -5   3  -2    5.92    1.10
   5   3  -2    7.71    1.29
  -5   3  -1   30.30    2.61
   5  -3  -1   32.45    2.49
   5   3  -1   29.84    2.05
   5   3  -1   30.40    2.12
  -5  -3  -1   30.99    2.36
   5  -3  -1   33.28    2.52
  -5  -3  -1   33.08    2.78
   5  -3  -1   31.51    2.15
   5   3  -1   32.81    2.48
  -5   3  -1   33.89    2.48
  -5   3  -1   29.28    2.56
  -5   3  -1   31.54    2.34
  -5  -3  -1   31.71    2.42
  -5   3  -1   28.50    2.35
  -5  -3  -1   31.59    2.37
  -5  -3  -1   31.82    2.44
  -5  -3  -1   30.90    3.01
   5  -3  -1   32.03    2.00
  -5   3   0  123.74    5.94
  -5   3   0  131.26    6.38
   5  -3   0  130.88    5.73
   5   3   0  129.31    6.03
   5  -3   0  129.47    6.41
  -5  -3   0  137.92    6.47
  -5  -3   0  136.20    6.49
  -5   3   0  123.78    6.29
  -5  -3   0  136.21    6.48
   5   3   0  119.44    6.05
   5  -3   0  125.58    5.96
  -5   3   0  129.73    5.97
   5   3   0  124.53    6.46
   5  -3   0  123.29    5.78
   5  -3   0  128.01    5.69
  -5   3   0  129.70    6.36
  -5   3   0  126.34    6.30
   5  -3   0  129.30    6.44
   5   3   0  124.57    6.19
   5  -3   0  123.84    5.73
  -5  -3   1   30.15    1.91
   5   3   1   31.80    2.11
   5  -3   1   31.99    2.52
  -5  -3   1   36.02    2.59
  -5  -3   1   31.85    2.49
   5   3   1   33.48    2.40
   5  -3   1   31.45    2.14
   5   3   1   29.67    2.58
   5  -3   1   29.72    2.24
  -5  -3   1   32.40    2.53
  -5  -3   1   33.64    2.54
  -5   3   1   31.14    2.33
   5  -3   1   32.09    2.16
   5   3   1   31.88    1.96
  -5   3   1   30.35    2.33
   5  -3   1   32.15    2.55
   5  -3   1   33.71    2.09
  -5   3   1   35.90    2.46
  -5  -3   1   33.93    2.17
  -5  -3   1   36.05    2.57
  -5   3   1   33.29    2.63
  -5   3   1   32.31    2.14
   5   3   1   37.16    2.61
  -5   3   1   31.61    2.03
   5  -3   1   30.86    2.22
   5   3   2    7.22    0.97
   5  -3   2    7.18    1.13
  -5  -3   2    8.83    1.22
  -5   3   2    8.20    1.16
   5  -3   2    7.62    1.83
   5  -3   2    8.27    1.50
   5  -3   2    8.01    1.44
  -5   3   2    7.82    1.41
   5   3   2   10.14    1.90
   5   3   2    7.03    1.27
  -5  -3   2    9.27    1.51
   5  -3   2    8.09    1.47
   5   3   2    8.43    1.30
  -5  -3   2    8.76    1.18
  -5   3   2    9.69    1.43
  -5   3   2    6.20    1.53
   5   3   2    7.57    1.61
   5  -3   2    7.71    1.37
   5   3   2    8.16    1.15
  -5   3   2    9.05    1.28
   5   3   3   46.37    2.89
  -5  -3   3   58.06    3.43
   5   3   3   57.58    4.02
   5  -3   3   55.95    4.30
   5   3   3   43.87    3.08
  -5  -3   3   57.52    3.71
  -5   3   3   53.51    3.79
   5   3   3   49.91    3.24
   5  -3   3   59.16    3.80
   5   3   3   55.86    3.68
   5   3   3   49.26    3.70
   5   3   3   55.45    3.52
  -5  -3   3   57.52    3.27
  -5   3   3   57.21    3.59
   5  -3   3   57.04    3.68
   5  -3   3   49.02    3.28
   5   3   3   55.20    3.34
  -5  -3   3   49.94    3.10
   5   3   3   50.27    3.03
  -5   3   3   54.11    3.32
  -5   3   3   52.16    3.30
   5  -3   3   55.82    3.45
  -5   3   4    6.94    1.18
   5  -3   4    8.30    1.25
  -5  -3   4    8.59    1.30
   5  -3   4    6.01    1.17
  -5   3   4    6.51    1.19
   5   3   4    5.99    1.45
  -5  -3   4    6.03    1.21
  -5   3   4    5.22    1.24
   5   3   4    7.35    1.48
   5  -3   4    8.14    1.53
   5  -3   4    6.92    1.38
   5  -3   4    7.70    1.40
   5   3   4    7.85    1.31
   5   3   4    6.45    1.19
   5   4  -4   28.12    1.93
  -5   4  -4   28.69    2.62
   5  -4  -4   31.44    2.04
   5   4  -3   92.28    5.03
   5   4  -2  433.60   17.55
   5   4  -2  395.38   17.46
  -5   4  -2  414.75   17.32
  -5   4  -2  387.53   17.93
   5  -4  -1    1.55    0.83
  -5  -4  -1    0.98    1.01
  -5   4  -1    2.07    1.03
   5  -4  -1    0.42    0.95
   5   4  -1    2.38    1.11
  -5  -4  -1    0.61    0.94
   5   4  -1    1.42    0.94
   5  -4  -1    1.09    0.91
  -5   4  -1    1.40    1.44
   5   4  -1    2.52    0.99
  -5   4  -1    1.51    1.13
  -5  -4  -1    1.72    1.28
   5   4  -1    1.07    1.10
   5  -4  -1    0.79    0.98
  -5  -4  -1    0.41    0.95
  -5   4  -1    1.60    1.00
  -5  -4  -1    1.61    1.01
  -5   4  -1    1.35    1.12
   5   4  -1    1.76    1.14
  -5   4   0  149.11    6.82
  -5   4   0  150.81    7.36
   5   4   0  149.50    6.77
  -5  -4   0  153.54    7.44
   5   4   0  153.19    7.05
   5  -4   0  147.76    6.63
   5  -4   0  157.13    7.44
  -5  -4   0  148.67    6.68
  -5  -4   0  165.84    7.56
   5  -4   0  147.73    7.37
   5  -4   0  147.83    6.94
   5   4   0  150.93    7.05
  -5   4   0  145.16    6.83
  -5   4   0  154.17    7.40
   5   4   0  152.67    7.59
   5  -4   0  142.35    6.76
   5  -4   0  151.48    6.71
  -5  -4   0  165.72    7.56
  -5   4   0  152.73    7.30
  -5  -4   0  163.53    7.49
  -5  -4   0  159.47    7.55
  -5   4   0  154.07    7.41
   5   4   0  155.56    7.20
   5  -4   0  144.47    6.70
  -5   4   1    3.25    0.96
   5  -4   1    1.03    0.69
   5   4   1    2.90    1.25
   5  -4   1    1.10    0.84
  -5  -4   1    1.88    0.71
  -5  -4   1    2.22    1.15
  -5   4   1    1.43    0.75
  -5  -4   1    1.44    1.05
   5  -4   1    0.60    0.96
   5  -4   1    1.25    1.05
   5   4   1    0.87    0.85
   5  -4   1    1.16    0.93
  -5  -4   1    1.09    0.86
   5  -4   1    1.84    1.02
  -5   4   1    2.46    1.21
   5   4   1    2.31    1.46
  -5   4   1    1.66    0.86
   5  -4   1    1.01    0.91
   5   4   1    1.19    0.68
  -5  -4   1    0.32    1.14
  -5  -4   1    1.09    1.00
   5  -4   1    1.85    1.09
  -5   4   1    1.20    0.94
  -5  -4   1    1.76    1.06
   5  -4   1    0.79    0.86
  -5   4   1    1.68    0.94
  -5  -4   2  418.20   17.87
   5   4   2  423.66   18.46
   5   4   2  393.07   17.85
   5  -4   2  447.99   18.68
   5  -4   2  447.29   18.25
   5   4   2  414.25   18.11
   5  -4   2  446.82   18.22
   5   4   2  455.85   18.77
   5   4   2  409.36   17.92
   5  -4   2  436.35   17.94
  -5  -4   2  445.35   18.35
   5  -4   2  420.94   18.15
  -5   4   2  447.32   18.68
   5   4   2  388.78   17.67
   5   4   2  439.58   18.62
  -5   4   2  431.81   18.02
  -5   4   2  414.00   17.92
  -5   4   2  438.02   18.38
  -5  -4   3   97.39    4.71
   5   4   3   89.32    5.19
   5  -4   3   93.13    5.68
  -5  -4   3   89.90    4.96
   5   4   3   94.92    4.99
   5   4   3   73.76    4.30
   5   4   3   78.33    4.95
   5  -4   3   88.22    4.89
   5   4   3   90.80    4.71
   5  -4   3   83.36    4.59
  -5  -4   3   75.64    4.26
   5   4   3   78.26    4.42
   5   4   3   73.03    4.23
   5   4   3   77.53    4.20
  -5   4   3   87.32    4.68
  -5   4   3   89.94    4.66
   5  -4   3   94.29    5.05
   5  -4   4   31.25    2.17
  -5  -4   4   37.69    2.28
   5   4   4   23.12    2.16
  -5   4   4   30.28    2.28
   5  -4   4   29.99    2.33
   5   4   4   29.83    2.32
   5  -4   4   31.11    2.41
  -5  -4   4   31.87    2.17
   5  -4   4   31.28    2.29
   5   4   4   32.99    2.20
   5  -4   4   26.54    2.02
   5   4   4   31.34    2.03
  -5   4   4   33.88    2.19
  -5   4   4   27.38    2.04
   5   5  -4   49.34    2.72
  -5   5  -4   43.40    3.27
   5  -5  -4   48.65    2.65
   5  -5  -3    9.69    1.52
   5   5  -3   12.53    1.78
   5   5  -2  160.43    7.44
   5   5  -2  153.00    7.47
  -5   5  -2  142.79    7.77
  -5   5  -2  151.52    7.23
   5   5  -2  166.43    7.43
   5  -5  -2  155.61    7.21
   5   5  -1   53.17    2.99
  -5   5  -1   52.91    3.51
   5   5  -1   52.45    3.17
   5  -5  -1   52.80    3.38
  -5  -5  -1   52.07    3.37
  -5  -5  -1   50.52    3.31
  -5   5  -1   52.78    3.62
   5  -5  -1   54.62    3.45
   5  -5  -1   45.81    2.90
   5   5  -1   50.98    2.98
  -5  -5  -1   49.63    3.29
  -5  -5  -1   51.53    3.34
  -5   5  -1   47.39    3.11
   5   5  -1   54.95    3.18
   5  -5  -1   49.83    2.83
  -5  -5   0  166.82    8.08
  -5   5   0  153.69    7.29
   5   5   0  166.34    7.35
   5   5   0  166.76    7.67
   5  -5   0  155.35    7.13
   5  -5   0  162.37    7.37
  -5  -5   0  160.91    7.29
   5  -5   0  166.42    8.00
  -5  -5   0  169.97    8.21
  -5  -5   0  163.96    8.09
  -5  -5   0  179.03    8.21
   5   5   0  166.55    7.68
   5  -5   0  169.00    8.04
   5  -5   0  158.10    7.54
  -5   5   0  157.80    7.31
   5  -5   0  163.86    7.15
   5   5   0  167.95    8.27
   5  -5   0  172.88    7.33
  -5  -5   0  195.03    8.27
  -5   5   0  163.04    7.90
   5   5   0  161.39    7.83
   5  -5   0  164.66    7.31
   5   5   1   48.87    2.78
  -5  -5   1   52.27    3.55
   5   5   1   53.87    3.32
   5  -5   1   51.87    2.93
   5  -5   1   49.29    3.06
  -5   5   1   52.66    3.27
  -5   5   1   49.96    2.98
   5   5   1   52.52    3.42
  -5   5   1   52.76    3.32
   5  -5   1   50.47    2.73
   5  -5   1   48.59    2.93
   5   5   1   46.59    2.54
   5  -5   1   55.38    3.17
  -5  -5   1   49.71    2.97
  -5   5   1   47.97    2.88
  -5   5   1   49.30    2.79
   5  -5   1   48.96    2.88
  -5   5   1   54.14    3.34
  -5  -5   2  151.74    6.99
   5   5   2  150.85    7.53
   5   5   2  140.63    6.93
   5  -5   2  162.16    7.80
   5  -5   2  164.43    7.42
  -5   5   2  160.16    7.57
   5  -5   2  156.22    7.31
   5  -5   2  150.56    7.30
  -5  -5   2  164.99    7.53
   5  -5   2  163.63    7.53
   5   5   2  154.58    7.85
   5   5   2  140.48    6.95
   5  -5   2  155.41    7.12
   5   5   2  145.21    7.19
  -5   5   2  156.97    7.86
   5   5   2  167.52    7.91
   5   5   2  136.89    6.73
  -5   5   2  153.83    7.21
  -5   5   2  152.37    7.14
   5  -5   2  158.02    7.26
  -5  -5   3   10.12    1.56
   5  -5   3    8.88    1.59
   5   5   3    9.17    1.21
  -5   5   3   12.03    1.61
   5   5   3   12.07    2.05
   5  -5   3   11.08    2.55
  -5  -5   3    9.13    1.70
   5   5   3   10.66    1.75
   5  -5   3   12.81    1.91
   5  -5   3    9.94    2.04
   5  -5   3   12.20    2.04
   5   5   3    5.91    1.85
   5  -5   3    9.37    1.75
   5   5   3    9.83    1.55
  -5   5   3    8.03    1.57
   5   5   3    9.62    1.72
   5  -5   3    9.73    1.87
   5   5   3    8.59    1.37
  -5   5   3   11.25    1.73
  -5  -5   4   41.92    2.58
   5  -5   4   49.57    2.97
   5   5   4   41.03    2.69
   5  -5   4   50.89    2.94
  -5   5   4   44.44    2.81
   5  -5   4   50.17    2.83
   5   5   4   46.26    2.60
   5  -5   4   41.09    2.56
   5  -5   4   44.72    2.83
   5   5   4   38.42    2.38
  -5   5   4   50.26    2.74
  -5   5   4   43.43    2.62
   5   6  -4   19.45    1.60
  -5   6  -4   17.97    2.06
   5  -6  -4   21.35    1.42
   5   6  -3  170.84    7.82
   5   6  -3  146.35    7.51
   5  -6  -3  159.29    7.44
   5   6  -2   78.01    4.21
   5   6  -2   74.65    4.28
  -5   6  -2   62.34    4.40
  -5   6  -2   72.22    4.00
   5   6  -2   74.84    4.12
   5  -6  -2   69.16    3.85
  -5   6  -1  268.70   12.19
   5   6  -1  265.03   11.80
   5   6  -1  271.11   11.58
  -5   6  -1  253.27   11.67
   5  -6  -1  246.01   11.48
   5   6  -1  268.38   11.69
   5  -6  -1  276.71   11.41
   5   6   0  257.47   11.00
  -5   6   0  242.76   10.89
   5   6   0  262.23   11.44
  -5   6   0  251.34   10.91
  -5  -6   0  255.01   11.03
   5  -6   0  256.22   11.04
   5  -6   0  255.01   11.26
   5   6   0  264.27   11.43
   5  -6   0  265.00   10.91
  -5   6   0  222.55   10.85
   5   6   0  262.02   11.06
  -5   6   0  270.96   11.66
   5   6   0  282.34   11.61
   5  -6   0  256.18   10.99
   5   6   1  262.10   11.42
   5  -6   1  271.84   11.53
   5  -6   1  262.63   11.72
  -5  -6   1  271.86   11.75
  -5   6   1  272.35   11.74
  -5   6   1  269.67   12.05
   5   6   1  278.39   12.18
   5  -6   1  275.89   11.46
   5  -6   1  265.38   11.62
   5   6   1  267.24   12.19
   5  -6   1  216.98   12.34
   5  -6   1  269.24   11.61
  -5   6   1  259.86   11.49
  -5  -6   2   70.16    3.76
   5   6   2   71.56    4.36
   5   6   2   65.87    3.69
   5  -6   2   81.88    4.73
   5  -6   2   74.19    4.22
   5   6   2   67.60    3.95
   5  -6   2   76.59    4.13
   5  -6   2   77.46    4.37
   5   6   2   76.69    4.78
   5   6   2   68.16    3.70
   5  -6   2   76.60    4.04
   5  -6   2   74.58    4.23
  -5   6   2   73.95    4.74
   5   6   2   79.11    4.76
   5  -6   2   74.02    4.16
  -5   6   2   73.13    4.10
  -5   6   2   74.99    4.06
  -5   6   2   69.03    4.32
   5  -6   2   73.54    4.12
  -5  -6   3  156.32    7.35
   5   6   3  151.19    7.84
  -5  -6   3  159.44    7.79
   5  -6   3  168.06    7.94
   5  -6   3  159.82    7.69
   5  -6   3  158.65    7.98
   5   6   3  150.06    7.89
   5  -6   3  163.52    8.47
   5   6   3  154.03    7.56
   5  -6   3  162.07    7.69
   5   6   3  152.71    7.28
   5  -6   3  147.66    7.47
   5  -6   3  154.69    7.70
  -5   6   3  148.32    7.66
   5   6   3  154.83    7.73
   5   6   3  134.25    7.01
  -5   6   3  173.21    7.68
  -5   6   3  160.39    7.56
   5  -6   3  168.52    7.66
   5  -6   4   18.25    1.67
   5   6   4   15.82    1.48
  -5  -6   4   19.03    1.49
   5  -6   4   20.34    1.62
   5   6   4   17.04    1.36
   5  -6   4   17.00    1.50
   5  -6   4   18.50    1.72
  -5   6   4   22.16    1.67
  -5   6   4   20.91    1.60
  -5   6   4   18.23    1.68
   5   7  -4   32.73    2.01
  -5   7  -4   29.52    2.43
   5   7  -4   29.69    1.74
   5   7  -3  417.68   17.14
   5   7  -3  360.54   16.93
   5  -7  -3  399.35   16.71
   5   7  -2  472.13   19.68
   5   7  -2  457.02   19.84
  -5   7  -2  423.89   19.94
  -5   7  -2  456.25   19.53
   5   7  -2  475.43   19.65
   5  -7  -2  457.77   19.33
   5   7  -1  678.06   28.16
   5   7  -1  684.32   28.50
   5  -7  -1  637.24   28.10
  -5   7  -1  731.47   28.36
   5   7  -1  715.62   28.27
  -5   7  -1  641.31   28.28
   5   7  -1  667.58   28.29
  -5   7  -1  708.75   28.90
   5  -7  -1  671.82   27.99
  -5  -7   0  190.63    8.29
   5   7   0  189.68    8.21
   5   7   0  194.58    8.69
  -5   7   0  151.80    7.88
  -5   7   0  188.97    8.16
   5   7   0  189.81    8.66
   5  -7   0  188.45    8.48
   5  -7   0  196.15    8.16
  -5   7   0  148.71    7.89
   5   7   0  193.37    8.26
   5  -7   0  189.78    8.23
   5  -7   0  190.95    8.24
  -5   7   0  203.63    8.93
   5   7   0  196.05    8.81
   5  -7   0  192.01    8.19
   5   7   1  649.50   28.49
   5  -7   1  670.93   28.64
   5  -7   1  636.91   28.83
  -5  -7   1  705.33   28.96
   5   7   1  712.18   29.42
  -5   7   1  723.55   29.31
   5  -7   1  703.73   28.64
  -5   7   1  697.95   28.92
   5  -7   1  703.77   28.74
   5  -7   1  729.69   28.82
  -5   7   1  765.23   29.68
   5   7   1  712.51   29.45
   5  -7   1  696.55   28.72
  -5   7   1  689.00   28.71
  -5  -7   2  428.91   18.68
   5   7   2  451.92   19.46
   5  -7   2  482.86   19.32
  -5   7   2  468.80   19.54
   5   7   2  398.92   18.84
   5  -7   2  440.36   18.98
   5  -7   2  488.48   19.45
   5   7   2  466.19   19.90
   5  -7   2  478.80   19.77
   5  -7   2  460.86   19.17
   5   7   2  379.52   18.52
   5  -7   2  453.13   19.09
   5  -7   2  465.62   19.29
  -5   7   2  475.61   20.04
   5   7   2  487.94   19.98
  -5   7   2  474.74   19.21
  -5   7   2  457.05   19.14
   5  -7   2  462.53   19.17
   5  -7   3  433.34   17.29
  -5  -7   3  397.38   16.82
   5   7   3  365.40   17.24
  -5  -7   3  417.65   17.43
   5   7   3  356.54   16.88
   5  -7   3  407.23   17.14
   5   7   3  385.32   17.51
   5  -7   3  401.70   17.15
   5   7   3  350.45   16.60
   5  -7   3  445.83   17.56
   5  -7   3  367.25   16.99
   5  -7   3  417.46   17.32
  -5   7   3  390.51   17.40
   5   7   3  386.46   17.38
  -5   7   3  440.44   17.26
  -5   7   3  419.42   17.19
   5  -7   4   30.22    1.92
  -5   7   4   26.05    1.93
   5  -7   4   24.10    1.75
   5  -7   4   24.62    1.74
   5  -7   4   27.28    1.95
  -5   7   4   28.55    1.84
  -5   8  -4   11.36    1.29
   5   8  -4   14.03    1.25
   5  -8  -4   15.61    1.21
  -5   8  -4   11.21    1.55
   5   8  -3  189.35    8.37
   5   8  -3  161.14    8.22
   5  -8  -3  169.50    7.81
   5   8  -2  101.34    5.54
  -5   8  -2   99.34    5.21
   5   8  -2  107.33    5.32
  -5   8  -2   86.33    5.43
   5  -8  -2   90.62    4.81
   5   8  -1  460.15   19.29
   5   8  -1  469.42   19.74
  -5   8  -1  460.79   20.04
  -5   8  -1  479.59   19.51
   5   8  -1  459.33   19.37
   5  -8  -1  453.80   19.19
   5  -8  -1  458.16   19.27
  -5   8  -1  419.34   19.34
   5  -8  -1  446.32   19.07
   5   8   0   39.36    2.51
   5   8   0   44.04    3.13
  -5  -8   0   40.64    2.65
  -5   8   0   42.66    2.57
   5   8   0   40.20    2.99
   5  -8   0   41.71    2.55
   5   8   0   40.30    2.59
   5  -8   0   38.40    2.51
   5  -8   0   41.04    2.63
  -5   8   0   41.62    3.17
   5   8   0   40.44    3.11
   5  -8   0   41.83    2.54
  -5   8   1  492.36   20.41
  -5   8   1  453.98   19.90
   5   8   1  418.05   19.36
   5   8   1  475.52   20.20
   5  -8   1  445.26   19.51
  -5  -8   1  473.49   19.97
   5  -8   1  465.76   19.63
   5   8   1  481.87   20.43
   5  -8   1  477.44   19.67
   5  -8   1  468.50   19.69
   5  -8   1  486.34   19.82
  -5   8   1  498.66   20.65
   5   8   1  488.46   20.52
   5  -8   1  473.27   19.70
  -5   8   1  474.40   19.76
   5   8   2   92.81    5.28
   5  -8   2   97.42    5.09
  -5   8   2   99.16    5.38
   5   8   2   77.30    4.54
   5  -8   2   91.46    4.71
  -5   8   2   84.98    4.93
   5  -8   2   95.62    5.17
   5   8   2   94.84    5.74
   5  -8   2   92.12    4.94
   5  -8   2   91.29    4.92
   5  -8   2  102.28    5.22
  -5   8   2  100.72    5.86
   5   8   2  101.10    5.80
  -5   8   2   96.82    5.06
  -5   8   2   91.52    4.98
   5  -8   2   93.64    4.98
   5  -8   3  181.94    8.09
  -5  -8   3  168.29    7.60
   5   8   3  147.77    7.98
  -5  -8   3  179.26    8.26
   5   8   3  139.18    7.55
   5  -8   3  165.54    7.83
   5  -8   3  188.26    8.36
   5   8   3  166.92    8.40
   5  -8   3  168.89    7.93
   5  -8   3  161.04    7.93
   5  -8   3  169.07    8.13
  -5   8   3  167.69    8.37
   5   8   3  170.52    8.35
  -5   8   3  195.50    8.21
  -5   8   3  177.21    8.08
   5  -8   4   14.13    1.26
  -5   8   4   10.48    1.18
   5  -8   4   13.37    1.28
  -5   8   4   11.87    1.15
   5   9  -3   33.28    2.58
  -5   9  -3   29.21    2.98
   5   9  -3   31.94    2.64
   5  -9  -3   27.91    1.93
  -5   9  -2  173.81    8.89
   5   9  -2  183.95    8.91
  -5   9  -2  163.77    8.75
  -5   9  -2  184.98    8.57
   5   9  -2  194.59    8.65
   5  -9  -2  171.49    8.07
   5   9  -1   64.10    3.61
  -5   9  -1   53.88    3.60
   5   9  -1   64.55    4.15
  -5   9  -1   61.36    4.31
  -5   9  -1   68.19    3.87
   5  -9  -1   61.71    3.48
   5  -9  -1   60.34    3.56
   5  -9  -1   57.79    3.32
   5   9   0  132.35    6.45
   5   9   0  147.97    7.24
  -5   9   0  137.76    6.58
   5   9   0  137.97    7.11
  -5  -9   0  132.50    6.68
  -5   9   0  140.68    6.73
   5  -9   0  141.93    6.63
   5   9   0  135.34    6.56
   5  -9   0  140.50    6.51
   5  -9   0  146.62    6.69
  -5   9   0  147.88    7.28
   5   9   0  134.20    7.12
   5  -9   0  136.09    6.46
   5   9   1   57.45    3.21
   5   9   1   63.42    4.10
  -5  -9   1   62.97    3.85
  -5   9   1   62.86    3.83
  -5   9   1   68.41    4.34
   5  -9   1   59.91    3.38
   5  -9   1   58.96    3.44
   5   9   1   66.76    4.42
  -5   9   1   60.46    3.49
   5  -9   1   61.14    3.57
   5  -9   1   63.50    3.56
   5  -9   1   63.36    3.74
  -5   9   1   64.30    4.46
   5   9   1   63.88    4.39
   5  -9   1   68.71    3.64
  -5   9   1   67.82    3.78
   5   9   2  176.32    8.84
   5  -9   2  190.87    8.68
  -5   9   2  189.63    9.06
   5  -9   2  183.70    8.75
   5   9   2  199.38    9.53
   5  -9   2  167.51    8.41
  -5   9   2  177.76    8.73
   5  -9   2  173.93    8.56
   5  -9   2  189.78    8.76
  -5   9   2  193.48    9.69
   5   9   2  181.58    9.42
  -5   9   2  180.32    8.67
   5  -9   2  184.61    8.60
   5  -9   3   30.51    2.40
   5   9   3   24.49    2.32
  -5  -9   3   30.63    2.50
   5  -9   3   33.87    2.68
   5   9   3   31.01    2.83
   5  -9   3   26.65    2.18
   5  -9   3   29.52    2.37
   5  -9   3   31.05    2.54
  -5   9   3   33.39    2.80
   5   9   3   28.12    2.73
  -5   9   3   33.57    2.48
  -5  10  -3    4.21    1.77
   5  10  -3    4.73    1.41
   5  10  -3    5.67    1.40
  -5  10  -3    3.48    1.02
   5 -10  -3    6.84    1.34
   5  10  -2  377.87   15.82
  -5  10  -2  367.12   16.18
   5  10  -2  371.02   16.24
  -5  10  -2  376.39   15.88
   5  10  -2  398.50   15.98
   5 -10  -2  351.56   15.54
   5 -10  -2  367.94   15.76
  -5  10  -2  321.23   16.00
   5 -10  -2  332.50   15.22
   5 -10  -1   12.51    1.35
  -5  10  -1    9.79    1.67
   5  10  -1   15.32    2.29
   5  10  -1   15.17    1.70
  -5  10  -1   12.58    1.84
  -5  10  -1   11.57    2.29
   5 -10  -1   12.31    1.47
   5 -10  -1   12.74    1.75
   5  10   0   25.22    1.88
  -5 -10   0   22.96    2.11
  -5  10   0   32.09    3.06
  -5  10   0   21.83    2.10
   5 -10   0   23.66    2.04
   5  10   0   23.94    1.99
   5  10   0   21.18    2.43
   5 -10   0   23.79    1.88
   5 -10   0   24.12    2.10
  -5  10   0   21.33    2.47
   5  10   0   20.42    2.43
  -5  10   0   20.55    1.89
   5 -10   0   20.18    1.83
   5 -10   1   13.77    1.68
  -5  10   1   13.34    1.74
  -5 -10   1   13.81    1.95
  -5  10   1   13.02    1.77
  -5  10   1   12.54    1.50
   5  10   1   15.25    2.21
   5  10   1   14.37    2.42
   5 -10   1   12.96    1.54
  -5  10   1   14.01    2.47
   5  10   1   16.00    2.56
  -5  10   1   15.86    2.45
   5 -10   1   11.81    1.71
   5 -10   1   12.80    1.54
   5  10   2  357.42   16.07
  -5  10   2  371.27   16.31
   5 -10   2  377.64   15.88
   5  10   2  394.36   16.88
  -5  10   2  347.14   16.04
   5 -10   2  325.96   15.54
   5 -10   2  361.48   15.86
   5 -10   2  380.97   16.05
  -5  10   2  385.48   16.99
   5  10   2  383.24   16.84
  -5  10   2  365.54   15.97
   5 -10   2  357.28   15.77
   5 -10   3    6.60    1.29
   5 -10   3    4.44    1.24
  -5  10   3    5.57    1.35
   5  10   3    3.96    1.19
  -5 -10   3    5.40    1.32
   5 -10   3    5.83    1.46
   5  10   3    6.92    1.71
  -5  10   3    6.17    1.73
   5  10   3    4.82    1.64
   5 -10   3    5.89    1.39
  -5  11  -3    4.39    1.57
   5  11  -3    4.01    1.38
  -5  11  -3    2.79    0.96
   5 -11  -3    2.60    0.91
   5 -11  -3    4.22    1.15
  -5  11  -2   13.25    2.07
   5  11  -2   11.22    2.18
   5  11  -2   13.38    1.79
  -5  11  -2   15.23    1.99
  -5  11  -2   12.99    2.17
   5  11  -2   18.05    2.12
   5 -11  -2   12.79    1.84
   5 -11  -2   13.29    1.54
   5 -11  -1   12.00    1.33
  -5  11  -1   11.16    1.69
   5  11  -1   14.96    2.43
   5  11  -1   12.50    1.60
  -5  11  -1   17.98    2.09
  -5  11  -1   13.15    2.49
   5 -11  -1   15.05    1.55
   5 -11  -1   15.53    1.82
  -5  11   0  193.58    9.40
   5  11   0  192.63    9.11
  -5 -11   0  197.03    9.60
  -5  11   0  239.79   10.63
   5  11   0  199.51    9.95
  -5  11   0  209.82    9.59
   5 -11   0  225.64    9.62
   5  11   0  201.10    9.37
   5 -11   0  204.14    9.19
   5 -11   0  222.90    9.63
  -5  11   0  204.98   10.04
   5  11   0  216.35   10.13
   5 -11   0  198.99    9.17
   5 -11   1   16.33    1.81
  -5 -11   1   14.83    2.07
  -5  11   1   16.30    2.01
  -5  11   1   12.07    1.53
  -5  11   1   15.04    2.46
   5  11   1   18.92    2.64
   5 -11   1   11.54    1.46
   5 -11   1   16.77    1.93
  -5  11   1   17.06    2.70
   5  11   1   12.85    2.41
   5  11   1   14.64    2.25
   5 -11   1   14.98    1.64
   5 -11   2   12.81    1.80
   5 -11   2   13.30    1.71
  -5  11   2   13.86    1.86
   5  11   2   13.43    1.95
  -5  11   2   14.69    2.18
   5 -11   2   13.74    1.74
  -5  11   2   12.94    2.03
   5  11   2   17.23    2.68
   5 -11   2   14.48    1.93
   5 -11   3    3.89    1.09
   5 -11   3    3.20    1.12
  -5  11   3    2.37    1.14
   5 -11   3    1.83    1.22
  -5 -11   3    3.82    1.17
   5  11   3    3.79    1.48
  -5  11   3    1.27    1.35
   5  11   3    2.12    1.43
   5 -11   3    2.98    1.16
  -5  12  -3   75.85    4.02
   5  12  -3   91.61    4.27
  -5  12  -3   75.34    4.40
   5  12  -3   88.91    4.46
  -5  12  -3   72.01    3.90
   5 -12  -3   93.44    4.23
   5  12  -2   22.34    2.07
  -5  12  -2   15.31    2.13
   5  12  -2   23.34    2.63
  -5  12  -2   22.13    2.24
   5  12  -2   21.21    2.21
  -5  12  -2   16.15    2.20
   5 -12  -2   19.26    1.67
   5 -12  -2   21.15    2.06
   5  12  -1   55.91    3.43
   5  12  -1   58.78    4.26
  -5  12  -1   59.05    3.87
   5  12  -1   56.44    3.66
   5 -12  -1   57.02    3.63
   5 -12  -1   60.94    3.69
  -5  12  -1   55.43    4.38
   5 -12   0   11.22    1.74
   5 -12   0   10.94    1.33
   5  12   0    9.77    1.23
  -5  12   0   10.32    1.56
  -5 -12   0   13.10    1.85
  -5  12   0   11.07    1.68
  -5  12   0   12.12    2.53
   5  12   0   12.16    1.61
   5  12   0   15.02    2.28
  -5  12   0   10.20    1.99
   5  12   0   11.14    2.09
   5 -12   0   11.74    1.73
   5  12   1   55.97    4.00
  -5 -12   1   59.61    3.93
   5 -12   1   57.43    3.61
  -5  12   1   59.65    3.84
  -5  12   1   64.54    4.53
   5  12   1   61.68    4.50
  -5  12   1   52.44    3.24
   5 -12   1   56.42    3.66
  -5  12   1   60.07    4.55
   5  12   1   63.97    4.53
   5 -12   1   53.80    3.32
  -5  12   2   21.00    2.11
   5  12   2   14.56    1.93
  -5  12   2   18.20    2.25
   5 -12   2   15.29    1.73
  -5  12   2   16.07    2.14
   5 -12   2   19.90    1.98
   5 -12   2   20.04    2.11
   5 -12   2   17.27    1.76
  -5  12   3   90.54    4.22
   5 -12   3   76.57    3.91
  -5 -12   3   86.25    4.21
   5  12   3   81.70    4.38
   5 -12   3   70.76    4.01
   5 -12   3   73.15    4.02
  -5  12   3   73.04    4.38
   5  12   3   88.79    4.57
   5  13  -3  223.37    9.07
   5  13  -3  206.02    9.25
   5 -13  -3  224.88    9.10
   5 -13  -3  221.99    9.05
   5  13  -2   46.98    2.87
  -5  13  -2   36.96    2.88
   5  13  -2   44.77    3.46
  -5  13  -2   34.33    3.00
  -5  13  -2   43.89    3.06
   5  13  -2   46.00    3.07
   5 -13  -2   46.49    2.91
   5  13  -1  134.60    6.71
   5  13  -1  152.50    7.80
  -5  13  -1  144.48    7.80
   5 -13  -1  141.89    7.08
   5  13  -1  141.43    7.08
   5 -13  -1  148.63    7.05
   5 -13   0    5.51    1.54
   5  13   0    6.23    2.12
  -5 -13   0    2.91    1.42
  -5  13   0    4.69    1.28
  -5  13   0    4.46    1.40
   5  13   0    6.55    1.36
  -5  13   0    5.85    2.36
   5  13   0    4.32    1.86
  -5  13   0    7.69    1.96
   5  13   0    6.06    1.83
   5 -13   0    5.95    1.51
   5  13   1  137.22    7.11
  -5 -13   1  143.07    7.15
  -5  13   1  132.67    6.95
  -5  13   1  135.88    7.56
   5  13   1  147.60    7.67
  -5  13   1  117.52    6.23
   5 -13   1  140.06    6.79
   5 -13   1  146.03    6.86
  -5  13   1  154.91    7.86
   5  13   1  146.34    7.64
   5 -13   1  123.21    6.27
   5  13   2   35.63    2.69
  -5  13   2   41.55    3.10
  -5  13   2   42.22    3.12
   5 -13   2   45.35    2.93
   5 -13   2   43.99    2.89
   5 -13   2   37.73    2.48
  -5 -13   3  191.94    8.08
   5  13   3  185.05    8.23
   5 -13   3  172.71    7.99
   5 -13   3  179.30    7.95
  -5  13   3  164.72    8.24
   5  13   3  203.93    8.48
   5  14  -2   16.50    1.51
   5  14  -2   16.59    2.13
   5 -14  -2   15.77    1.69
  -5  14  -2   18.63    1.86
   5  14  -2   18.42    1.83
   5 -14  -2   15.36    1.59
   5  14  -1   28.59    2.08
  -5 -14  -1   29.63    2.42
  -5  14  -1   32.84    3.25
   5 -14  -1   36.49    2.66
   5  14  -1   31.36    2.55
   5 -14  -1   33.68    2.55
   5 -14   0    3.16    1.36
   5  14   0    1.54    1.89
  -5 -14   0    2.49    1.41
  -5  14   0    0.79    1.05
  -5  14   0    2.73    1.24
  -5  14   0    3.83    2.34
   5  14   0    3.74    1.80
  -5  14   0    2.02    1.57
   5  14   0    2.88    1.59
   5 -14   0    3.53    1.37
   5  14   1   31.00    2.80
  -5 -14   1   30.53    2.76
  -5  14   1   30.35    2.65
  -5  14   1   33.17    3.33
   5  14   1   35.85    3.36
   5 -14   1   33.05    2.57
   5 -14   1   34.15    2.59
  -5  14   1   30.96    3.28
   5  14   1   31.35    3.20
   5  14   2   11.76    1.41
  -5  14   2   16.87    1.95
  -5 -14   2   16.41    1.83
  -5  14   2   12.09    1.78
   5 -14   2   15.17    1.68
   5  14   2   13.13    2.23
   5 -14   2   11.91    1.55
   5  15  -2   35.82    2.23
   5  15  -2   46.25    3.02
  -5  15  -2   43.94    2.72
   5 -15  -2   44.26    2.60
   5 -15  -2   40.84    2.45
  -5 -15  -1   14.73    1.75
   5 -15  -1   20.49    1.95
   5  15  -1   18.16    1.87
  -5  15  -1   18.15    2.49
   5 -15  -1   20.95    1.87
   5  15   0  237.18   10.52
  -5 -15   0  220.19   10.14
  -5  15   0  183.34    9.65
  -5  15   0  249.74   11.06
   5  15   0  215.78   10.30
  -5  15   0  209.89    9.79
   5 -15   0  236.89   10.04
   5 -15   0  240.26    9.97
  -5  15   0  197.23   10.15
   5  15   0  203.34   10.15
  -5  15   1   19.40    2.61
  -5 -15   1   18.25    2.10
   5  15   1   20.08    2.09
  -5  15   1   19.36    2.05
   5 -15   1   19.05    1.93
   5  15   1   19.64    2.54
   5 -15   1   17.93    1.84
  -5  15   1   18.50    2.52
   5  15   1   21.83    2.58
  -5  15   2   40.99    2.68
  -5  15   2   34.61    2.55
   5 -15   2   35.05    2.44
  -5 -15   2   43.30    2.70
   5 -15   2   33.51    2.28
  -5  15   2   42.02    3.17
   5  15   2   45.73    3.19
   5  16  -2   32.20    2.30
  -5  16  -2   30.90    2.07
   5 -16  -2   31.84    1.98
   5 -16  -2   30.99    1.85
   5  16  -1   50.14    3.30
  -5 -16  -1   36.86    2.62
  -5  16  -1   42.86    3.24
  -5  16  -1   43.96    2.82
   5 -16  -1   44.43    2.66
  -5 -16   0   11.11    1.62
   5  16   0   15.45    1.98
  -5  16   0   11.79    1.47
  -5  16   0   13.43    2.32
   5  16   0   11.71    1.83
  -5  16   0   11.70    1.73
   5  16   0   11.52    1.71
   5 -16   0   12.52    1.52
   5  16   1   40.64    2.72
  -5 -16   1   44.18    2.97
  -5  16   1   39.08    2.76
  -5  16   1   48.04    3.46
   5  16   1   42.97    3.28
   5 -16   1   44.36    2.80
   5 -16   1   38.42    2.53
  -5  16   1   41.74    3.25
   5  16   1   44.74    3.21
  -5 -16   2   30.47    2.06
  -5  16   2   27.74    2.03
   5 -16   2   27.73    1.91
  -5  16   2   28.66    2.39
  -5 -17  -1   35.85    2.41
  -5  17  -1   41.01    2.88
  -5  17  -1   42.26    2.58
   5 -17  -1   44.56    2.38
  -5  17   0    0.26    0.77
  -5  17   0    2.11    1.52
   5  17   0    0.33    1.12
   5  17   0    0.29    1.12
   5 -17   0    1.77    0.82
  -5 -17   0    0.92    0.96
  -5 -17   1   43.27    2.72
  -5  17   1   41.20    2.53
  -5  17   1   46.32    3.10
   5  17   1   41.99    2.95
   5 -17   1   46.66    2.63
   5 -17   1   35.17    2.24
  -5  17   1   40.00    2.87
   5  17   1   49.19    2.99
  -5 -18   0   18.26    1.58
  -5  18   0   20.58    1.97
   6   0  -4   80.77    4.09
   6   0  -3  494.50   20.76
   6   0  -2  146.71    6.84
   6   0  -1  689.74   28.43
   6   0  -1  714.15   29.41
  -6   0  -1  708.03   29.13
  -6   0  -1  692.04   29.09
   6   0  -1  660.11   28.09
   6   0  -1  716.81   29.37
   6   0  -1  710.90   28.36
   6   0   0 1695.70   68.80
   6   0   0 1592.68   68.76
  -6   0   0 1734.64   69.34
   6   0   0 1749.92   69.76
  -6   0   0 1744.63   69.53
  -6   0   0 1761.47   69.55
   6   0   0 1646.31   69.24
   6   0   0 1783.56   68.78
  -6   0   0 1620.22   69.49
   6   0   0 1725.23   68.66
   6   0   0 1700.97   69.66
  -6   0   1  705.79   28.85
   6   0   1  717.85   28.87
   6   0   1  648.59   28.95
  -6   0   1  701.46   28.80
   6   0   1  701.39   29.67
  -6   0   1  662.98   28.84
  -6   0   1  681.40   29.34
  -6   0   1  687.14   29.35
   6   0   1  709.70   28.88
   6   0   1  700.98   29.44
   6   0   1  742.16   28.85
  -6   0   1  722.26   29.38
   6   0   1  684.07   28.56
   6   0   1  688.54   29.34
  -6   0   1  696.46   29.02
   6   0   1  715.78   29.64
   6   0   1  707.78   28.63
  -6   0   2  152.02    7.19
   6   0   2  164.89    7.41
   6   0   2  160.73    7.81
   6   0   2  152.52    7.97
   6   0   2  159.07    7.36
  -6   0   2  158.64    7.49
  -6   0   2  162.05    7.49
   6   0   2  150.07    7.09
   6   0   2  143.78    7.43
  -6   0   2  136.24    6.80
   6   0   2  148.88    7.04
   6   0   3  518.63   21.22
   6   0   3  560.54   21.62
   6   0   3  568.47   21.78
   6   0   3  552.20   21.92
   6   0   3  536.75   21.46
  -6   0   3  473.06   20.98
   6   0   4   60.52    3.20
   6   0   4   68.00    3.98
   6   0   4   61.07    3.36
   6   0   4   73.56    3.90
  -6   0   4   68.91    3.71
   6   0   4   67.26    3.52
   6  -1  -4  168.83    7.60
   6   1  -3  153.67    6.86
  -6   1  -3  126.73    7.20
   6  -1  -2   13.11    1.38
   6   1  -2   12.23    1.49
   6   1  -1   43.18    2.63
   6  -1  -1   42.27    2.52
   6   1  -1   44.75    3.26
   6  -1  -1   49.14    3.33
  -6  -1  -1   43.73    3.01
  -6   1  -1   42.29    3.27
  -6  -1  -1   47.30    3.08
   6   1  -1   45.13    3.23
   6   1  -1   41.98    2.44
   6  -1  -1   41.94    3.15
   6  -1   0  236.97   10.86
   6   1   0  236.79   10.08
   6  -1   0  229.64   10.03
   6   1   0  227.60   10.11
   6  -1   0  200.77    9.88
   6  -1   0  232.11   10.86
  -6  -1   0  245.25   10.66
  -6  -1   0  226.52   10.70
  -6   1   0  233.30   10.44
  -6  -1   0  238.22   10.77
  -6   1   0  239.42   10.74
   6   1   0  240.23   10.99
   6   1   0  230.45   10.44
   6  -1   0  228.28   10.51
  -6   1   0  236.55   10.73
   6  -1   0  242.18   10.05
   6   1   0  239.15    9.96
   6  -1   0  227.57    9.78
  -6   1   0  222.67   10.61
   6   1   0  220.57   10.63
  -6  -1   0  243.88   11.01
   6   1   0  233.16   10.90
  -6   1   0  233.19   10.59
   6   1   0  231.60    9.84
   6  -1   0  235.80    9.93
   6  -1   1   44.15    3.19
  -6   1   1   41.61    2.33
  -6  -1   1   43.06    2.77
   6  -1   1   43.70    2.69
   6   1   1   43.23    2.89
   6  -1   1   42.21    2.80
   6   1   1   43.64    3.22
  -6  -1   1   44.48    2.63
  -6   1   1   43.41    2.60
  -6   1   1   43.74    2.80
  -6   1   1   41.01    2.97
   6   1   1   42.61    2.64
   6  -1   1   43.16    2.70
   6  -1   1   44.59    3.23
   6   1   1   40.02    3.09
  -6   1   1   41.52    2.97
   6  -1   1   46.01    3.30
   6  -1   1   43.54    2.71
   6   1   1   43.88    2.63
  -6  -1   1   46.71    3.17
   6  -1   1   43.53    2.48
  -6   1   1   47.28    3.23
   6   1   1   40.47    2.29
   6   1   1   44.80    3.19
   6   1   1   42.43    3.17
  -6   1   1   41.88    2.41
   6  -1   1   43.90    2.51
   6   1   1   42.28    2.40
  -6   1   2   10.20    1.25
   6  -1   2    9.86    1.37
   6   1   2   11.38    1.32
  -6  -1   2   12.21    1.50
   6  -1   2   11.13    2.04
  -6   1   2   11.21    1.70
   6   1   2   11.89    1.62
  -6  -1   2   12.03    1.70
   6   1   2    9.70    2.13
   6  -1   2   10.18    2.12
   6   1   2    9.67    1.57
   6   1   2   10.09    1.98
  -6  -1   2   10.40    1.61
  -6   1   2   11.88    1.80
   6   1   2    9.14    1.71
   6  -1   2   10.83    1.47
   6   1   2    9.48    1.33
   6  -1   3  158.81    7.44
   6   1   3  151.11    7.23
  -6  -1   3  170.12    7.65
   6   1   3  162.23    7.73
   6  -1   3  180.31    8.58
   6   1   3  158.98    7.58
   6  -1   3  170.92    7.80
   6  -1   3  167.43    7.92
   6   1   3  138.25    7.86
   6   1   3  166.96    7.78
   6  -1   3  132.88    7.07
   6  -1   3  161.95    7.63
   6   1   3  154.31    7.48
  -6   1   3  143.81    7.17
  -6   1   3  147.89    7.23
   6  -1   3  174.81    8.07
   6  -1   4  131.19    6.11
   6   1   4  145.96    6.78
   6  -1   4  133.45    6.28
   6  -1   4  159.81    6.78
   6   1   4  160.38    6.57
   6  -1   4  147.00    6.42
   6   1   4  142.98    6.29
  -6   1   4  138.53    6.53
  -6  -1   4  139.99    6.50
   6   2  -4   62.13    3.39
   6  -2  -4   67.33    3.43
   6   2  -3   86.60    4.61
   6  -2  -3   87.13    4.71
   6   2  -2   25.35    2.08
   6  -2  -2   23.56    1.99
   6  -2  -2   26.25    2.06
   6   2  -1  105.42    5.15
   6  -2  -1  102.99    4.98
   6   2  -1  100.04    5.07
  -6   2  -1  102.90    5.81
   6   2  -1  109.09    5.58
   6  -2  -1  111.41    5.90
  -6   2  -1  105.70    5.63
   6   2  -1  111.99    4.97
   6  -2  -1  109.79    5.84
   6  -2   0   26.70    2.48
   6   2   0   25.88    1.91
   6  -2   0   27.18    1.88
   6   2   0   25.35    2.03
   6   2   0   27.04    2.52
  -6  -2   0   26.29    1.64
   6  -2   0   26.65    2.45
  -6  -2   0   28.35    2.36
  -6   2   0   27.18    2.06
   6  -2   0   24.65    2.08
  -6   2   0   30.96    2.45
   6   2   0   27.53    2.29
   6  -2   0   28.06    2.38
   6   2   0   25.89    1.73
  -6   2   0   26.96    2.37
   6  -2   0   26.53    1.69
  -6   2   0   28.66    2.50
   6   2   0   25.23    2.39
  -6  -2   0   24.02    2.25
  -6  -2   0   26.00    2.32
   6   2   0   26.31    2.52
  -6  -2   0   26.85    2.64
   6   2   0   27.36    1.66
   6  -2   0   26.07    1.79
  -6   2   0   26.23    2.14
  -6   2   1  107.99    5.25
   6   2   1  105.12    5.26
  -6  -2   1  111.58    5.66
   6  -2   1  107.85    5.31
   6   2   1  102.06    5.52
   6  -2   1  105.65    5.40
   6   2   1  106.13    5.92
  -6  -2   1  110.48    5.26
  -6   2   1  108.79    5.46
   6   2   1  109.30    5.24
   6  -2   1  107.47    5.39
   6   2   1  114.87    5.86
   6  -2   1  114.52    5.95
   6   2   1  108.52    5.19
  -6  -2   1  107.41    5.75
   6  -2   1  111.15    5.16
  -6   2   1  117.05    5.95
   6   2   1  105.64    5.87
   6   2   1  112.80    5.82
   6  -2   1  106.75    5.16
   6   2   1  102.10    4.94
  -6  -2   2   24.32    1.98
   6   2   2   22.65    2.11
   6   2   2   28.60    2.69
   6  -2   2   26.10    2.27
   6  -2   2   25.06    2.63
  -6  -2   2   25.92    2.30
  -6   2   2   25.31    2.28
   6   2   2   24.20    2.72
   6  -2   2   23.43    2.79
   6  -2   2   22.12    2.15
   6   2   2   24.29    2.07
   6  -2   2   19.80    1.65
  -6  -2   2   22.07    2.09
  -6   2   2   28.13    2.55
   6  -2   2   24.31    2.09
   6   2   2   25.94    1.85
   6   2   2   24.83    2.46
  -6   2   2   22.62    1.84
   6  -2   2   22.38    1.98
   6   2   2   21.53    1.72
   6   2   3   73.79    4.20
  -6  -2   3   82.59    4.64
   6  -2   3   98.24    5.02
   6   2   3   89.06    5.43
   6  -2   3   94.55    5.65
   6   2   3   82.71    4.57
   6  -2   3   94.33    5.14
   6   2   3   83.90    4.68
   6  -2   3   89.90    5.07
   6   2   3   76.17    5.04
   6  -2   3   92.20    4.98
   6   2   3   96.71    4.90
   6  -2   3   75.54    4.30
   6  -2   3   85.50    4.77
   6   2   3   80.75    4.49
  -6   2   3   80.42    4.37
  -6   2   3   84.83    4.48
   6  -2   3   84.00    4.60
   6  -2   4   53.34    2.99
   6   2   4   48.31    3.35
  -6  -2   4   56.07    3.25
  -6   2   4   57.40    3.32
   6  -2   4   54.18    3.16
   6   2   4   62.00    3.45
   6  -2   4   60.92    3.48
   6  -2   4   61.92    3.34
   6   2   4   61.33    3.25
   6  -2   4   56.28    3.20
   6   2   4   54.64    2.99
   6   3  -4   27.98    1.83
   6  -3  -4   26.25    1.83
   6   3  -3   33.40    2.61
   6  -3  -3   38.96    2.69
   6   3  -2  246.69   10.45
   6  -3  -2  219.47   10.21
  -6   3  -2  228.26   10.16
   6  -3  -2  230.61   10.29
   6   3  -1   22.72    1.88
   6  -3  -1   22.98    1.64
   6   3  -1   23.26    1.94
   6  -3  -1   22.37    1.95
   6   3  -1   26.03    2.32
   6   3  -1   24.09    1.63
  -6   3  -1   23.77    2.28
   6   3  -1   26.30    1.65
   6  -3  -1   21.70    1.81
  -6   3   0  475.06   21.54
   6  -3   0  503.42   22.19
   6   3   0  516.85   21.44
   6  -3   0  510.09   21.34
   6   3   0  527.87   21.66
  -6  -3   0  496.20   21.21
  -6  -3   0  537.15   22.23
   6  -3   0  511.06   22.24
  -6   3   0  514.85   22.02
  -6   3   0  489.58   21.54
   6  -3   0  526.96   21.68
   6   3   0  539.24   21.80
   6  -3   0  508.38   21.42
   6   3   0  528.05   21.20
   6  -3   0  537.17   21.30
  -6   3   0  528.21   22.05
  -6  -3   0  520.31   22.21
   6   3   0  543.28   22.03
   6   3   0  498.92   21.08
  -6  -3   0  531.80   22.33
   6   3   1   24.50    1.92
  -6  -3   1   22.27    2.18
   6   3   1   25.78    2.26
   6  -3   1   22.67    1.91
   6  -3   1   23.49    2.02
  -6  -3   1   25.22    1.90
  -6   3   1   23.62    1.86
  -6   3   1   24.17    2.14
   6  -3   1   23.45    2.03
   6   3   1   25.27    2.49
   6  -3   1   21.51    1.93
   6   3   1   22.02    1.69
   6  -3   1   25.51    1.84
  -6  -3   1   22.68    2.29
  -6   3   1   26.34    2.53
   6   3   1   21.66    2.39
   6   3   1   19.70    1.44
  -6  -3   2  228.43   10.21
   6   3   2  229.76   10.30
   6   3   2  233.26   10.85
   6  -3   2  235.19   10.52
   6  -3   2  252.41   10.99
   6   3   2  242.26   10.33
  -6  -3   2  251.69   10.67
  -6   3   2  245.27   10.67
   6  -3   2  238.32   10.56
   6   3   2  240.38   11.15
   6  -3   2  246.32   10.58
   6  -3   2  212.67    9.95
  -6   3   2  245.33   10.95
   6  -3   2  254.02   10.50
   6   3   2  207.55    9.89
   6   3   2  222.40   10.85
  -6   3   2  229.30   10.18
  -6   3   2  214.64    9.99
   6  -3   2  242.46   10.36
   6   3   2  200.22    9.80
  -6  -3   3   35.30    2.55
   6   3   3   35.14    3.28
   6  -3   3   37.59    3.56
   6   3   3   29.26    2.36
   6   3   3   35.00    2.90
   6  -3   3   37.91    3.03
   6   3   3   30.17    2.47
   6   3   3   28.23    2.90
   6   3   3   39.61    2.75
   6  -3   3   36.94    2.93
   6  -3   3   24.60    2.17
   6  -3   3   31.05    2.68
   6   3   3   29.54    2.30
  -6   3   3   34.54    2.47
  -6   3   3   30.51    2.30
   6  -3   3   37.26    2.66
   6  -3   4   22.84    1.70
  -6   3   4   21.68    1.87
   6  -3   4   23.85    1.89
   6   3   4   18.46    1.93
   6   3   4   24.47    1.97
   6  -3   4   24.68    2.03
  -6  -3   4   24.80    1.86
   6  -3   4   24.09    1.92
   6   3   4   23.68    1.78
   6  -3   4   23.99    1.86
   6   3   4   18.78    1.51
  -6   4  -4   13.02    1.85
   6   4  -4   16.20    1.32
   6  -4  -4   15.74    1.32
   6   4  -3   51.92    3.37
   6  -4  -3   52.73    3.30
   6   4  -2   52.28    3.16
  -6   4  -2   45.31    3.73
  -6   4  -2   43.18    2.86
   6  -4  -2   49.30    2.99
   6   4  -1   89.33    4.46
   6   4  -1   83.73    4.51
  -6   4  -1   90.10    5.19
   6  -4  -1   83.85    4.51
   6  -4  -1   85.86    4.27
  -6   4  -1   79.68    4.72
   6   4  -1   85.12    4.06
   6  -4  -1   85.54    4.34
   6   4  -1   87.69    4.05
  -6   4   0  338.80   16.16
   6   4   0  400.06   16.56
   6  -4   0  384.59   16.10
  -6  -4   0  385.11   16.09
  -6   4   0  391.54   16.91
  -6   4   0  345.53   16.20
   6  -4   0  401.70   16.52
   6   4   0  393.17   16.61
   6  -4   0  392.26   16.28
   6   4   0  385.93   15.90
   6  -4   0  395.77   16.15
  -6   4   0  397.46   16.88
   6   4   0  410.96   16.87
   6  -4   0  389.63   16.19
   6   4   1   86.68    4.42
   6   4   1   85.69    4.79
   6  -4   1   87.69    4.48
   6  -4   1   86.12    4.57
  -6   4   1   88.13    4.49
  -6   4   1   88.42    4.75
   6   4   1   79.70    4.14
   6  -4   1   87.62    4.66
   6   4   1   96.11    5.11
   6  -4   1   87.96    4.49
   6  -4   1   78.72    4.03
   6  -4   1   91.78    4.46
  -6  -4   1   92.13    4.53
  -6  -4   2   44.79    2.81
   6   4   2   45.47    2.89
   6  -4   2   50.74    3.61
   6  -4   2   49.15    3.20
  -6  -4   2   49.33    3.23
   6  -4   2   46.66    3.16
   6   4   2   50.31    3.78
   6  -4   2   43.82    3.14
   6   4   2   46.46    2.84
   6  -4   2   43.65    2.70
  -6   4   2   51.41    3.35
   6  -4   2   48.95    3.11
  -6   4   2   49.80    3.56
   6   4   2   36.92    2.43
   6   4   2   42.59    3.45
  -6   4   2   44.79    2.88
  -6   4   2   45.96    2.75
  -6  -4   3   48.67    3.13
   6   4   3   53.77    3.87
   6  -4   3   51.83    4.13
   6   4   3   43.25    2.87
  -6  -4   3   50.07    3.51
   6   4   3   51.34    3.47
   6  -4   3   53.01    3.52
   6   4   3   40.41    2.91
   6   4   3   52.76    3.83
   6  -4   3   51.64    3.48
   6   4   3   55.02    3.27
   6  -4   3   41.85    2.92
   6  -4   3   54.94    3.49
   6   4   3   43.78    2.84
  -6   4   3   52.27    3.20
  -6   4   3   46.55    3.00
   6  -4   3   55.00    3.35
   6  -4   4   13.57    1.34
  -6  -4   4   13.64    1.41
  -6   4   4   14.71    1.51
   6  -4   4   14.76    1.53
   6   4   4   11.14    1.49
   6  -4   4   15.54    1.61
   6   4   4   13.43    1.49
   6  -4   4   15.75    1.52
   6   4   4   13.25    1.31
   6  -4   4   14.09    1.45
   6   5  -4   18.38    1.40
  -6   5  -4   17.15    1.92
   6  -5  -4   21.62    1.46
   6   5  -4   18.99    1.38
   6  -5  -4   22.04    1.46
   6  -5  -3    9.70    1.47
   6   5  -3    7.67    1.54
   6   5  -2 1036.81   41.62
   6   5  -2  967.99   41.54
  -6   5  -2 1020.89   41.45
  -6   5  -2  955.56   42.18
   6  -5  -2 1041.97   41.47
   6   5  -1   55.61    3.19
   6   5  -1   51.47    3.32
  -6   5  -1   52.20    3.85
   6  -5  -1   53.57    3.25
   6  -5  -1   53.05    3.06
  -6   5  -1   49.78    3.41
   6   5  -1   53.93    3.46
   6   5  -1   53.43    2.72
   6  -5  -1   53.39    3.08
   6  -5   0    0.69    0.66
   6  -5   0    0.92    0.87
  -6  -5   0    0.82    0.70
   6   5   0    0.78    0.93
   6  -5   0    0.35    1.11
  -6   5   0    1.33    1.52
   6   5   0    1.83    1.29
   6  -5   0    0.88    0.94
  -6   5   0    0.17    0.64
   6   5   0    2.41    1.30
   6  -5   0    1.47    0.80
  -6   5   0    0.99    0.65
  -6   5   0    2.74    1.50
   6   5   0    0.94    1.36
   6  -5   0    1.11    0.82
   6   5   1   51.61    3.05
   6   5   1   57.97    3.63
   6  -5   1   51.13    2.80
   6  -5   1   54.88    3.13
   6  -5   1   50.19    3.21
  -6  -5   1   57.90    3.24
  -6   5   1   49.72    3.11
  -6   5   1   54.81    3.54
   6  -5   1   52.44    3.34
   6   5   1   54.78    3.73
   6  -5   1   51.36    3.16
   6   5   1   47.65    2.69
   6  -5   1   53.54    3.16
   6  -5   1   50.66    3.06
  -6   5   1   50.43    2.85
  -6  -5   2  982.79   41.94
   6   5   2  956.61   41.99
  -6   5   2 1055.26   42.62
   6  -5   2 1067.28   42.84
   6  -5   2 1090.00   42.49
  -6  -5   2 1079.41   42.58
   6   5   2 1022.08   42.30
   6  -5   2 1002.69   42.30
   6  -5   2 1146.30   42.67
   6   5   2 1103.17   43.16
   6  -5   2 1028.15   42.38
   6   5   2  943.41   41.90
   6  -5   2  975.34   41.96
   6  -5   2 1068.46   42.38
  -6   5   2 1077.15   43.04
   6   5   2 1062.98   42.98
  -6   5   2 1018.99   42.18
  -6   5   2  980.96   42.00
   6  -5   2 1074.73   42.30
  -6   5   3    9.79    1.56
  -6  -5   3    8.71    1.39
   6  -5   3    7.96    1.36
  -6   5   3    9.30    1.43
   6   5   3   10.20    2.06
   6  -5   3    8.33    2.40
  -6  -5   3   10.11    1.79
   6   5   3   10.61    1.73
   6  -5   3    9.28    1.76
   6   5   3    6.14    1.15
   6  -5   3    9.07    1.96
   6   5   3    8.14    1.16
   6  -5   3    8.83    1.86
   6   5   3    6.85    2.00
   6  -5   3    7.08    1.64
   6   5   3    9.65    1.45
  -6   5   3    7.97    1.58
   6   5   3    7.22    1.60
   6   5   3    6.02    1.11
   6  -5   4   17.81    1.50
  -6  -5   4   20.23    1.56
  -6   5   4   19.74    1.68
   6  -5   4   18.92    1.70
   6   5   4   16.50    1.51
   6  -5   4   19.24    1.65
   6  -5   4   18.93    1.59
   6  -6  -4    5.84    0.78
   6   6  -4    5.57    0.85
  -6   6  -4    5.47    1.35
   6  -6  -4    6.73    0.88
   6   6  -3   69.05    4.04
   6  -6  -3   66.15    3.77
   6   6  -2   97.47    5.06
   6   6  -2   90.63    5.05
  -6   6  -2   81.71    5.45
  -6   6  -2   91.75    4.88
   6  -6  -2   93.41    4.81
   6   6  -1   21.13    2.16
   6  -6  -1   22.73    2.00
  -6   6  -1   22.16    2.64
   6  -6  -1   22.37    1.91
   6  -6  -1   19.55    1.82
  -6   6  -1   20.13    2.10
   6   6  -1   21.95    2.15
   6  -6  -1   21.44    1.80
   6  -6   0    3.21    0.81
   6  -6   0    3.54    1.01
   6   6   0    3.12    1.37
  -6  -6   0    3.01    0.91
   6   6   0    3.71    1.09
   6  -6   0    1.75    0.77
   6  -6   0    3.65    1.27
  -6   6   0    3.84    1.80
   6   6   0    2.97    1.40
   6  -6   0    2.10    1.03
  -6   6   0    2.72    1.50
   6   6   0    2.92    1.48
   6  -6   0    1.91    0.96
   6   6   1   22.93    1.84
   6   6   1   21.00    2.31
   6  -6   1   18.64    1.80
   6  -6   1   19.25    1.99
  -6  -6   1   23.60    1.99
  -6   6   1   21.87    1.94
   6  -6   1   23.56    1.99
   6  -6   1   22.19    1.66
   6   6   1   22.09    2.50
  -6   6   1   22.55    2.32
   6   6   1   19.00    2.49
   6  -6   1   20.30    1.84
  -6   6   1   19.03    1.66
   6   6   2   99.19    5.40
   6   6   2   81.03    4.55
   6  -6   2   96.61    5.48
   6  -6   2   96.43    5.12
  -6  -6   2   97.65    5.24
  -6   6   2   94.36    5.26
   6   6   2   89.57    4.85
   6  -6   2  102.14    5.29
   6  -6   2   94.73    5.06
   6   6   2   98.57    5.76
   6   6   2   79.55    4.45
   6  -6   2   87.75    4.69
   6  -6   2   91.12    4.91
  -6   6   2   94.09    5.65
   6   6   2   92.34    5.63
  -6   6   2   90.38    4.88
  -6   6   2   90.93    4.74
   6  -6   2   94.22    4.97
   6   6   3   60.29    4.09
   6  -6   3   67.12    4.58
  -6  -6   3   57.08    3.87
   6  -6   3   70.01    4.09
  -6   6   3   69.58    4.24
   6   6   3   58.95    3.69
   6  -6   3   62.96    3.81
   6  -6   3   66.50    4.18
   6   6   3   59.96    4.15
   6  -6   3   63.02    3.84
   6   6   3   55.62    3.32
   6  -6   3   51.90    3.40
  -6   6   3   58.98    3.78
   6   6   3   52.68    3.74
  -6   6   3   65.94    3.70
  -6   6   3   55.82    3.47
   6  -6   3   64.13    3.78
  -6   6   4    5.76    1.04
   6  -6   4    4.27    0.90
   6  -7  -3    8.04    1.29
   6   7  -3    6.75    1.53
   6   7  -2  124.62    6.05
   6   7  -2  116.56    6.13
  -6   7  -2  104.85    6.40
  -6   7  -2  111.55    5.87
   6  -7  -2  114.72    5.73
   6   7  -1   22.97    2.32
  -6   7  -1   23.34    2.81
   6  -7  -1   22.29    2.05
  -6   7  -1   21.79    2.14
   6   7  -1   24.60    2.12
   6  -7  -1   22.99    2.03
  -6   7  -1   21.45    2.19
   6   7  -1   23.25    2.26
   6  -7  -1   24.59    1.93
   6   7   0   15.27    1.57
  -6  -7   0   13.57    1.46
   6   7   0   15.58    2.05
   6  -7   0   15.43    1.83
   6  -7   0   13.55    1.39
   6  -7   0   13.28    1.59
   6   7   0   12.69    1.90
  -6   7   0   15.32    2.14
   6   7   0   15.10    2.08
   6  -7   0   13.89    1.51
   6   7   1   23.60    1.90
   6   7   1   23.51    2.52
   6  -7   1   22.85    1.89
   6  -7   1   20.06    2.06
  -6  -7   1   24.57    2.15
  -6   7   1   23.49    2.09
  -6   7   1   23.16    2.51
   6  -7   1   22.91    1.80
   6  -7   1   22.81    2.07
   6   7   1   22.58    2.65
   6   7   1   26.01    2.79
  -6   7   1   22.64    2.77
   6  -7   1   23.26    2.03
  -6   7   1   23.50    1.89
   6   7   2  123.13    6.31
   6   7   2   95.15    5.33
   6  -7   2  111.67    6.34
   6  -7   2  125.15    6.07
  -6  -7   2  126.06    6.28
  -6   7   2  121.42    6.28
   6   7   2  104.35    5.67
   6  -7   2  128.26    6.21
   6  -7   2  112.28    5.74
   6  -7   2  115.70    5.97
   6  -7   2  104.05    5.61
   6   7   2  128.84    6.86
   6  -7   2  124.67    6.12
  -6   7   2  117.74    6.69
   6   7   2  122.89    6.71
  -6   7   2  110.74    5.72
   6  -7   2  116.23    5.89
   6  -7   3    6.81    1.52
   6  -7   3    6.09    1.30
  -6   7   3    6.18    1.37
   6   7   3    6.92    1.74
  -6  -7   3    8.53    1.64
   6   7   3    5.27    1.29
   6  -7   3    6.74    1.43
   6  -7   3    6.52    1.67
   6   7   3    9.15    1.98
   6  -7   3    6.21    1.47
  -6   7   3    6.94    1.73
  -6   7   3    7.00    1.64
   6   7   3    5.61    1.66
   6  -7   3    7.28    1.61
   6   8  -3    4.08    0.81
   6  -8  -3    6.31    1.13
  -6   8  -3    4.46    2.02
   6   8  -3    5.54    1.45
   6   8  -2  105.55    5.55
   6   8  -2  105.90    5.75
  -6   8  -2   96.39    5.88
  -6   8  -2  102.38    5.45
   6  -8  -2  100.09    5.17
   6   8  -1  241.84   10.54
   6   8  -1  233.52   10.90
  -6   8  -1  238.94   11.34
   6  -8  -1  222.46   10.48
  -6   8  -1  249.04   10.74
   6  -8  -1  240.30   10.48
  -6   8  -1  208.73   10.60
   6   8  -1  221.18   10.65
   6  -8  -1  234.75   10.33
   6  -8   0    0.28    0.85
   6  -8   0    0.60    0.93
   6   8   0    0.08    1.50
  -6  -8   0    0.51    0.96
   6   8   0    0.74    0.97
   6  -8   0    0.56    1.23
   6   8   0    0.39    1.38
   6  -8   0    0.38    0.99
  -6   8   0    0.09    1.51
   6   8   0    1.30    1.50
  -6   8   1  235.91   10.51
   6   8   1  214.21   10.28
   6  -8   1  223.44   10.38
  -6   8   1  235.10   10.76
  -6   8   1  240.33   11.22
   6  -8   1  231.03   10.48
   6   8   1  250.39   11.42
   6  -8   1  225.38   10.37
   6  -8   1  237.06   10.60
   6  -8   1  243.01   10.70
  -6  -8   1  239.37   10.85
  -6   8   1  270.72   11.74
   6   8   1  245.43   11.45
   6  -8   1  245.23   10.63
   6   8   2   97.72    5.62
  -6  -8   2  114.24    5.77
   6  -8   2  106.59    5.43
  -6   8   2   96.63    5.61
   6   8   2   81.11    4.87
   6  -8   2  108.54    5.56
   6   8   2  112.31    6.30
   6  -8   2  103.72    5.35
   6  -8   2   92.27    5.08
   6  -8   2   99.97    5.48
  -6   8   2  104.94    6.23
   6   8   2  107.87    6.16
   6  -8   2   96.06    5.01
  -6   8   2   98.57    5.20
   6  -8   2  101.43    5.32
   6  -8   3    6.17    1.43
   6  -8   3    5.16    1.22
  -6   8   3    6.71    1.30
   6   8   3    6.65    1.61
  -6  -8   3    5.07    1.47
  -6   8   3    6.30    1.69
   6   8   3    4.02    1.04
   6  -8   3    5.49    1.50
   6   8   3    4.86    1.79
   6  -8   3    5.74    1.30
  -6   8   3    3.16    1.48
   6   8   3    4.23    1.59
   6  -8   3    5.12    1.51
  -6   9  -3   13.13    2.08
   6   9  -3   12.20    1.66
   6   9  -3   13.85    1.69
   6  -9  -3   13.11    1.54
   6  -9  -3   13.25    1.28
  -6   9  -2  516.07   23.73
   6   9  -2  573.13   23.84
  -6   9  -2  502.37   23.84
  -6   9  -2  598.32   23.59
   6  -9  -2  581.03   23.43
   6  -9  -2  538.26   23.11
   6   9  -1   77.97    4.15
  -6   9  -1   56.54    3.88
   6   9  -1   73.34    4.59
  -6  -9  -1   65.73    3.71
  -6   9  -1   77.76    5.04
  -6   9  -1   83.28    4.39
   6  -9  -1   74.68    4.03
   6  -9  -1   74.63    4.09
  -6   9  -1   64.46    4.11
   6   9  -1   65.28    4.12
   6  -9  -1   72.37    3.88
   6   9   0   51.93    3.23
   6   9   0   55.12    3.99
   6   9   0   58.72    3.88
  -6  -9   0   53.23    3.35
  -6   9   0   53.35    3.47
   6  -9   0   57.63    3.26
   6  -9   0   54.07    3.30
   6  -9   0   57.61    3.45
  -6   9   0   51.19    3.91
   6   9   0   58.21    3.97
   6  -9   0   55.80    3.29
   6   9   1   71.26    3.87
  -6  -9   1   79.14    4.50
   6  -9   1   68.45    3.91
  -6   9   1   79.55    4.42
  -6   9   1   79.83    4.92
   6  -9   1   71.11    4.01
   6   9   1   82.92    5.12
  -6   9   1   74.30    4.11
   6  -9   1   70.87    4.02
   6  -9   1   68.86    4.11
   6  -9   1   78.48    4.38
  -6   9   1   81.54    5.20
   6   9   1   81.43    5.16
   6  -9   1   76.57    4.22
   6   9   2  543.75   24.55
  -6   9   2  583.80   24.70
   6  -9   2  593.09   24.37
  -6  -9   2  626.28   24.81
   6  -9   2  582.31   24.42
   6  -9   2  541.52   24.18
   6  -9   2  537.32   24.12
   6  -9   2  594.64   24.49
  -6   9   2  597.95   25.38
   6   9   2  618.37   25.30
  -6   9   2  556.42   24.22
   6  -9   2  572.50   24.30
   6  -9   3   13.81    1.64
   6  -9   3   10.74    1.42
  -6   9   3   13.83    1.57
   6   9   3   11.25    1.72
  -6   9   3   15.31    1.88
   6  -9   3   14.37    1.84
   6   9   3   10.07    1.90
  -6  -9   3   15.20    1.76
   6  -9   3   12.92    1.48
  -6   9   3   11.10    1.84
   6   9   3   10.47    1.84
   6  -9   3   12.95    1.68
   6  10  -3    0.48    1.11
  -6  10  -3    0.07    1.38
   6  10  -3   -0.21    1.04
   6 -10  -3    0.04    0.86
   6  10  -2   27.35    2.39
  -6  10  -2   21.11    2.49
   6  10  -2   24.44    2.64
  -6  10  -2   22.37    2.69
  -6  10  -2   27.64    2.43
   6 -10  -2   25.17    2.18
   6 -10  -2   27.28    2.33
   6 -10  -2   24.67    1.93
   6 -10  -1    3.14    1.20
   6 -10  -1    3.52    1.13
  -6  10  -1    1.92    1.18
   6  10  -1    3.81    1.89
  -6 -10  -1    2.56    0.94
   6  10  -1    2.11    1.23
  -6  10  -1    3.51    1.54
  -6  10  -1    3.09    2.09
   6 -10  -1    3.62    1.22
   6 -10  -1    4.67    1.41
   6  10   0  135.35    6.61
   6  10   0  150.39    7.53
  -6 -10   0  135.25    6.84
   6  10   0  138.15    7.28
  -6  10   0  137.56    6.91
   6 -10   0  137.86    6.68
   6 -10   0  136.73    6.68
   6 -10   0  147.33    6.94
  -6  10   0  133.13    7.37
   6  10   0  137.15    7.38
   6 -10   0  139.85    6.66
   6 -10   1    3.11    1.21
   6 -10   1    3.41    1.22
   6  10   1    2.24    1.91
  -6 -10   1    3.18    1.45
   6  10   1    2.46    0.88
  -6  10   1    1.85    1.13
  -6  10   1    3.47    1.93
  -6  10   1    2.04    1.27
   6  10   1    3.03    2.03
   6 -10   1    1.90    1.15
  -6  10   1    3.96    2.17
   6  10   1    3.68    2.05
   6 -10   1    1.85    1.40
   6  10   2   25.16    2.54
  -6  10   2   26.72    2.57
  -6  10   2   24.40    2.35
  -6 -10   2   28.38    2.69
   6 -10   2   24.09    2.14
   6 -10   2   25.13    2.19
   6 -10   2   26.81    2.56
   6  10   2   26.76    3.11
   6 -10   2   25.72    2.23
  -6  10   2   25.53    3.07
   6 -10   2   27.92    2.29
  -6  10   2   25.94    2.28
   6 -10   3    1.46    0.98
   6 -10   3    0.09    0.89
  -6  10   3    1.15    0.96
   6  10   3    0.83    1.07
  -6 -10   3    0.85    1.05
  -6  10   3    0.13    1.13
   6 -10   3    0.50    1.10
   6  10   3   -0.43    1.43
   6 -10   3    0.51    0.80
  -6  10   3   -0.28    1.28
   6  10   3   -0.76    1.31
   6 -10   3    0.87    1.09
  -6  11  -3   37.86    2.83
   6  11  -3   40.15    2.67
   6 -11  -3   45.01    2.44
   6 -11  -3   46.30    2.65
   6  11  -2  147.83    6.92
  -6  11  -2  120.75    6.89
   6  11  -2  158.45    7.46
  -6  11  -2  122.12    7.17
  -6  11  -2  159.24    7.13
   6 -11  -2  143.01    6.69
   6 -11  -2  148.60    6.93
   6 -11  -2  129.85    6.34
   6 -11  -1   14.67    1.71
   6 -11  -1   11.01    1.39
   6  11  -1   16.49    2.51
  -6 -11  -1    9.19    1.40
   6  11  -1   13.91    1.68
  -6  11  -1   14.86    2.04
  -6  11  -1   13.05    2.64
   6 -11  -1   11.76    1.56
   6 -11  -1   12.71    1.85
   6  11   0   75.51    4.15
   6  11   0   80.49    5.13
  -6 -11   0   79.11    4.52
   6  11   0   79.17    4.89
  -6  11   0   79.07    4.53
   6 -11   0   78.96    4.35
   6 -11   0   73.30    4.21
   6 -11   0   85.54    4.60
  -6  11   0   76.96    5.03
   6  11   0   88.03    5.17
   6 -11   0   75.56    4.17
   6 -11   1   11.35    1.54
   6 -11   1    9.76    1.56
   6  11   1   17.44    2.45
  -6 -11   1   11.25    1.82
  -6  11   1   13.46    1.88
  -6  11   1   10.92    1.51
  -6  11   1   11.23    2.41
   6  11   1   12.50    2.46
   6 -11   1    9.62    1.44
  -6  11   1   14.80    2.73
   6  11   1   14.68    2.56
   6 -11   1   12.27    1.89
  -6  11   2  147.75    6.92
   6  11   2  136.77    7.05
  -6 -11   2  160.60    7.36
   6 -11   2  122.89    6.63
  -6  11   2  148.88    7.24
  -6  11   2  136.65    6.89
   6 -11   2  121.80    6.44
   6 -11   2  137.90    6.74
   6 -11   2  156.76    7.12
   6 -11   2  143.86    6.76
   6 -11   3   38.59    2.43
  -6 -11   3   44.73    2.70
  -6  11   3   44.85    2.83
   6 -11   3   38.10    2.55
   6  11   3   41.35    2.89
   6 -11   3   34.75    2.36
   6 -11   3   43.83    2.63
  -6  11   3   39.30    2.78
   6  11   3   41.08    2.86
   6 -12  -3    3.21    0.80
   6  12  -3    2.00    0.92
  -6  12  -3    1.88    0.75
   6  12  -3    3.55    0.89
   6 -12  -3    2.98    0.84
   6  12  -2   47.80    2.91
  -6  12  -2   31.43    2.77
   6  12  -2   48.49    3.40
  -6  12  -2   34.30    3.07
   6 -12  -2   42.92    2.80
  -6  12  -2   43.79    2.99
   6 -12  -2   41.33    2.57
   6 -12  -2   45.28    2.88
   6 -12  -1   15.12    1.81
   6 -12  -1   10.86    1.30
   6  12  -1   15.34    1.69
   6  12  -1   14.36    2.43
  -6 -12  -1   11.06    1.50
  -6  12  -1   15.17    2.04
  -6  12  -1   11.96    2.49
   6  12  -1   15.63    1.97
   6 -12  -1   12.45    1.50
   6 -12  -1   15.68    1.88
   6  12   0   19.80    1.77
  -6 -12   0   22.05    2.19
  -6  12   0   24.00    2.27
   6 -12   0   23.72    2.14
  -6  12   0   26.13    3.33
   6 -12   0   18.67    1.83
   6  12   0   23.10    2.64
   6 -12   0   27.19    2.40
  -6  12   0   25.81    2.72
   6  12   0   23.02    2.69
   6 -12   0   21.76    1.86
   6 -12   1   13.04    1.73
   6  12   1   16.53    2.37
  -6 -12   1   13.10    2.01
  -6  12   1   13.76    1.91
  -6  12   1   14.33    1.60
  -6  12   1   17.08    2.58
   6  12   1   15.54    2.58
  -6  12   1   14.82    2.75
   6  12   1   12.26    2.49
   6 -12   1   15.21    1.98
   6 -12   1   12.84    1.60
   6  12   2   40.52    2.94
  -6 -12   2   48.65    3.23
  -6  12   2   45.13    3.18
  -6  12   2   37.66    2.87
   6 -12   2   34.13    2.48
   6 -12   2   38.95    2.69
   6 -12   2   42.14    2.94
   6 -12   2   39.95    2.62
   6 -12   3    1.84    0.75
   6 -12   3    1.80    0.76
  -6 -12   3    1.22    0.84
  -6  12   3    2.66    1.03
   6  12   3    1.91    1.17
  -6  12   3    2.95    1.10
   6  12   3    2.41    1.20
   6 -12   3    3.24    0.92
   6  13  -2  143.14    6.22
   6  13  -2  153.42    6.88
   6 -13  -2  144.19    6.30
  -6  13  -2  153.66    6.53
   6 -13  -2  149.12    6.37
   6  13  -1   29.22    2.25
   6  13  -1   37.67    3.24
  -6 -13  -1   26.12    2.27
  -6  13  -1   38.31    3.42
  -6  13  -1   37.52    2.86
   6 -13  -1   32.78    2.49
   6 -13  -1   35.03    2.69
  -6 -13   0   98.22    5.49
  -6  13   0  121.99    6.64
   6  13   0  100.43    5.80
  -6  13   0  106.09    5.48
   6 -13   0  110.03    5.45
   6 -13   0  111.82    5.61
  -6  13   0   97.46    5.85
   6  13   0   94.41    5.82
   6 -13   0   93.98    4.91
   6  13   1   36.57    3.07
  -6  13   1   34.24    2.71
  -6  13   1   35.60    3.37
   6  13   1   37.39    3.38
  -6  13   1   27.26    2.16
   6 -13   1   34.28    2.57
   6 -13   1   35.51    2.75
  -6 -13   1   35.42    2.88
  -6  13   1   38.89    3.52
   6  13   1   33.70    3.32
   6 -13   1   30.97    2.27
   6  13   2  130.41    6.42
  -6  13   2  146.15    6.73
  -6  13   2  127.62    6.35
   6 -13   2  129.44    6.31
   6 -13   2  141.75    6.51
   6 -13   2  122.41    6.08
   6  14  -2   42.97    2.42
   6  14  -2   43.25    2.99
  -6  14  -2   47.21    2.76
   6 -14  -2   42.30    2.55
   6 -14  -2   44.12    2.58
   6  14  -1   71.60    3.65
   6  14  -1   79.61    4.68
  -6  14  -1   71.17    4.74
   6 -14  -1   71.36    3.99
   6 -14  -1   81.40    4.16
   6  14   0  102.32    5.87
  -6 -14   0   94.86    5.40
  -6  14   0  109.56    6.34
   6  14   0  101.65    5.69
  -6  14   0   97.97    5.28
   6 -14   0  107.92    5.33
   6 -14   0  111.43    5.50
  -6  14   0   96.15    5.67
   6  14   0   95.91    5.66
   6  14   1   73.55    4.42
  -6 -14   1   73.88    4.40
  -6  14   1   67.62    4.12
  -6  14   1   77.16    4.89
   6  14   1   74.65    4.78
   6 -14   1   70.48    4.03
   6 -14   1   68.68    4.10
  -6  14   1   75.26    4.88
   6  14   1   77.70    4.86
   6  14   2   32.83    2.29
  -6  14   2   39.10    2.63
   6 -14   2   35.34    2.35
   6 -14   2   34.51    2.41
   6  15  -2   44.95    2.80
  -6  15  -2   40.75    2.50
   6 -15  -2   40.80    2.37
   6 -15  -2   40.66    2.38
   6 -15  -1   12.00    1.48
  -6 -15  -1    8.85    1.25
  -6  15  -1   10.64    2.07
   6 -15  -1   13.21    1.53
   6 -15   0    0.50    1.01
   6  15   0    1.22    1.66
  -6 -15   0    0.70    1.06
  -6  15   0   -0.16    1.02
   6  15   0   -0.22    1.39
  -6  15   0    1.45    1.82
  -6  15   0   -0.07    1.31
   6  15   0   -0.07    1.34
   6 -15   0    1.02    1.11
  -6 -15   1   13.72    1.70
  -6  15   1   11.44    1.52
   6  15   1   13.14    1.81
  -6  15   1   11.27    2.08
   6  15   1   12.46    2.11
   6 -15   1   14.19    1.59
  -6  15   1   12.35    2.12
   6  15   1   13.36    2.06
   6 -15   1   13.02    1.56
  -6  15   2   37.73    2.36
   6 -15   2   33.90    2.13
   6 -15   2   31.74    2.12
  -6  15   2   36.05    2.75
  -6  16  -1   18.48    2.16
  -6  16  -1   22.21    1.84
   6 -16  -1   23.22    1.76
   6 -16  -1   24.35    1.78
   6 -16   0    0.90    0.94
   6  16   0    1.07    1.33
  -6 -16   0    0.11    0.95
  -6  16   0    0.26    0.87
  -6  16   0    2.15    1.70
   6  16   0    0.06    1.15
   6 -16   0   -0.05    0.93
   6  16   1   23.84    1.87
  -6 -16   1   19.66    1.84
  -6  16   1   17.78    1.62
  -6  16   1   21.09    2.24
   6  16   1   22.76    2.21
   6 -16   1   21.13    1.72
   6 -16   1   19.79    1.66
  -6  16   1   21.19    2.18
   6  16   1   24.59    2.24
  -6  17  -1   39.55    2.68
  -6  17  -1   39.88    2.41
   6 -17  -1   43.37    2.35
   6 -17  -1   42.23    2.30
   6 -17   0    8.80    1.12
   6  17   0   10.65    1.43
  -6 -17   0    9.49    1.19
  -6  17   0    7.49    0.95
  -6  17   0   10.32    1.73
   6 -17   0    9.33    1.12
  -6 -17   1   39.13    2.36
  -6  17   1   40.31    2.63
   6  17   1   39.48    2.56
   6 -17   1   37.78    2.20
  -6  17   1   34.51    2.50
   6  17   1   42.20    2.59
   7   0  -4    0.93    0.67
  -7   0  -3   -1.02    1.64
   7   0  -2    0.05    1.00
   7   0  -2    0.16    1.02
  -7   0  -2    0.08    1.38
   7   0  -1    0.56    0.83
   7   0  -1   -0.58    0.94
   7   0  -1    1.31    0.93
   7   0   0    0.34    0.75
   7   0   0    0.05    0.92
   7   0   0   -0.24    1.01
  -7   0   0    0.09    1.12
   7   0   0    0.29    1.40
   7   0   0    0.27    0.93
  -7   0   0   -0.23    0.96
  -7   0   0   -1.31    1.57
   7   0   1    0.17    0.78
  -7   0   1    0.36    0.85
   7   0   1   -0.16    1.04
   7   0   1    0.17    1.07
  -7   0   1    0.35    1.15
   7   0   1    0.81    1.22
   7   0   1   -0.53    1.63
   7   0   1   -0.47    0.96
  -7   0   1    0.26    1.48
   7   0   1   -0.33    1.45
   7   0   1    0.29    0.73
   7   0   2    0.66    0.95
   7   0   2    0.26    1.68
  -7   0   2    0.45    1.25
   7   0   2    0.96    1.89
   7   0   2    2.06    1.32
  -7   0   2   -1.05    1.40
   7   0   2   -0.05    0.93
   7   0   3    0.41    0.97
  -7   0   3    0.34    1.45
   7   0   3    0.20    2.07
   7   0   3    1.99    1.55
   7   0   3    1.85    1.47
   7   0   3    0.95    1.29
   7   0   3    0.07    1.33
   7   0   3    0.12    1.10
   7   0   4    0.78    1.19
  -7   0   4    0.27    0.83
   7   0   4    0.19    0.97
   7   0   4    0.88    0.87
   7   0   4    0.29    0.68
   7  -1  -4  104.86    4.89
   7  -1  -4  107.86    4.95
   7   1  -3   63.02    3.57
   7   1  -3   69.44    3.78
   7  -1  -3   73.19    3.89
   7   1  -2   25.83    2.10
   7  -1  -2   27.58    2.05
  -7   1  -2   22.47    2.44
   7   1  -2   29.22    2.13
   7   1  -1   31.71    2.19
   7  -1  -1   28.55    2.07
   7  -1  -1   27.77    2.11
   7   1  -1   26.69    1.99
   7  -1  -1   27.46    1.75
  -7   1  -1   24.78    2.61
   7   1  -1   28.32    1.96
   7  -1  -1   30.47    2.07
   7  -1   0    0.89    0.83
   7   1   0    0.40    0.73
   7   1   0   -0.19    0.95
   7  -1   0    0.28    0.96
   7   1   0    0.40    1.03
  -7  -1   0    0.91    1.31
   7   1   0   -0.14    1.39
  -7   1   0    0.48    1.07
   7  -1   0    0.44    1.46
   7  -1   0    0.51    0.94
   7   1   0    0.89    0.87
  -7  -1   0   -0.16    1.00
  -7   1   0    0.21    0.87
  -7   1   0    0.49    1.49
   7  -1   0    0.78    0.67
   7   1   1   26.90    2.25
   7  -1   1   28.86    2.26
   7   1   1   25.08    2.35
   7  -1   1   25.39    2.30
  -7  -1   1   27.98    2.08
  -7   1   1   28.15    2.11
  -7  -1   1   23.63    2.19
  -7   1   1   25.38    2.29
   7  -1   1   29.23    2.30
   7   1   1   31.75    2.92
   7  -1   1   28.43    2.97
   7   1   1   26.01    2.14
   7  -1   1   28.06    2.20
   7   1   1   28.15    2.13
  -7  -1   1   31.95    2.82
   7  -1   1   29.78    1.95
  -7   1   1   26.64    2.69
   7   1   1   22.06    2.64
   7  -1   1   25.80    1.99
   7   1   1   27.44    1.92
   7   1   2   27.30    2.38
   7   1   2   27.60    2.91
   7  -1   2   31.30    2.90
  -7   1   2   25.68    2.43
   7   1   2   27.70    3.14
   7  -1   2   29.14    3.25
  -7  -1   2   29.63    2.49
   7   1   2   28.61    2.37
  -7  -1   2   24.15    2.39
  -7   1   2   25.75    2.63
   7  -1   2   28.27    2.20
   7   1   2   23.43    1.93
   7   1   2   24.44    2.70
   7  -1   2   30.89    2.22
   7   1   2   23.01    1.94
   7  -1   3   66.04    3.81
   7   1   3   61.24    3.59
   7  -1   3   73.40    4.88
   7   1   3   66.34    4.02
   7  -1   3   70.95    4.18
  -7  -1   3   78.11    4.48
  -7   1   3   73.89    4.47
   7  -1   3   73.29    4.40
   7   1   3   72.02    4.17
   7  -1   3   68.76    4.25
   7   1   3   71.77    4.19
   7  -1   3   66.21    3.93
   7   1   3   60.04    3.73
   7   1   4   87.12    4.59
  -7  -1   4   93.58    4.44
  -7   1   4   85.97    4.40
   7  -1   4   79.41    4.14
   7  -1   4   92.06    4.51
   7   1   4   99.87    4.40
   7  -1   4   84.64    4.15
   7  -2  -4   91.08    4.33
   7   2  -4   95.23    4.31
   7  -2  -4   97.92    4.37
   7   2  -3   50.83    3.11
  -7   2  -3   42.95    3.52
   7   2  -3   51.15    3.12
   7  -2  -3   53.23    3.24
   7   2  -2   27.20    2.17
   7  -2  -2   25.53    2.15
  -7   2  -2   21.73    1.88
   7   2  -2   23.72    1.95
   7  -2  -2   25.74    2.16
   7   2  -1  351.81   14.66
   7  -2  -1  328.16   14.42
   7  -2  -1  364.62   14.94
   7  -2  -1  344.25   14.61
   7   2  -1  336.73   14.39
   7  -2  -1  332.38   14.26
  -7   2  -1  332.83   15.20
   7   2  -1  333.57   14.34
   7   2   0  744.93   29.86
   7  -2   0  728.96   29.79
   7   2   0  719.02   29.93
  -7   2   0  649.51   29.98
   7  -2   0  786.07   30.19
   7   2   0  705.41   30.27
   7   2   0  739.71   29.66
   7  -2   0  735.88   29.53
  -7   2   0  719.11   30.55
   7   2   0  681.17   30.50
   7  -2   0  738.11   29.70
   7   2   0  732.47   29.51
  -7   2   0  651.92   30.06
   7  -2   1  352.87   14.81
   7   2   1  333.60   14.99
   7  -2   1  338.93   14.90
  -7  -2   1  348.87   14.73
  -7   2   1  346.01   14.70
  -7   2   1  327.91   14.89
   7   2   1  345.61   14.74
   7  -2   1  341.41   14.89
   7   2   1  354.58   15.47
   7  -2   1  332.29   15.52
   7   2   1  335.83   14.61
  -7  -2   1  349.88   15.36
   7  -2   1  349.96   14.57
  -7   2   1  368.40   15.56
   7   2   1  302.60   15.43
   7  -2   1  351.06   14.63
   7   2   1  321.42   14.32
   7   2   2   25.23    2.25
   7   2   2   23.61    2.70
   7  -2   2   26.34    2.35
  -7  -2   2   23.37    2.26
  -7   2   2   24.97    2.34
   7  -2   2   22.22    2.66
   7   2   2   26.65    3.08
   7   2   2   24.45    2.13
  -7  -2   2   21.02    2.17
  -7   2   2   22.82    2.51
   7  -2   2   21.88    2.06
   7   2   2   20.54    1.71
   7   2   2   17.80    2.49
   7  -2   2   24.10    2.06
   7   2   2   17.90    1.68
   7   2   3   39.14    2.63
   7  -2   3   59.48    4.23
   7   2   3   45.15    3.10
   7  -2   3   54.36    3.47
  -7   2   3   52.48    3.60
   7  -2   3   50.09    3.49
   7   2   3   52.35    3.31
   7  -2   3   53.41    3.56
   7   2   3   42.69    3.63
   7  -2   3   50.72    3.42
   7   2   3   53.57    3.33
   7  -2   3   50.99    3.23
   7   2   3   42.30    2.83
  -7   2   3   45.62    2.81
   7  -2   3   49.96    3.11
  -7   2   4   74.64    4.12
   7   2   4   84.27    4.30
  -7  -2   4   81.69    4.14
   7  -2   4   77.94    3.98
   7   2   4   87.16    4.23
   7  -2   4   88.53    4.26
   7  -2   4   86.07    4.13
   7   2   4   82.32    4.00
   7  -2   4   81.20    3.95
   7  -3  -4   34.64    2.08
   7   3  -4   37.32    2.02
   7  -3  -4   37.64    2.08
   7   3  -3    3.35    1.12
   7  -3  -3    3.02    1.23
   7   3  -3    2.37    1.15
  -7   3  -3    1.39    1.51
   7   3  -2   11.16    1.36
   7  -3  -2   11.62    1.57
   7   3  -2   11.42    1.62
   7  -3  -2    7.57    1.38
  -7   3  -2   10.29    2.49
  -7   3  -2    9.58    1.41
   7   3  -1  155.60    7.28
   7  -3  -1  145.37    6.95
   7   3  -1  153.15    7.25
   7  -3  -1  156.37    7.48
   7   3  -1  153.01    6.94
   7  -3  -1  157.04    7.00
  -7   3  -1  152.91    7.77
   7   3  -1  153.28    6.93
   7  -3  -1  161.75    7.19
   7   3   0  110.62    5.40
   7  -3   0  108.13    5.28
   7   3   0  111.10    5.59
  -7   3   0  103.25    6.02
   7  -3   0  112.45    5.68
   7   3   0  104.18    5.75
   7   3   0  106.37    5.09
   7  -3   0  109.85    5.14
  -7   3   0  109.13    6.03
   7   3   0  117.89    6.13
   7   3   0  104.78    4.96
   7   3   1  156.10    7.35
   7   3   1  153.02    7.60
   7  -3   1  158.33    7.34
   7  -3   1  148.63    7.38
  -7   3   1  155.25    7.26
  -7   3   1  155.02    7.52
   7   3   1  157.73    7.27
   7  -3   1  157.55    7.52
   7   3   1  156.95    7.96
  -7  -3   1  162.17    7.31
   7  -3   1  163.51    7.41
   7   3   1  146.20    7.06
  -7  -3   1  161.60    7.90
   7  -3   1  157.86    7.20
  -7   3   1  157.99    8.04
   7  -3   1  160.90    7.22
   7   3   1  137.20    6.76
   7  -3   2   11.02    1.56
   7   3   2    6.65    1.02
   7   3   2   10.22    2.20
   7  -3   2   12.64    2.22
  -7   3   2   10.68    1.77
   7   3   2    8.91    1.55
   7  -3   2   10.31    1.79
   7   3   2    8.81    2.42
   7  -3   2   12.48    1.81
   7   3   2   10.54    1.50
  -7   3   2    9.15    2.01
   7   3   2    9.95    2.10
   7  -3   2    8.68    1.59
  -7  -3   2    9.30    1.71
   7  -3   3    3.10    1.23
   7  -3   3    2.43    2.09
  -7   3   3    4.99    1.65
   7   3   3    2.93    1.51
   7  -3   3    4.19    1.59
   7   3   3    3.22    1.25
   7   3   3    1.47    1.11
   7   3   3    2.27    1.86
   7  -3   3    3.15    1.52
   7   3   3    2.68    1.21
   7  -3   3    3.08    1.37
   7   3   3    2.21    0.95
   7  -3   4   27.19    1.74
   7   3   4   29.97    2.11
  -7   3   4   29.97    2.03
   7  -3   4   28.86    1.93
   7   3   4   29.02    2.00
   7  -3   4   32.39    2.11
  -7  -3   4   32.12    2.01
   7  -3   4   30.28    1.99
   7  -3   4   30.29    1.90
   7  -4  -4    7.92    0.89
  -7   4  -4    6.25    1.27
   7   4  -3   31.25    2.43
   7   4  -3   32.36    2.24
   7  -4  -3   32.17    2.41
   7   4  -2    1.38    0.89
   7  -4  -2    0.96    1.15
   7   4  -2    0.91    1.27
   7  -4  -2   -0.18    1.02
  -7   4  -2    2.74    2.08
  -7   4  -2    0.40    1.07
   7   4  -2    1.00    0.81
   7   4  -1  117.82    5.77
   7   4  -1  119.95    5.84
  -7   4  -1  117.31    6.63
   7  -4  -1  110.49    5.85
   7  -4  -1  115.30    5.73
   7   4  -1  111.09    5.26
   7  -4  -1  117.94    5.50
  -7   4  -1  109.25    6.15
   7   4  -1  112.72    5.29
   7  -4  -1  113.13    5.60
   7  -4   0    0.38    0.90
   7   4   0    0.06    0.58
   7   4   0    0.78    1.34
  -7  -4   0    0.45    0.72
   7  -4   0    0.63    0.93
   7  -4   0    0.60    1.23
  -7   4   0    0.96    1.60
   7   4   0   -0.43    1.34
   7  -4   0    0.74    1.02
   7   4   0    0.35    0.69
  -7   4   0    1.14    1.60
   7   4   0    0.43    1.52
   7  -4   0    0.78    0.87
   7   4   1  116.47    5.78
   7   4   1  116.79    6.12
   7  -4   1  118.17    5.78
   7  -4   1  105.51    5.76
  -7  -4   1  112.91    5.72
  -7   4   1  109.19    5.70
  -7   4   1  112.10    6.01
   7  -4   1  120.05    6.04
   7   4   1  120.05    6.44
   7  -4   1  120.02    5.86
   7   4   1  105.24    5.41
   7  -4   1  127.15    5.76
  -7  -4   1  119.03    6.31
   7  -4   2    0.56    1.18
   7   4   2   -0.36    1.73
   7  -4   2   -0.09    1.69
  -7  -4   2    1.78    1.31
  -7   4   2    1.35    1.35
   7  -4   2    1.15    1.36
   7   4   2    0.85    1.19
   7  -4   2   -0.42    1.39
   7   4   2    1.08    2.01
   7  -4   2   -0.50    1.33
   7   4   2    0.06    0.99
  -7   4   2    0.60    1.69
   7   4   2    1.79    1.73
   7  -4   2   -0.07    1.26
   7   4   3   30.50    3.01
   7  -4   3   30.27    3.23
   7   4   3   24.23    2.06
   7  -4   3   30.56    2.65
  -7   4   3   32.39    2.82
   7   4   3   26.65    2.48
   7  -4   3   32.17    2.63
   7   4   3   24.44    2.14
   7  -4   3   31.65    2.78
   7   4   3   29.40    2.97
   7  -4   3   28.55    2.61
   7   4   3   28.59    2.25
   7  -4   3   28.48    2.43
   7  -4   3   30.87    2.41
   7  -4   4    5.75    0.81
  -7  -4   4    5.19    0.91
  -7   4   4    4.61    0.94
   7  -4   4    6.46    1.03
   7  -4   4    5.35    1.00
   7  -4   4    6.65    1.00
   7  -4   4    6.13    0.93
   7   5  -3  112.62    5.58
   7   5  -3  103.99    5.22
   7  -5  -3  110.76    5.47
   7   5  -2   28.30    2.45
  -7   5  -2   25.83    2.25
  -7   5  -2   27.06    3.15
   7   5  -2   27.56    1.97
   7  -5  -2   30.14    2.36
   7   5  -1  388.89   16.41
   7   5  -1  393.83   16.54
  -7   5  -1  390.68   17.30
   7  -5  -1  380.01   16.52
   7  -5  -1  382.26   16.36
   7  -5  -1  383.61   16.15
  -7   5  -1  350.13   16.69
   7   5  -1  364.30   15.80
   7  -5  -1  391.34   16.28
   7   5   0   63.17    3.86
   7  -5   0   60.50    3.27
  -7  -5   0   58.94    3.28
  -7   5   0   61.71    4.22
   7  -5   0   58.35    3.76
   7   5   0   63.02    3.91
   7  -5   0   60.37    3.50
   7  -5   0   59.86    3.37
  -7   5   0   58.02    4.17
   7   5   0   61.26    4.17
   7  -5   0   57.65    3.38
   7   5   1  387.43   16.44
   7   5   1  414.21   17.01
   7  -5   1  402.66   16.47
   7  -5   1  340.97   16.46
  -7  -5   1  385.61   16.51
  -7   5   1  391.24   16.52
  -7   5   1  384.16   16.84
   7  -5   1  401.46   16.82
   7   5   1  399.41   17.25
   7  -5   1  406.50   16.59
   7   5   1  324.00   15.91
   7  -5   1  406.60   16.49
   7  -5   1  401.77   16.45
   7   5   2   26.14    2.20
   7  -5   2   30.84    2.61
   7  -5   2   27.79    2.88
  -7  -5   2   30.05    2.57
  -7   5   2   29.18    2.63
   7   5   2   25.70    2.39
   7  -5   2   26.20    2.45
   7  -5   2   29.78    2.67
   7   5   2   28.64    3.26
   7  -5   2   30.09    2.54
   7   5   2   23.69    1.97
   7  -5   2   20.49    1.81
   7  -5   2   28.12    2.49
  -7   5   2   28.37    2.96
   7   5   2   29.05    3.00
   7   5   3  103.06    5.65
   7  -5   3  105.17    5.93
   7   5   3   79.66    4.54
   7  -5   3  112.52    5.50
  -7   5   3  107.96    5.58
   7   5   3  104.10    5.25
   7  -5   3  103.57    5.29
   7   5   3   80.91    4.62
   7  -5   3  117.05    5.64
   7   5   3   97.69    5.66
   7  -5   3  100.32    5.27
   7   5   3   92.68    4.80
   7  -5   3  108.42    5.27
   7   5   3   82.30    5.03
   7   6  -3   23.93    2.10
   7  -6  -3   23.04    1.92
   7   6  -3   20.66    1.65
   7  -6  -3   23.60    1.94
   7   6  -2  212.94    9.66
   7   6  -2  204.15    9.60
  -7   6  -2  199.04   10.33
  -7   6  -2  201.05    9.48
   7  -6  -2  203.91    9.41
   7   6  -2  199.89    9.02
   7  -6  -2  222.17    9.54
   7   6  -1  145.88    7.15
   7   6  -1  153.77    7.40
  -7   6  -1  160.61    8.16
   7  -6  -1  142.79    7.21
   7  -6  -1  140.78    7.05
   7  -6  -1  153.83    6.99
  -7   6  -1  134.66    7.39
   7  -6  -1  147.62    7.01
   7   6   0  118.43    5.80
   7   6   0  116.11    6.13
   7  -6   0  110.33    5.40
  -7  -6   0  113.24    5.54
  -7   6   0  111.57    6.47
   7  -6   0  121.06    6.14
   7   6   0  117.98    6.16
   7  -6   0  103.97    5.22
   7  -6   0  116.78    5.79
   7  -6   0  124.50    5.73
  -7   6   0  121.41    6.51
   7   6   0  116.71    6.42
   7  -6   0  121.81    5.76
   7   6   1  148.29    7.06
   7   6   1  160.12    7.70
   7  -6   1  156.43    7.08
   7  -6   1  120.37    6.98
  -7  -6   1  149.57    7.20
  -7   6   1  147.25    7.16
  -7   6   1  148.65    7.55
   7  -6   1  157.78    7.54
   7   6   1  160.17    7.95
   7  -6   1  144.34    7.17
   7  -6   1  132.60    6.60
   7  -6   1  167.26    7.26
   7   6   1  161.00    8.01
   7  -6   1  148.73    7.10
   7   6   2  188.77    9.05
   7  -6   2  205.36    9.90
   7  -6   2  221.89    9.60
  -7  -6   2  226.54    9.77
  -7   6   2  213.71    9.75
   7   6   2  200.84    9.35
   7  -6   2  204.34    9.36
   7  -6   2  228.11    9.77
   7  -6   2  208.65    9.55
   7   6   2  170.68    8.73
   7  -6   2  174.54    8.83
   7  -6   2  217.99    9.55
  -7   6   2  224.54   10.33
   7   6   2  218.27   10.26
  -7   6   2  184.00    8.93
   7  -6   2  215.37    9.45
   7  -6   3   21.98    2.26
  -7   6   3   25.10    2.37
   7   6   3   21.89    2.41
   7   6   3   21.67    2.02
   7  -6   3   18.51    1.96
   7  -6   3   24.63    2.40
   7  -6   3   21.72    2.13
   7   6   3   21.40    2.54
   7   6   3   15.94    1.50
   7  -6   3   15.33    1.51
   7  -6   3   22.99    2.14
  -7   6   3   17.37    1.93
   7   6   3   15.32    2.00
   7   7  -3   65.80    3.67
  -7   7  -3   55.81    4.06
   7  -7  -3   65.46    3.64
   7  -7  -3   65.88    3.50
   7   7  -3   56.10    3.03
   7  -7  -3   62.14    3.40
   7   7  -2  436.57   17.81
   7   7  -2  399.15   17.76
  -7   7  -2  392.33   18.36
  -7   7  -2  422.89   17.68
   7  -7  -2  438.96   17.78
   7  -7  -2  439.74   17.64
   7   7  -2  358.90   16.93
   7  -7  -2  436.19   17.59
   7   7  -1  257.63   11.76
  -7   7  -1  251.68   12.33
   7  -7  -1  237.05   11.49
  -7   7  -1  284.47   11.75
   7  -7  -1  254.65   11.45
   7  -7  -1  264.17   11.35
  -7   7  -1  224.26   11.63
   7  -7  -1  259.09   11.33
   7  -7   0    2.64    0.86
   7  -7   0    4.72    1.24
   7   7   0    5.82    1.77
  -7  -7   0    3.82    1.03
   7   7   0    4.14    1.26
   7  -7   0    4.56    1.52
  -7   7   0    4.88    2.00
   7   7   0    6.86    1.71
   7  -7   0    5.13    1.34
  -7   7   0    3.87    1.82
   7   7   0    3.82    1.78
   7  -7   0    4.57    1.30
   7   7   1  247.90   11.38
   7   7   1  271.42   12.14
   7  -7   1  246.42   11.32
  -7   7   1  252.55   11.57
  -7  -7   1  264.37   11.68
  -7   7   1  262.34   12.04
   7   7   1  263.83   12.31
   7  -7   1  261.63   11.61
   7  -7   1  231.16   11.05
   7  -7   1  272.63   11.61
  -7   7   1  286.81   12.63
   7   7   1  269.03   12.43
   7  -7   1  252.78   11.50
   7   7   2  363.57   17.17
   7  -7   2  398.18   18.05
   7  -7   2  439.73   17.82
  -7  -7   2  460.36   18.11
   7   7   2  370.44   17.42
   7  -7   2  400.76   17.49
   7  -7   2  457.95   18.01
  -7   7   2  441.85   18.08
   7  -7   2  435.96   17.82
   7  -7   2  356.64   17.16
  -7   7   2  431.15   18.59
   7   7   2  452.28   18.65
   7  -7   2  456.37   17.80
  -7   7   2  378.20   17.26
   7   7   3   61.43    3.78
   7  -7   3   63.49    3.65
  -7   7   3   62.30    3.76
   7   7   3   53.87    3.21
   7  -7   3   59.53    3.31
   7   7   3   55.97    3.87
   7  -7   3   61.97    3.46
   7  -7   3   43.46    2.86
  -7   7   3   55.66    3.51
   7   7   3   50.95    3.53
  -7   7   3   49.30    2.96
   7  -7   3   58.62    3.40
   7  -8  -3    5.64    1.05
  -7   8  -3    5.68    1.74
   7   8  -3    6.66    1.34
   7  -8  -3    7.57    1.30
   7  -8  -3    8.23    1.27
   7   8  -2  100.42    5.35
   7   8  -2   96.04    5.45
  -7   8  -2   85.55    5.76
  -7   8  -2   95.15    5.24
   7  -8  -2  102.48    5.30
   7  -8  -2  104.36    5.25
   7  -8  -2   98.73    5.08
   7   8  -1  329.37   14.00
   7   8  -1  330.41   14.40
  -7   8  -1  341.37   14.98
   7  -8  -1  315.28   14.05
  -7   8  -1  341.69   14.26
   7  -8  -1  298.31   13.54
   7  -8  -1  317.86   13.93
   7  -8  -1  330.52   13.94
  -7   8  -1  282.75   14.12
   7   8  -1  281.62   14.09
   7  -8  -1  325.50   13.84
   7   8   0  521.48   21.71
   7   8   0  537.25   22.32
  -7  -8   0  482.23   21.58
   7  -8   0  541.27   22.18
   7   8   0  515.73   22.20
   7  -8   0  475.87   21.30
   7  -8   0  517.35   21.76
  -7   8   0  532.76   22.55
   7   8   0  550.44   22.60
   7  -8   0  511.56   21.67
   7   8   1  307.38   13.81
   7   8   1  348.40   14.74
   7  -8   1  293.05   13.76
  -7  -8   1  330.88   14.25
  -7   8   1  308.83   14.09
  -7   8   1  330.01   14.66
   7  -8   1  318.40   13.91
   7   8   1  338.96   14.96
   7  -8   1  322.74   14.09
   7  -8   1  286.68   13.60
  -7   8   1  360.38   15.22
   7   8   1  346.16   15.03
   7  -8   1  329.62   14.07
   7   8   2  101.19    5.60
  -7  -8   2  103.96    5.48
   7  -8   2  101.06    5.20
  -7   8   2  102.70    5.50
   7   8   2   77.34    4.71
   7  -8   2   87.37    4.78
   7  -8   2  106.02    5.39
   7  -8   2   91.17    5.11
   7  -8   2   82.53    4.69
  -7   8   2  112.95    6.20
   7   8   2  108.51    6.12
   7  -8   2  101.62    5.19
  -7   8   2   92.69    4.84
   7  -8   3    5.82    1.26
   7  -8   3    3.36    0.90
  -7   8   3    4.60    1.00
   7   8   3    4.45    1.50
  -7   8   3    6.93    1.49
   7  -8   3    6.43    1.43
   7   8   3    5.41    1.76
   7  -8   3    7.23    1.28
  -7   8   3    4.74    1.42
   7   8   3    5.77    1.48
   7   9  -3   32.48    2.24
  -7   9  -3   24.94    2.44
   7  -9  -3   30.35    2.11
   7  -9  -3   30.95    2.11
   7  -9  -3   29.18    1.86
  -7   9  -2   75.22    4.89
   7   9  -2   86.95    5.02
  -7   9  -2   80.47    5.33
  -7   9  -2   96.53    4.92
   7  -9  -2   93.71    4.81
   7  -9  -2   85.54    4.53
   7   9  -1  115.34    5.66
   7   9  -1  107.33    6.01
  -7   9  -1  104.89    6.49
  -7   9  -1  116.54    5.90
   7  -9  -1  100.57    5.25
   7  -9  -1  115.68    5.64
  -7   9  -1   94.24    5.63
   7   9  -1   98.57    5.69
   7  -9  -1  107.22    5.42
   7   9   0   25.90    2.20
   7   9   0   27.33    2.88
  -7  -9   0   23.19    2.09
  -7   9   0   25.54    2.40
   7  -9   0   23.50    1.93
   7  -9   0   27.04    2.28
   7   9   0   22.74    2.54
  -7   9   0   26.08    2.84
   7   9   0   28.41    2.96
   7  -9   0   23.68    2.12
   7   9   1  102.03    5.24
   7  -9   1   95.69    5.18
  -7   9   1  106.33    5.63
  -7   9   1  109.88    6.18
   7  -9   1  106.93    5.33
   7   9   1  105.25    6.36
  -7   9   1  102.87    5.45
   7  -9   1  106.38    5.55
   7  -9   1  100.76    5.22
  -7   9   1  126.07    6.81
   7   9   1  114.38    6.53
  -7  -9   1  111.28    5.77
   7  -9   1  108.34    5.58
  -7   9   2   83.17    4.60
   7   9   2   84.60    5.18
  -7  -9   2   98.73    5.24
   7  -9   2   85.57    4.83
  -7   9   2   91.19    5.15
   7  -9   2   88.71    4.91
   7  -9   2   87.46    4.81
   7  -9   2   77.40    4.47
   7  -9   2   97.66    5.08
  -7   9   2   95.09    5.83
   7   9   2   95.60    5.87
   7  -9   2   94.03    4.92
   7  -9   3   28.42    2.05
   7   9   3   24.67    2.16
  -7  -9   3   31.23    2.28
  -7   9   3   29.11    2.32
   7  -9   3   30.81    2.27
   7   9   3   28.50    2.53
   7  -9   3   24.87    1.89
   7  -9   3   18.93    1.65
   7  -9   3   28.76    2.19
  -7   9   3   25.14    2.23
   7   9   3   23.48    2.23
   7  10  -3   20.73    1.68
  -7  10  -3   14.51    1.75
   7 -10  -3   15.28    1.33
   7 -10  -3   20.69    1.55
   7 -10  -3   21.77    1.61
   7 -10  -2   10.81    1.35
  -7  10  -2    9.10    1.71
   7  10  -2   11.72    1.94
  -7  10  -2   11.90    1.75
  -7  10  -2   11.86    2.26
   7 -10  -2   12.28    1.61
   7  10  -1  182.12    8.38
   7  10  -1  182.00    8.90
  -7  10  -1  176.08    9.29
  -7  10  -1  189.22    8.69
   7 -10  -1  171.13    8.08
   7 -10  -1  175.49    8.28
   7 -10  -1  160.41    8.04
   7  10   0   23.19    2.07
  -7 -10   0   21.93    2.08
   7  10   0   25.03    2.88
  -7  10   0   22.08    2.29
   7 -10   0   20.95    1.87
   7 -10   0   21.43    2.09
   7  10   0   22.93    2.59
   7 -10   0   24.49    2.32
  -7  10   0   25.33    2.81
   7  10   0   26.63    2.86
   7 -10   0   23.58    2.10
   7  10   1  151.61    7.68
  -7 -10   1  182.10    8.50
  -7  10   1  167.79    8.25
  -7  10   1  183.84    8.94
   7  10   1  177.09    9.04
  -7  10   1  172.42    8.09
   7 -10   1  164.06    8.09
   7 -10   1  157.31    7.86
   7 -10   1  191.50    8.46
  -7  10   1  193.20    9.36
   7  10   1  184.67    9.21
   7 -10   1  177.28    8.17
   7 -10   2   12.08    1.65
   7 -10   2    8.35    1.33
   7  10   2   13.45    2.10
  -7 -10   2   13.73    1.98
  -7  10   2   10.65    1.80
   7 -10   2   10.77    1.58
   7 -10   2   11.18    1.53
  -7  10   2   13.93    2.50
   7  10   2    9.96    2.32
   7 -10   2   11.81    1.79
   7 -10   3   20.36    1.61
  -7 -10   3   20.81    1.76
  -7  10   3   22.34    1.85
   7  10   3   13.60    1.56
   7 -10   3   17.79    1.64
   7  10   3   19.32    1.97
   7 -10   3   14.91    1.31
   7 -10   3   11.76    1.18
   7 -10   3   20.55    1.70
   7  10   3   16.66    1.81
  -7  10   3   15.97    1.68
  -7  11  -3   20.03    1.83
   7 -11  -3   33.76    1.75
   7  11  -2   23.71    2.08
   7  11  -2   26.99    2.45
   7 -11  -2   22.65    1.86
  -7  11  -2   27.41    2.24
  -7  11  -2   19.36    2.42
   7 -11  -2   24.86    1.96
   7 -11  -2   22.97    1.69
   7  11  -1  174.68    8.21
   7  11  -1  170.91    8.76
  -7  11  -1  179.20    9.17
  -7  11  -1  189.50    8.60
   7 -11  -1  171.00    8.01
   7 -11  -1  168.76    8.09
   7 -11  -1  179.95    8.36
   7 -11  -1  161.26    7.90
   7 -11   0    1.00    1.01
   7 -11   0    0.69    0.99
   7  11   0    0.10    1.91
  -7 -11   0   -0.20    1.09
   7  11   0   -0.74    1.06
  -7  11   0    0.72    1.37
   7  11   0    0.45    1.64
   7 -11   0    0.72    1.11
  -7  11   0    0.51    1.73
   7  11   0    0.92    1.82
   7 -11   0    0.90    1.41
  -7 -11   1  184.01    8.44
  -7  11   1  165.93    8.14
  -7  11   1  177.33    8.85
   7  11   1  179.32    8.98
  -7  11   1  161.72    7.87
   7 -11   1  151.32    7.84
   7 -11   1  159.21    7.80
   7 -11   1  188.11    8.36
  -7  11   1  183.85    9.18
   7  11   1  185.98    9.15
   7 -11   1  163.31    7.98
   7  11   2   26.13    2.41
  -7 -11   2   24.28    2.32
   7 -11   2   20.51    1.84
  -7  11   2   24.54    2.25
   7 -11   2   17.59    1.72
   7 -11   2   19.39    1.79
   7 -11   2   23.38    2.19
  -7  11   2   23.70    2.92
   7 -11   2   23.00    1.98
   7 -11   3   31.48    2.05
  -7 -11   3   38.66    2.31
  -7  11   3   35.26    2.32
   7  11   3   34.15    2.43
   7 -11   3   35.43    2.21
   7 -12  -2    3.90    1.05
   7  12  -2    3.67    1.49
   7  12  -2    4.49    1.18
  -7  12  -2    2.54    1.24
  -7  12  -2    2.05    1.45
   7 -12  -2    3.44    0.97
   7 -12  -2    4.13    1.23
   7  12  -1   25.12    2.09
   7  12  -1   28.14    2.84
  -7  12  -1   23.51    2.38
   7 -12  -1   23.93    2.02
  -7  12  -1   24.32    2.99
   7 -12  -1   24.24    2.01
   7 -12  -1   27.21    2.34
   7 -12  -1   21.74    1.81
   7  12   0   76.82    4.03
   7  12   0   83.35    5.11
  -7 -12   0   75.49    4.36
   7  12   0   75.84    4.73
  -7  12   0   79.02    4.50
   7 -12   0   74.82    4.16
   7 -12   0   72.17    4.10
   7 -12   0   84.98    4.58
  -7  12   0   80.45    4.99
   7  12   0   82.75    5.03
   7 -12   0   69.80    4.07
  -7 -12   1   26.85    2.41
   7  12   1   25.05    2.71
  -7  12   1   20.38    2.09
  -7  12   1   25.43    2.84
  -7  12   1   22.38    1.93
   7 -12   1   22.13    1.89
   7 -12   1   21.97    1.95
   7  12   1   26.38    2.92
   7 -12   1   22.26    2.27
   7  12   1   26.90    3.04
  -7  12   1   22.73    2.92
   7 -12   1   22.43    2.00
   7 -12   2    3.66    1.07
   7 -12   2    2.35    0.94
   7  12   2    3.13    1.39
  -7 -12   2    3.75    1.25
  -7  12   2    3.99    1.26
   7 -12   2    3.77    1.29
   7  13  -2   27.80    1.89
   7  13  -2   24.38    2.23
  -7  13  -2   28.08    2.07
   7 -13  -2   23.60    1.75
   7 -13  -2   26.90    1.97
   7  13  -1   23.19    1.92
   7  13  -1   27.79    2.72
  -7  13  -1   25.85    2.39
   7 -13  -1   24.22    1.97
  -7  13  -1   23.84    2.91
   7 -13  -1   25.42    2.24
   7 -13   0    8.64    1.36
   7 -13   0    7.32    1.19
  -7 -13   0    7.02    1.40
  -7  13   0   10.52    1.64
   7  13   0    9.33    1.86
  -7  13   0    8.52    1.87
   7  13   0    7.70    1.91
   7 -13   0   10.06    1.70
   7  13   1   24.14    2.55
  -7 -13   1   22.21    2.15
  -7  13   1   20.39    1.96
  -7  13   1   19.24    1.68
  -7  13   1   23.34    2.65
   7  13   1   25.18    2.80
   7 -13   1   21.85    1.87
   7 -13   1   21.78    2.15
  -7  13   1   25.93    2.88
   7  13   1   22.58    2.74
   7 -13   1   20.15    1.78
   7  13   2   24.31    2.05
  -7 -13   2   26.77    2.13
  -7  13   2   24.39    2.05
   7 -13   2   20.86    1.70
   7 -13   2   26.29    2.03
   7 -13   2   24.88    1.75
   7  14  -2   18.51    1.41
   7  14  -2   19.05    1.85
  -7  14  -2   21.57    1.71
   7 -14  -2   21.28    1.47
   7 -14  -2   22.48    1.63
   7 -14  -1    2.90    0.98
   7  14  -1    4.82    1.65
   7  14  -1    2.42    0.83
  -7  14  -1    3.08    1.76
   7 -14  -1    2.96    1.15
  -7 -14   0  111.53    5.91
   7  14   0  125.99    6.23
  -7  14   0  113.94    5.90
   7 -14   0  121.99    5.81
   7 -14   0  137.88    6.20
  -7  14   0  115.15    6.27
   7  14   0  115.52    6.27
   7 -14   1    1.52    0.97
   7  14   1    3.89    1.50
  -7 -14   1    2.47    1.17
  -7  14   1    2.50    1.01
  -7  14   1    3.65    1.70
   7  14   1    2.78    1.68
  -7  14   1    4.07    1.77
   7  14   1    2.83    1.63
   7 -14   1    4.43    1.24
   7  14   2   15.41    1.47
  -7 -14   2   19.60    1.64
  -7  14   2   17.85    1.58
   7  14   2   20.38    2.05
   7 -14   2   13.83    1.28
   7 -14   2   18.65    1.54
   7  15  -1   49.75    3.17
  -7  15  -1   44.23    3.24
   7 -15  -1   40.47    2.51
   7 -15  -1   50.14    2.82
   7 -15   0    0.35    0.85
   7  15   0    0.14    1.41
  -7 -15   0   -0.36    0.93
  -7  15   0    0.05    0.92
  -7  15   0    1.25    1.63
   7  15   0    0.51    1.14
  -7  15   0    0.06    1.14
   7  15   0    1.28    1.20
   7 -15   0    1.12    1.07
   7  15   1   47.49    2.97
  -7 -15   1   45.66    2.87
  -7  15   1   47.90    3.20
   7  15   1   49.08    3.21
   7 -15   1   37.31    2.51
   7 -15   1   45.80    2.79
  -7  15   1   46.45    3.25
   7  15   1   50.43    3.30
   7  16  -1   58.71    3.15
  -7  16  -1   45.71    3.11
  -7  16  -1   49.15    2.79
   7 -16  -1   48.45    2.59
   7 -16  -1   54.67    2.79
   7  16   0   67.49    3.56
  -7 -16   0   50.86    3.04
  -7  16   0   70.04    3.86
  -7  16   0   54.93    2.99
   7 -16   0   55.03    3.00
   7 -16   0   63.78    3.24
   7  16   1   51.16    2.74
  -7 -16   1   47.61    2.75
  -7  16   1   50.31    3.00
   7  16   1   48.33    2.97
   7 -16   1   42.07    2.47
   7 -16   1   49.44    2.65
  -7  16   1   49.80    3.03
   7  16   1   53.53    3.09
  -8   0  -3   13.31    2.28
   8   0  -3   16.15    1.62
   8   0  -3   14.87    1.65
   8   0  -2   92.20    4.78
   8   0  -2   91.88    4.84
  -8   0  -2   84.67    5.34
   8   0  -2   95.30    4.83
   8   0  -1  194.46    8.90
   8   0  -1  193.73    8.82
  -8   0  -1  194.79    9.70
   8   0  -1  192.13    8.74
   8   0   0   59.77    3.52
   8   0   0   55.51    3.31
   8   0   0   51.29    3.93
   8   0   0   59.05    3.41
  -8   0   0   65.27    4.37
   8   0   0   58.79    3.24
   8   0   1  196.47    8.79
   8   0   1  178.07    8.79
  -8   0   1  185.88    8.50
  -8   0   1  177.86    8.62
   8   0   1  199.14    8.81
   8   0   1  174.05    9.39
   8   0   1  191.79    8.63
  -8   0   1  201.60    9.48
   8   0   1  164.67    8.01
   8   0   1  191.11    8.37
   8   0   2  107.85    5.87
  -8   0   2   96.19    5.31
   8   0   2   90.19    6.22
   8   0   2   97.73    5.23
  -8   0   2   95.45    5.47
   8   0   2   86.72    4.71
   8   0   2   92.03    4.81
   8   0   3   11.34    1.37
   8   0   3   19.15    1.96
   8   0   3   16.59    2.57
  -8   0   3   15.67    2.00
   8   0   3   13.27    2.02
   8   0   3   13.84    1.86
   8   0   3   18.65    1.93
   8   0   3    9.98    1.42
   8   1  -3   48.28    2.77
  -8  -1  -3   36.18    3.44
  -8   1  -3   35.27    3.37
   8   1  -3   52.96    2.91
   8   1  -3   56.05    3.05
   8   1  -2   42.82    2.79
   8  -1  -2   39.96    2.58
   8  -1  -2   39.69    2.93
   8  -1  -2   46.39    2.88
   8   1  -2   38.81    2.65
   8  -1  -2   36.47    2.24
  -8  -1  -2   35.80    3.26
  -8   1  -2   32.99    3.06
   8   1  -2   40.49    2.68
   8   1  -1   92.08    4.84
   8  -1  -1   95.54    4.79
   8  -1  -1   99.06    5.27
   8  -1  -1   89.77    4.77
   8   1  -1   88.15    4.66
  -8   1  -1   88.82    5.48
   8   1  -1   87.45    4.58
   8  -1  -1   94.73    4.74
   8   1   0  122.93    5.97
   8  -1   0  119.31    5.92
   8   1   0  116.16    5.87
   8   1   0  112.75    6.43
   8  -1   0  122.50    5.91
   8   1   0  121.31    5.82
   8  -1   0  109.41    5.38
  -8  -1   0  128.60    6.82
  -8   1   0  122.25    6.76
   8  -1   0  120.91    5.74
   8   1   0  124.25    5.67
   8   1   1   89.35    4.86
   8  -1   1   91.37    4.89
   8   1   1   91.28    4.99
   8  -1   1   84.45    4.91
  -8  -1   1   84.13    4.60
  -8   1   1   86.50    4.62
  -8  -1   1   80.44    4.69
  -8   1   1   88.30    4.88
   8   1   1   89.78    4.83
   8  -1   1   87.17    4.88
   8   1   1   89.01    5.74
   8  -1   1   89.09    5.74
   8  -1   1   97.44    4.90
   8   1   1   88.47    4.68
  -8  -1   1   90.88    5.46
  -8   1   1   98.01    5.67
   8  -1   1   80.95    4.32
   8  -1   1   90.81    4.57
   8   1   1   82.97    4.39
   8   1   2   41.87    3.04
   8   1   2   45.23    3.61
   8  -1   2   44.31    3.18
   8  -1   2   40.05    3.51
  -8  -1   2   43.87    3.12
  -8   1   2   44.98    3.20
   8   1   2   41.00    3.99
   8  -1   2   38.08    4.07
   8  -1   2   42.45    3.16
   8   1   2   39.60    2.97
  -8  -1   2   39.26    3.12
  -8   1   2   42.54    3.34
   8  -1   2   36.34    2.60
   8   1   2   34.33    2.38
   8  -1   2   41.62    2.76
   8   1   2   35.52    2.49
   8  -1   3   46.75    2.90
   8   1   3   41.02    2.63
   8   1   3   54.62    3.97
   8  -1   3   56.14    4.05
   8   1   3   50.04    3.18
   8  -1   3   53.61    3.35
  -8  -1   3   53.13    3.51
  -8   1   3   56.87    3.60
   8  -1   3   51.04    3.45
   8   1   3   51.01    3.30
   8  -1   3   52.91    3.42
   8  -1   3   53.99    3.37
   8   1   3   50.71    3.26
   8  -1   3   44.37    2.91
   8   1   3   41.67    2.71
   8   2  -3   20.25    1.75
   8   2  -3   19.34    1.63
   8   2  -3   23.75    1.85
   8  -2  -3   20.45    1.89
   8   2  -2  152.35    6.88
  -8   2  -2  135.76    8.00
   8  -2  -2  152.82    6.99
  -8   2  -2  121.67    6.46
   8  -2  -2  146.84    6.86
   8   2  -2  134.31    6.51
   8  -2  -2  126.80    6.27
   8   2  -2  148.74    6.65
   8   2  -1  102.64    5.43
   8  -2  -1  108.94    5.29
   8  -2  -1  114.17    5.82
   8  -2  -1  107.13    5.45
   8   2  -1  112.32    5.24
   8  -2  -1   96.66    4.93
  -8   2  -1  102.86    6.10
   8   2  -1  107.11    5.15
   8   2   0   82.81    4.43
   8  -2   0   80.67    4.34
   8   2   0   79.44    4.45
  -8   2   0   75.82    4.97
   8  -2   0   86.96    4.76
   8   2   0   76.37    4.88
   8  -2   0   81.53    4.37
   8   2   0   84.11    4.21
   8  -2   0   75.51    3.95
  -8   2   0   83.64    5.21
   8  -2   0   80.27    4.23
   8   2   0   78.50    4.01
   8  -2   1  112.97    5.64
   8   2   1  110.70    5.80
   8  -2   1   94.85    5.53
  -8  -2   1  111.28    5.46
  -8   2   1  105.53    5.39
   8   2   1  104.86    5.53
   8  -2   1  112.81    5.78
  -8   2   1  103.43    5.63
   8   2   1  110.06    6.41
   8  -2   1  100.58    6.38
   8   2   1  112.56    5.42
  -8  -2   1  112.79    6.24
   8  -2   1  107.34    5.26
  -8   2   1  107.11    6.33
   8   2   1   93.27    6.32
   8  -2   1  111.82    5.41
   8   2   1   97.60    5.04
   8   2   2  151.45    7.19
   8   2   2  152.17    7.72
   8  -2   2  153.85    7.32
   8  -2   2  147.52    7.72
  -8  -2   2  153.47    7.36
  -8   2   2  140.54    7.28
   8   2   2  147.00    8.23
   8   2   2  141.97    7.05
  -8  -2   2  139.29    7.16
  -8   2   2  151.07    7.68
   8  -2   2  146.47    6.92
   8  -2   2  145.08    6.96
   8   2   2  121.12    6.47
   8  -2   3   20.35    1.82
   8   2   3   19.44    1.93
  -8  -2   3   25.52    2.32
  -8   2   3   23.08    2.29
   8   2   3   18.77    2.60
   8  -2   3   21.47    2.75
   8  -2   3   21.72    2.28
   8   2   3   19.24    2.01
   8   2   3   20.82    1.99
   8  -2   3   17.92    1.83
   8   3  -3   27.45    2.00
  -8   3  -3   17.34    2.31
   8  -3  -3   25.90    2.08
   8   3  -3   21.65    1.62
   8  -3  -3   21.69    1.62
   8   3  -3   24.59    1.86
   8  -3  -3   26.26    2.04
   8   3  -2   96.02    5.05
  -8   3  -2   84.51    5.99
   8  -3  -2   96.04    5.06
  -8   3  -2   84.50    4.75
   8   3  -2   90.13    4.61
   8  -3  -2   91.82    4.61
   8   3  -2   96.92    4.75
   8  -3  -2  102.96    5.05
   8   3  -1   84.45    4.48
   8  -3  -1   81.62    4.16
  -8   3  -1   76.91    5.33
   8  -3  -1   80.83    4.68
   8   3  -1   77.72    4.03
   8  -3  -1   75.50    3.97
  -8   3  -1   71.21    4.87
   8   3  -1   80.41    4.03
   8   3   0   28.88    2.36
   8  -3   0   27.97    2.15
   8   3   0   28.88    2.44
  -8   3   0   27.18    2.92
   8  -3   0   30.21    2.64
   8   3   0   32.08    2.86
   8   3   0   26.61    1.98
   8  -3   0   27.93    1.99
  -8   3   0   26.50    3.03
   8   3   0   22.66    2.94
   8   3   0   24.25    1.76
   8  -3   1   81.86    4.42
   8   3   1   78.36    4.66
   8  -3   1   68.56    4.41
  -8  -3   1   77.24    4.25
  -8   3   1   79.58    4.28
  -8   3   1   75.41    4.53
   8   3   1   78.58    4.35
   8  -3   1   77.73    4.60
   8   3   1   79.03    5.19
   8   3   1   78.28    4.13
  -8  -3   1   84.35    5.08
   8  -3   1   74.06    4.12
  -8   3   1   86.71    5.27
   8  -3   1   82.85    4.33
   8   3   1   70.09    3.75
   8   3   2   98.99    5.24
   8   3   2  108.83    5.98
   8  -3   2  100.74    5.46
   8  -3   2   93.61    5.71
  -8  -3   2   99.23    5.44
  -8   3   2  104.92    5.52
   8  -3   2   98.08    5.42
   8   3   2   89.90    5.04
  -8  -3   2   85.77    5.11
  -8   3   2   99.14    5.83
   8  -3   2   93.64    5.11
   8   3   2   91.03    5.87
   8  -3   2  104.69    5.20
   8  -3   3   23.94    2.80
   8   3   3   22.09    1.95
  -8  -3   3   26.87    2.41
  -8   3   3   24.20    2.37
   8   3   3   24.41    2.35
   8  -3   3   23.30    2.28
   8   3   3   20.50    1.97
   8  -3   3   24.58    2.28
   8   3   3   20.32    2.57
   8   3   3   23.73    1.98
   8  -3   3   25.02    2.07
   8  -3   3   23.65    1.99
   8   4  -3   49.45    2.88
   8  -4  -3   43.72    2.53
   8   4  -3   47.05    2.63
   8  -4  -3   50.08    2.89
   8   4  -2   17.78    1.97
   8  -4  -2   14.52    1.76
  -8   4  -2   13.18    2.78
  -8   4  -2   15.11    1.74
   8   4  -2   13.78    1.36
   8  -4  -2   18.05    1.62
   8   4  -2   16.59    1.53
   8  -4  -2   21.88    2.05
   8   4  -1   76.82    4.25
   8  -4  -1   71.69    3.76
   8   4  -1   77.06    4.22
  -8   4  -1   76.99    5.18
   8  -4  -1   72.88    4.41
   8  -4  -1   72.78    4.17
   8   4  -1   68.50    3.63
   8  -4  -1   73.99    3.86
  -8   4  -1   70.92    4.71
   8   4  -1   70.04    3.67
   8  -4  -1   69.94    4.03
   8   4   0    3.95    1.50
   8  -4   0    1.80    1.05
   8  -4   0    1.41    1.48
  -8   4   0    1.90    1.80
   8   4   0    1.37    1.64
   8  -4   0    3.36    1.31
   8   4   0    0.97    0.80
  -8   4   0    3.99    2.02
   8   4   0    3.24    1.99
   8  -4   0    2.43    0.95
   8   4   1   76.11    4.25
   8   4   1   72.82    4.53
   8  -4   1   76.36    4.20
   8  -4   1   58.83    4.10
  -8  -4   1   75.59    4.13
  -8   4   1   71.21    4.07
  -8   4   1   69.82    4.38
   8   4   1   69.40    4.07
   8  -4   1   76.42    4.50
   8   4   1   76.04    5.07
   8  -4   1   79.16    4.35
   8   4   1   66.92    3.75
  -8  -4   1   75.67    4.80
   8  -4   1   75.48    4.08
   8   4   2   18.60    1.94
   8  -4   2   18.42    2.22
   8   4   2   19.52    2.57
   8  -4   2   12.79    2.31
  -8  -4   2   17.70    2.13
  -8   4   2   17.52    2.12
   8  -4   2   18.65    2.14
   8  -4   2   18.63    2.22
   8   4   2   13.80    1.65
  -8   4   2   17.08    2.47
   8   4   2   17.10    2.56
   8  -4   2   16.01    1.91
   8  -4   2   17.87    1.97
   8  -4   3   43.16    3.51
   8   4   3   37.12    2.56
   8  -4   3   47.29    3.14
  -8  -4   3   53.57    3.30
  -8   4   3   49.83    3.25
   8   4   3   44.73    3.04
   8  -4   3   45.64    3.08
   8   4   3   39.88    2.67
   8  -4   3   44.97    3.18
   8   4   3   40.16    3.42
   8  -4   3   45.44    3.05
   8   4   3   39.50    2.62
   8  -4   3   43.53    2.86
   8  -4   3   46.41    2.86
   8   5  -3   64.31    3.42
   8  -5  -3   59.29    3.42
   8  -5  -3   55.29    3.06
   8   5  -3   51.25    2.95
   8  -5  -3   62.16    3.35
   8   5  -2   33.22    2.59
  -8   5  -2   31.85    3.45
   8  -5  -2   24.76    2.21
  -8   5  -2   26.82    2.35
   8  -5  -2   32.89    2.63
   8  -5  -2   33.34    2.29
   8   5  -2   31.51    2.07
   8  -5  -2   32.89    2.51
   8   5  -1  394.65   16.68
   8   5  -1  397.70   16.78
  -8   5  -1  413.68   17.77
   8  -5  -1  382.57   16.85
   8  -5  -1  395.48   16.67
   8  -5  -1  399.64   16.36
  -8   5  -1  355.13   17.06
   8   5  -1  350.13   15.94
   8  -5  -1  392.52   16.53
   8   5   0  168.24    8.03
   8  -5   0  152.79    7.40
  -8   5   0  165.02    8.54
   8  -5   0  167.14    8.09
   8   5   0  161.44    8.17
   8  -5   0  160.25    7.71
   8  -5   0  156.62    7.45
  -8   5   0  164.75    8.52
   8   5   0  162.15    8.66
   8  -5   0  157.63    7.58
   8   5   1  403.66   16.83
   8   5   1  411.74   17.32
   8  -5   1  411.63   16.80
   8  -5   1  325.26   16.60
  -8  -5   1  374.85   16.72
  -8   5   1  386.00   16.73
  -8   5   1  384.53   17.09
   8   5   1  365.73   16.62
   8  -5   1  420.13   17.27
   8   5   1  391.87   17.61
   8  -5   1  399.58   16.95
  -8  -5   1  393.30   17.44
   8  -5   1  397.11   16.73
   8   5   2   32.59    2.46
   8   5   2   31.31    3.10
   8  -5   2   31.94    2.71
   8  -5   2   29.16    2.95
  -8  -5   2   29.96    2.66
  -8   5   2   33.03    2.76
   8   5   2   29.76    2.63
   8  -5   2   28.80    2.55
   8  -5   2   34.97    2.89
   8  -5   2   34.45    2.84
   8   5   2   24.05    2.03
   8  -5   2   29.77    2.51
  -8   5   2   33.04    3.18
   8   5   2   28.72    3.15
   8   5   3   59.05    3.74
   8  -5   3   48.79    3.64
   8   5   3   41.03    2.64
  -8  -5   3   60.64    3.50
   8  -5   3   54.85    3.38
  -8   5   3   62.23    3.56
   8   5   3   52.08    3.23
   8  -5   3   53.51    3.24
   8   5   3   39.47    2.69
   8  -5   3   62.45    3.55
   8   5   3   55.46    3.77
   8  -5   3   57.85    3.33
   8   5   3   40.64    2.66
   8  -5   3   52.63    3.15
   8  -5   3   55.56    3.14
   8   6  -3   69.22    3.58
   8  -6  -3   70.97    3.65
   8  -6  -3   58.75    3.26
   8   6  -3   55.18    3.01
   8  -6  -3   67.73    3.48
   8   6  -2   84.08    4.66
  -8   6  -2   76.39    5.32
  -8   6  -2   80.64    4.48
   8  -6  -2   87.23    4.70
   8  -6  -2   79.78    4.33
   8   6  -2   77.31    3.95
   8  -6  -2   85.73    4.53
   8   6  -1  374.77   15.96
   8   6  -1  362.28   16.08
  -8   6  -1  361.07   16.90
   8  -6  -1  364.71   16.10
   8  -6  -1  374.71   15.96
   8  -6  -1  362.05   15.65
  -8   6  -1  331.99   16.24
   8  -6  -1  369.78   15.81
   8  -6   0    3.86    1.32
   8   6   0    1.00    1.54
  -8  -6   0    4.72    0.99
   8   6   0    3.15    1.35
   8  -6   0    2.98    1.06
   8  -6   0    4.98    1.71
  -8   6   0    3.79    2.15
   8   6   0    2.21    1.63
   8  -6   0    3.72    1.45
  -8   6   0    2.96    2.00
   8   6   0    4.66    2.09
   8  -6   0    2.62    1.20
   8   6   1  373.95   15.97
   8   6   1  378.71   16.53
   8  -6   1  362.51   15.87
  -8  -6   1  371.46   16.04
  -8   6   1  355.00   15.92
  -8   6   1  359.59   16.35
   8   6   1  346.39   15.77
   8   6   1  374.16   16.91
   8  -6   1  361.96   16.10
  -8  -6   1  365.01   16.60
   8  -6   1  381.17   15.99
  -8   6   1  406.99   17.15
   8   6   1  379.95   16.99
   8  -6   1  348.47   15.92
   8   6   2   85.05    5.16
   8   6   2   73.69    4.31
   8  -6   2   70.04    4.84
   8  -6   2   88.63    4.79
  -8  -6   2   87.13    4.88
  -8   6   2   80.01    4.77
   8   6   2   74.90    4.52
   8  -6   2   83.09    4.60
   8  -6   2   94.07    4.97
   8  -6   2   82.32    4.77
   8  -6   2   81.83    4.66
  -8   6   2   80.19    5.24
   8   6   2   84.35    5.42
   8   6   3   64.43    3.98
  -8  -6   3   67.71    3.83
   8  -6   3   65.56    3.76
  -8   6   3   65.84    3.87
   8   6   3   56.58    3.47
   8  -6   3   57.34    3.50
   8  -6   3   67.02    3.86
   8   6   3   58.58    4.04
   8  -6   3   63.27    3.64
   8  -6   3   63.11    3.59
   8   7  -3   19.93    1.73
  -8   7  -3   14.33    2.00
   8  -7  -3   18.85    1.73
   8  -7  -3   17.43    1.48
   8  -7  -3   17.89    1.53
   8  -7  -2    1.80    1.16
   8   7  -2    2.27    1.26
   8   7  -2    2.52    1.37
  -8   7  -2    2.31    1.23
  -8   7  -2    2.01    1.92
   8  -7  -2    1.96    1.34
   8  -7  -2    1.20    1.07
   8   7  -1   77.23    4.51
  -8   7  -1   68.46    5.08
   8  -7  -1   67.45    4.24
  -8   7  -1   76.17    4.44
   8  -7  -1   72.48    4.20
   8  -7  -1   69.87    3.98
  -8   7  -1   64.32    4.46
   8  -7  -1   67.19    4.03
   8  -7   0    1.74    1.26
   8   7   0    2.21    1.70
  -8  -7   0    1.62    0.91
   8   7   0    2.53    1.30
   8  -7   0    2.12    1.53
  -8   7   0    0.32    1.98
   8   7   0    1.98    1.65
   8  -7   0    1.77    1.38
  -8   7   0    3.75    2.02
   8   7   0    1.95    1.96
   8  -7   0    2.37    1.19
   8   7   1   67.34    3.99
   8   7   1   71.28    4.67
   8  -7   1   64.99    3.90
  -8  -7   1   67.13    4.10
  -8   7   1   68.21    4.04
  -8   7   1   71.47    4.57
   8   7   1   70.79    3.91
   8   7   1   66.88    4.95
   8  -7   1   67.78    4.22
  -8  -7   1   74.56    4.70
   8  -7   1   75.12    4.19
  -8   7   1   81.60    5.26
   8   7   1   71.05    5.03
   8  -7   1   66.17    4.07
   8  -7   2    1.83    1.29
   8  -7   2    0.74    1.55
  -8  -7   2    2.61    1.43
  -8   7   2    2.93    1.43
   8   7   2    2.10    1.19
   8  -7   2    1.63    1.17
   8   7   2    1.90    1.01
   8  -7   2    1.79    1.43
   8  -7   2    1.71    1.29
   8  -7   2    1.70    1.46
  -8   7   2    3.23    1.94
   8   7   2    1.29    1.89
   8  -7   2    1.17    1.33
  -8  -7   3   20.75    1.91
   8  -7   3   17.39    1.77
   8   7   3   15.95    1.92
  -8   7   3   15.14    1.74
   8   7   3   11.41    1.35
   8  -7   3   11.00    1.37
   8  -7   3   15.67    1.61
   8   7   3   13.30    2.01
   8  -7   3   17.28    1.67
   8   8  -3   39.49    2.43
  -8   8  -3   31.81    2.62
   8  -8  -3   39.89    2.43
   8  -8  -3   39.03    2.27
   8  -8  -3   37.83    2.21
   8   8  -2   21.41    2.14
   8   8  -2   20.53    2.10
  -8   8  -2   14.53    2.08
   8  -8  -2   17.65    1.51
  -8   8  -2   20.90    2.04
  -8   8  -2   18.77    2.65
   8  -8  -2   21.54    2.10
   8  -8  -2   21.16    1.92
   8  -8  -2   20.87    1.89
   8   8  -1  185.92    8.51
  -8   8  -1  172.46    9.02
   8  -8  -1  171.64    8.19
  -8   8  -1  196.99    8.46
   8  -8  -1  142.41    7.34
   8  -8  -1  173.68    8.09
   8  -8  -1  183.90    8.01
  -8   8  -1  141.89    8.14
   8  -8  -1  169.19    7.91
   8   8   0  484.19   20.09
   8   8   0  495.20   20.65
  -8  -8   0  429.83   19.75
  -8   8   0  481.37   20.96
   8   8   0  465.56   20.50
   8  -8   0  460.73   20.08
   8  -8   0  477.43   20.02
  -8   8   0  482.65   20.93
   8   8   0  476.38   20.90
   8  -8   0  460.05   19.99
   8   8   1  172.96    8.07
   8   8   1  188.44    8.90
   8  -8   1  155.18    7.89
  -8  -8   1  165.76    8.24
  -8   8   1  163.71    8.13
  -8   8   1  170.80    8.70
   8  -8   1  165.86    8.03
   8   8   1  179.19    9.11
   8  -8   1  178.37    8.34
  -8  -8   1  160.98    8.61
   8  -8   1  175.58    8.30
  -8   8   1  202.85    9.49
   8   8   1  182.14    9.26
   8  -8   1  174.48    8.27
   8   8   2   16.47    1.58
  -8  -8   2   23.82    2.30
   8  -8   2   19.93    2.08
  -8   8   2   23.42    2.25
   8   8   2   16.00    1.72
   8  -8   2   19.73    2.17
   8  -8   2   20.81    2.13
   8  -8   2   21.07    2.16
  -8   8   2   21.25    2.76
   8   8   2   24.07    2.92
   8  -8   2   20.98    2.06
   8  -8   3   32.78    2.21
   8   8   3   30.38    2.42
   8  -8   3   34.17    2.35
  -8   8   3   36.25    2.46
   8   8   3   36.83    2.76
   8  -8   3   31.34    2.18
   8  -8   3   30.34    2.25
   8   9  -3   24.66    1.72
   8  -9  -3   23.15    1.65
   8  -9  -3   23.59    1.56
   8  -9  -3   20.74    1.40
   8   9  -2   19.28    2.05
  -8   9  -2   12.07    1.85
  -8   9  -2   18.04    1.92
   8  -9  -2   16.03    1.42
  -8   9  -2   12.39    2.27
   8  -9  -2   21.05    1.96
   8  -9  -2   20.39    1.84
   8  -9  -2   19.01    1.75
   8   9  -1  112.46    5.69
   8   9  -1  112.40    6.07
  -8   9  -1  111.71    6.66
  -8   9  -1  116.89    5.93
   8  -9  -1   95.39    5.04
   8  -9  -1  107.39    5.61
   8  -9  -1  113.67    5.61
  -8   9  -1   96.39    5.72
   8  -9  -1  110.58    5.52
   8   9   0  190.59    8.40
   8   9   0  194.21    9.06
  -8  -9   0  157.45    8.08
  -8   9   0  191.28    9.39
  -8   9   0  181.40    8.60
   8   9   0  185.67    8.86
   8  -9   0  146.00    7.71
   8  -9   0  179.51    8.42
   8  -9   0  182.67    8.43
  -8   9   0  189.44    9.23
   8   9   0  179.04    9.16
   8  -9   0  189.31    8.39
   8   9   1  105.58    5.27
   8   9   1  114.87    6.19
   8  -9   1   90.20    5.06
  -8  -9   1  112.26    5.69
  -8   9   1  101.71    5.43
  -8   9   1  110.54    6.09
   8  -9   1  101.25    5.22
  -8   9   1  113.33    5.54
   8   9   1  119.95    6.50
   8  -9   1  108.14    5.59
   8  -9   1   86.67    4.88
  -8  -9   1   99.57    5.81
  -8   9   1  125.15    6.77
   8   9   1  115.90    6.60
   8  -9   1  117.28    5.65
   8  -9   2   17.54    1.86
   8   9   2   19.79    2.41
  -8  -9   2   16.07    1.98
  -8   9   2   17.17    1.95
   8  -9   2   17.39    1.90
   8  -9   2   15.69    1.85
  -8   9   2   18.38    2.58
   8   9   2   16.77    2.59
   8  -9   2   19.92    1.97
   8  -9   3   20.92    1.61
   8   9   3   20.50    1.81
  -8   9   3   21.14    1.81
   8  -9   3   22.28    1.74
   8   9   3   19.62    1.97
   8  -9   3   18.36    1.49
   8  10  -3    8.27    1.02
   8 -10  -3    6.39    0.89
   8 -10  -3    7.93    0.91
   8  10  -2   21.40    2.12
  -8  10  -2   11.93    1.69
  -8  10  -2   22.71    2.03
   8 -10  -2   17.91    1.47
  -8  10  -2   15.18    2.29
   8 -10  -2   21.72    1.89
   8 -10  -2   24.71    1.95
   8 -10  -2   22.93    1.74
   8  10  -1   75.26    4.26
   8  10  -1   77.53    4.71
  -8  10  -1   74.24    5.16
  -8  10  -1   78.20    4.53
   8 -10  -1   68.33    3.76
   8 -10  -1   75.34    4.24
   8 -10  -1   72.27    4.09
   8  10   0   22.15    2.04
  -8 -10   0   20.55    1.91
   8  10   0   25.51    2.84
  -8  10   0   22.08    2.32
  -8  10   0   22.10    3.02
   8 -10   0   16.61    1.59
   8 -10   0   18.78    2.05
   8  10   0   21.60    2.44
  -8  10   0   26.42    2.84
   8  10   0   20.48    2.68
   8 -10   0   21.68    2.07
   8  10   1   64.70    3.64
   8  10   1   72.74    4.65
  -8 -10   1   76.51    4.24
  -8  10   1   68.70    3.96
  -8  10   1   78.20    4.73
   8  10   1   80.76    5.00
  -8  10   1   71.34    3.97
   8 -10   1   68.88    4.03
   8 -10   1   58.60    3.51
  -8 -10   1   60.01    4.13
  -8  10   1   76.90    5.10
   8  10   1   76.54    5.04
   8 -10   1   70.91    4.08
   8  10   2   21.27    2.33
  -8 -10   2   21.86    2.13
   8 -10   2   18.55    1.82
  -8  10   2   22.55    2.07
   8 -10   2   19.73    1.85
  -8  10   2   25.15    2.79
   8  10   2   21.39    2.63
   8 -10   2   19.64    1.89
   8 -10   3    7.47    0.97
  -8  10   3    6.33    1.04
   8 -11  -2    5.88    0.91
   8 -11  -2    6.28    0.96
   8  11  -2    7.82    1.52
   8  11  -2    8.40    1.32
  -8  11  -2    6.62    1.35
  -8  11  -2    5.68    1.67
   8 -11  -2    7.40    1.20
   8  11  -1   65.51    3.70
   8  11  -1   67.64    4.25
  -8  11  -1   59.88    4.48
  -8  11  -1   68.50    4.01
   8 -11  -1   55.28    3.21
   8 -11  -1   59.92    3.59
   8 -11  -1   58.70    3.43
   8 -11   0    1.98    0.91
   8 -11   0    1.73    1.16
   8  11   0    4.33    1.94
  -8 -11   0    1.49    1.04
   8  11   0    0.67    1.06
  -8  11   0    3.31    1.44
   8  11   0    1.85    1.59
   8 -11   0    2.61    1.17
  -8  11   0    2.55    1.73
   8  11   0    1.72    1.72
  -8 -11   1   62.78    3.77
  -8  11   1   54.70    3.46
  -8  11   1   63.00    4.25
   8  11   1   68.41    4.44
  -8  11   1   60.76    3.48
   8 -11   1   56.54    3.49
   8 -11   1   51.84    3.16
   8 -11   1   64.12    3.81
  -8  11   1   70.91    4.71
   8  11   1   68.40    4.61
   8 -11   1   61.10    3.59
   8 -11   2    7.70    1.28
   8  11   2   10.95    1.73
  -8 -11   2    7.13    1.40
  -8  11   2    7.27    1.34
   8  11   2    7.04    2.01
   8 -11   2    5.47    1.09
  -8  11   2    6.07    1.82
   8 -11   2    8.48    1.44
   8 -12  -2    8.41    0.93
   8  12  -2   13.48    1.35
   8  12  -2   11.88    1.53
  -8  12  -2   13.32    1.46
  -8  12  -2    7.31    1.53
   8 -12  -2    8.29    1.09
   8  12  -1  127.98    5.98
   8  12  -1  141.86    6.67
  -8  12  -1  128.27    6.88
  -8  12  -1  128.44    6.29
   8 -12  -1  115.19    5.66
   8 -12  -1  120.85    5.88
   8 -12  -1  114.05    5.71
   8  12   0   35.61    2.26
   8  12   0   41.76    3.23
  -8 -12   0   29.56    2.28
   8  12   0   35.46    2.84
  -8  12   0   31.49    2.56
   8 -12   0   29.42    2.11
   8 -12   0   28.43    2.27
   8 -12   0   38.96    2.73
  -8  12   0   35.67    3.04
   8  12   0   34.43    3.09
   8 -12   0   31.81    2.33
  -8 -12   1  127.52    6.00
  -8  12   1  125.22    6.40
   8  12   1  132.06    6.59
  -8  12   1  113.19    5.54
   8 -12   1  106.79    5.51
   8 -12   1   96.08    5.32
   8 -12   1  127.13    6.05
  -8  12   1  141.20    6.88
   8  12   1  129.97    6.74
   8 -12   1  117.79    5.71
   8 -12   2    9.17    1.22
   8  12   2   13.02    1.66
  -8 -12   2   11.94    1.49
  -8  12   2   10.29    1.35
   8  12   2   12.27    1.99
   8 -12   2   10.78    1.44
   8  13  -2    2.93    1.04
   8  13  -2    3.02    0.80
  -8  13  -2    2.86    0.91
  -8  13  -2    1.22    1.05
   8 -13  -2    2.52    0.87
   8 -13  -1    8.07    1.07
   8  13  -1   15.90    1.95
   8  13  -1   10.51    1.27
  -8  13  -1   13.74    1.66
  -8  13  -1    9.32    2.03
   8 -13  -1    9.31    1.45
   8  13   0  101.04    5.31
  -8 -13   0   85.26    4.53
   8  13   0   93.31    4.93
  -8  13   0   90.73    4.74
   8 -13   0   83.72    4.33
   8 -13   0  103.24    4.97
  -8  13   0   88.86    5.11
   8  13   0   92.65    5.16
   8 -13   0   82.60    4.36
   8 -13   1    9.81    1.21
   8 -13   1    7.89    1.05
   8  13   1   10.58    1.77
  -8 -13   1   10.84    1.46
  -8  13   1    5.39    0.99
  -8  13   1    8.35    1.72
   8  13   1    9.32    1.88
  -8  13   1   11.52    2.05
   8  13   1   11.43    2.00
   8 -13   1    9.46    1.48
   8 -13   2    2.06    0.71
   8  13   2    3.06    1.03
  -8 -13   2    3.26    0.95
  -8  13   2    2.44    0.83
   8  13   2    3.52    1.37
   8 -13   2    2.78    0.94
  -8  14  -1   28.95    2.61
   8 -14  -1   24.05    1.70
   8 -14  -1   30.78    2.11
   8 -14   0    7.61    1.05
   8  14   0   12.09    1.83
  -8 -14   0   10.20    1.21
  -8  14   0   10.32    1.40
  -8  14   0    9.00    1.57
   8  14   0   10.64    1.65
   8 -14   0   12.75    1.54
   8  14   1   31.25    2.36
  -8 -14   1   31.00    2.11
  -8  14   1   28.57    2.40
   8  14   1   32.29    2.52
   8 -14   1   31.37    2.16
  -8  14   1   32.18    2.62
   8  14   1   32.42    2.63
   8  15  -1   12.47    1.45
  -8  15  -1    8.62    1.50
   8 -15  -1   11.29    1.20
   8 -15   0    3.05    0.67
  -8 -15   0    2.80    0.73
  -8  15   0    3.93    0.94
   8 -15   0    4.71    1.07
   8  15   1   11.31    1.32
  -8 -15   1    9.05    1.10
  -8  15   1    8.23    1.34
   8  15   1   10.72    1.46
  -8  15   1    9.65    1.46
   8  15   1    9.18    1.47
   8 -15   1   10.13    1.18
   9   0  -3    0.13    0.90
  -9   0  -3    0.08    1.47
   9   0  -3    0.33    0.81
   9   0  -2    0.69    1.09
   9   0  -2    0.06    1.03
   9   0  -2    0.15    1.30
   9   0  -2    0.81    1.08
  -9   0  -2   -2.12    1.64
   9   0  -1    0.33    1.00
   9   0  -1    0.38    1.18
   9   0  -1   -0.68    1.46
   9   0  -1    1.49    1.05
  -9   0  -1    0.11    1.84
   9   0   0    0.62    0.96
   9   0   0    0.07    1.26
   9   0   0   -0.43    1.10
  -9   0   0    1.25    1.97
   9   0   1    0.42    0.94
   9   0   1    0.93    1.49
  -9   0   1    0.12    0.94
   9   0   1    0.07    1.38
   9   0   1   -1.07    1.30
  -9   0   1   -0.07    1.26
   9   0   1    0.94    2.31
   9   0   1    0.34    1.15
  -9   0   1    0.11    1.95
   9   0   2   -0.05    0.90
   9   0   2    0.09    1.86
  -9   0   2   -0.69    1.30
   9   0   2    0.63    1.32
  -9   0   2    1.07    1.48
   9   0   3    0.16    1.59
  -9   0   3    0.33    1.13
   9   0   3    0.06    1.20
   9   0   3   -1.41    1.19
   9   0   3    0.16    1.08
   9   0   3   -0.32    1.03
   9   1  -3   10.50    1.24
  -9  -1  -3    7.66    1.83
  -9   1  -3    5.82    1.66
   9  -1  -3   10.48    1.29
   9   1  -3    9.71    1.14
   9   1  -2  125.91    6.07
   9  -1  -2  121.52    5.86
  -9   1  -2  119.28    7.30
   9   1  -2  129.47    6.49
   9  -1  -2  121.09    6.29
   9  -1  -2  124.95    6.09
   9   1  -2  117.45    5.91
  -9  -1  -2  110.00    6.59
  -9   1  -2  109.84    6.39
   9   1  -2  128.39    5.99
   9  -1  -2  121.98    6.04
   9   1  -1   52.35    3.30
   9  -1  -1   47.14    3.11
   9  -1  -1   54.30    3.67
   9  -1  -1   48.46    3.21
   9   1  -1   49.30    3.07
  -9  -1  -1   49.49    4.10
  -9   1  -1   50.51    4.05
   9   1  -1   48.15    3.01
   9  -1  -1   50.24    3.13
   9   1   0  220.14    9.77
   9  -1   0  214.84    9.67
   9   1   0  188.97    9.41
  -9   1   0  203.32   10.32
   9   1   0  191.60   10.16
   9  -1   0  216.55    9.63
   9   1   0  215.44    9.51
  -9  -1   0  222.32   10.70
  -9   1   0  217.90   10.64
   9  -1   0  208.94    9.43
   9   1   0  199.96    9.27
   9   1   1   48.55    3.31
   9  -1   1   48.59    3.29
   9   1   1   48.58    3.45
   9  -1   1   46.40    3.34
  -9  -1   1   46.86    2.97
  -9   1   1   45.39    2.96
  -9   1   1   43.83    3.22
   9   1   1   43.61    3.19
   9  -1   1   43.92    3.30
   9   1   1   41.73    4.08
   9  -1   1   37.90    4.06
   9  -1   1   46.81    3.24
   9   1   1   46.85    3.11
  -9  -1   1   50.89    3.97
  -9   1   1   50.94    4.10
   9  -1   1   37.45    2.53
   9  -1   1   50.80    3.00
   9   1   1   44.37    2.78
   9   1   2  132.78    6.80
   9  -1   2  127.86    6.29
   9  -1   2  123.06    6.68
  -9  -1   2  130.12    6.30
  -9   1   2  125.03    6.30
   9  -1   2  132.02    6.31
   9   1   2  124.02    6.12
  -9  -1   2  123.16    6.35
  -9   1   2  128.39    6.61
   9  -1   2   99.77    5.51
   9  -1   2  113.38    5.78
   9   1   2   99.83    5.50
   9  -1   3    6.95    1.04
   9   1   3    8.54    1.91
   9  -1   3    7.89    1.93
  -9  -1   3   10.52    1.59
  -9   1   3   10.89    1.63
   9  -1   3    9.01    1.55
   9   1   3   10.26    1.48
   9  -1   3    8.43    1.51
   9   1   3   10.56    1.43
   9  -1   3   10.57    1.53
   9  -1   3    8.64    1.46
   9   1   3    9.47    1.40
   9  -1   3    6.52    0.99
   9   2  -3   11.67    1.19
  -9  -2  -3    7.99    1.86
  -9   2  -3    6.18    1.64
   9  -2  -3   11.97    1.37
   9   2  -3    9.33    1.02
   9   2  -3   12.90    1.29
   9   2  -2    3.37    1.07
   9   2  -2    4.78    1.34
   9  -2  -2    2.56    1.33
  -9   2  -2    2.77    2.31
   9  -2  -2    4.24    1.31
   9   2  -2    2.65    1.01
  -9  -2  -2    3.30    1.85
   9   2  -1   39.47    2.95
   9  -2  -1   43.32    2.83
  -9   2  -1   42.77    4.02
   9  -2  -1   46.44    3.35
   9  -2  -1   43.17    2.99
   9   2  -1   40.12    2.65
  -9  -2  -1   38.72    3.76
  -9   2  -1   41.26    3.62
   9   2  -1   40.47    2.63
   9  -2  -1   44.91    2.89
   9   2   0  114.97    5.70
   9  -2   0  113.94    5.54
   9   2   0   96.64    5.43
  -9   2   0  104.02    6.22
   9  -2   0  119.47    6.05
   9   2   0   93.57    5.98
   9  -2   0  110.83    5.57
   9   2   0  102.58    5.26
   9  -2   0   94.14    4.92
  -9   2   0  120.31    6.64
   9  -2   0  111.10    5.40
   9   2   0  102.08    5.08
   9  -2   1   43.75    3.04
   9   2   1   43.22    3.20
   9  -2   1   33.47    2.95
  -9  -2   1   40.34    2.71
  -9   2   1   38.58    2.66
  -9   2   1   33.80    2.94
   9   2   1   38.52    2.88
   9  -2   1   41.24    3.13
   9   2   1   35.28    3.86
   9  -2   1   41.27    3.02
   9   2   1   39.33    2.75
  -9  -2   1   42.15    3.61
  -9   2   1   49.05    3.92
   9  -2   1   33.77    2.41
   9  -2   1   40.94    2.75
   9   2   1   35.03    2.35
   9  -2   2    3.42    1.19
   9   2   2    3.36    1.99
   9  -2   2    2.57    1.82
  -9  -2   2    3.42    1.39
  -9   2   2    3.36    1.40
   9   2   2    3.76    1.46
   9  -2   2    3.28    1.49
   9   2   2    3.09    1.29
  -9  -2   2    2.97    1.37
  -9   2   2    3.74    1.73
   9  -2   2    2.76    1.08
   9  -2   3    8.85    1.20
   9   2   3   11.07    2.00
   9  -2   3    8.95    1.91
  -9  -2   3   14.41    1.69
  -9   2   3   11.26    1.60
   9  -2   3   11.52    1.63
   9   2   3   13.68    1.52
   9   2   3    8.96    1.33
   9   2   3   10.21    1.35
   9  -2   3    8.48    1.14
   9   3  -3    4.22    0.90
   9  -3  -3    4.48    1.07
   9   3  -3    5.12    1.01
  -9  -3  -3    4.43    1.65
  -9   3  -3    3.23    1.39
   9  -3  -3    4.78    1.09
   9   3  -2   73.72    3.90
  -9   3  -2   64.56    4.86
   9  -3  -2   62.81    3.79
  -9   3  -2   56.23    3.45
   9  -3  -2   70.23    3.89
   9   3  -2   61.24    3.30
   9  -3  -2   58.09    3.19
  -9  -3  -2   59.29    4.39
   9   3  -2   62.27    3.43
   9   3  -1   46.44    3.26
   9  -3  -1   47.34    2.95
  -9   3  -1   49.42    4.33
   9  -3  -1   53.07    3.63
   9  -3  -1   54.14    3.31
   9   3  -1   46.78    2.81
   9  -3  -1   44.17    2.69
  -9   3  -1   44.57    3.81
   9   3  -1   49.40    2.82
   9   3   0   94.40    5.12
   9  -3   0   98.00    4.98
   9   3   0   92.84    5.11
  -9   3   0   96.89    5.84
   9  -3   0   98.37    5.48
   9   3   0   90.72    5.60
   9   3   0   88.80    4.65
   9  -3   0   89.50    4.59
  -9   3   0  100.26    6.03
   9  -3   0   99.70    4.99
   9   3   0   85.06    4.46
   9  -3   1   53.13    3.37
   9   3   1   48.63    3.49
   9  -3   1   38.08    3.13
  -9  -3   1   44.41    3.01
  -9   3   1   44.94    2.96
  -9   3   1   42.77    3.30
   9   3   1   46.91    3.16
   9  -3   1   50.48    3.50
   9   3   1   45.09    4.23
   9   3   1   42.76    2.89
  -9  -3   1   57.73    4.06
   9  -3   1   45.19    2.89
   9  -3   1   52.53    3.19
   9   3   2   72.25    4.08
   9   3   2   76.40    4.69
   9  -3   2   70.90    4.15
   9  -3   2   62.42    4.37
  -9  -3   2   65.88    4.07
  -9   3   2   69.28    4.16
   9  -3   2   66.40    4.14
   9   3   2   60.14    3.70
  -9  -3   2   61.45    3.87
  -9   3   2   66.81    4.53
   9  -3   2   58.43    3.65
   9  -3   2   69.35    3.89
   9  -3   3    3.61    0.97
   9   3   3    5.77    1.69
   9  -3   3    4.29    1.65
  -9  -3   3    4.30    1.25
  -9   3   3    4.44    1.27
   9   3   3    4.42    1.31
   9  -3   3    3.86    1.28
   9   3   3    3.75    1.09
   9   3   3    4.57    1.05
   9   3   3    3.76    0.98
   9  -3   3    2.98    0.94
   9   4  -3   15.80    1.43
   9  -4  -3   15.80    1.52
   9   4  -3   15.08    1.22
   9  -4  -3   16.22    1.49
   9   4  -2   73.53    3.99
  -9   4  -2   61.19    4.83
   9  -4  -2   59.62    3.75
  -9   4  -2   60.82    3.65
   9  -4  -2   62.30    3.39
   9   4  -2   66.87    3.46
   9  -4  -2   71.28    3.90
   9   4  -1   16.87    2.00
   9  -4  -1   17.18    2.17
  -9   4  -1   18.16    3.01
   9  -4  -1   14.69    1.47
  -9   4  -1   13.81    2.40
   9   4  -1   14.61    1.39
   9   4   0  361.82   14.80
   9  -4   0  340.60   14.46
   9   4   0  332.34   14.80
  -9   4   0  368.51   15.63
   9  -4   0  367.82   15.21
   9   4   0  330.57   15.19
   9   4   0  280.42   13.97
   9  -4   0  326.27   14.25
  -9   4   0  380.63   15.85
   9   4   1   15.73    2.23
   9  -4   1   10.30    1.75
  -9  -4   1   13.56    1.64
  -9   4   1   14.20    1.63
   9   4   1   17.46    2.06
   9  -4   1   14.02    1.91
   9   4   1   13.81    1.78
   9  -4   1   14.25    2.11
  -9   4   1    9.95    1.93
   9   4   1   13.70    2.76
   9  -4   1   15.21    2.04
   9   4   1   11.40    1.41
  -9  -4   1   16.99    2.54
   9  -4   1   13.92    1.65
   9  -4   1   16.72    1.87
   9   4   2   70.33    4.02
   9   4   2   75.62    4.67
   9  -4   2   73.51    4.24
   9  -4   2   62.66    4.34
  -9  -4   2   67.04    4.15
  -9   4   2   67.63    4.15
   9   4   2   68.20    4.19
   9  -4   2   67.60    4.13
   9  -4   2   63.61    4.11
   9   4   2   58.56    3.57
  -9   4   2   67.97    4.58
   9  -4   2   67.33    3.86
   9  -4   2   73.08    4.04
   9  -4   3   12.49    1.34
  -9  -4   3   16.99    1.71
  -9   4   3   16.87    1.77
   9  -4   3   13.31    1.94
   9   4   3   13.77    1.61
   9  -4   3   13.18    1.61
   9   4   3   11.39    1.31
   9  -4   3   14.51    1.72
   9   4   3   11.66    1.24
   9  -4   3   14.04    1.62
   9  -4   3   14.80    1.62
   9   4   3    9.53    1.11
   9  -4   3   12.17    1.34
   9  -5  -3    3.34    0.93
   9   5  -3    2.85    0.93
   9   5  -2   10.75    1.14
   9  -5  -2    9.96    1.58
   9   5  -2   10.73    1.66
   9  -5  -2    8.21    1.40
  -9   5  -2    7.71    2.37
  -9   5  -2   10.13    1.49
   9  -5  -2    9.90    1.68
   9  -5  -2   12.16    1.32
   9   5  -1   57.75    3.65
   9   5  -1   52.27    3.48
  -9   5  -1   50.35    4.54
   9  -5  -1   59.00    3.84
   9  -5  -1   56.54    3.60
   9  -5  -1   52.14    3.15
  -9   5  -1   48.07    3.95
   9  -5  -1   57.54    3.51
   9   5   0  162.73    7.71
   9  -5   0  143.61    7.08
  -9   5   0  156.60    8.22
   9  -5   0  159.93    7.89
   9   5   0  141.90    7.81
   9  -5   0  149.72    7.44
   9  -5   0  147.53    7.09
  -9   5   0  159.78    8.37
   9  -5   0  143.94    7.26
   9   5   1   59.20    3.62
   9   5   1   54.56    3.86
   9  -5   1   55.49    3.46
  -9  -5   1   53.77    3.36
  -9   5   1   49.77    3.21
  -9   5   1   46.22    3.61
   9   5   1   49.38    3.28
   9  -5   1   59.34    3.90
   9   5   1   55.45    4.54
   9  -5   1   54.58    3.67
  -9  -5   1   51.87    4.04
   9  -5   1   51.44    3.27
   9  -5   2   10.60    1.65
   9   5   2    9.77    2.14
   9  -5   2    8.48    1.87
  -9  -5   2   12.24    1.76
  -9   5   2   11.52    1.75
   9   5   2   11.34    1.75
   9  -5   2   10.25    1.70
   9   5   2   12.36    1.65
   9  -5   2   14.12    1.98
   9  -5   2   11.21    1.81
   9  -5   2   13.41    1.91
  -9   5   2   13.48    2.24
   9   5   2   12.29    2.29
   9  -5   2   10.35    1.57
   9  -5   3    3.36    0.96
  -9  -5   3    2.93    1.12
  -9   5   3    2.37    1.12
   9   5   3    2.38    0.99
   9  -5   3    1.29    0.98
   9  -5   3    3.49    1.24
   9  -5   3    2.82    1.16
   9  -5   3    2.14    1.07
   9  -5   3    1.36    0.87
   9  -6  -3    6.62    1.03
  -9   6  -3    4.10    1.32
   9   6  -3    5.96    1.03
   9  -6  -3    6.79    1.13
   9  -6  -3    6.12    0.78
   9   6  -2   27.91    2.35
  -9   6  -2   25.85    3.09
  -9   6  -2   23.99    2.17
   9  -6  -2   28.83    2.39
   9  -6  -2   26.55    1.99
   9  -6  -2   30.51    2.31
   9   6  -1   49.53    3.33
   9   6  -1   50.77    3.41
  -9   6  -1   47.37    4.37
   9  -6  -1   51.74    3.53
   9  -6  -1   48.82    3.34
   9  -6  -1   46.47    2.97
  -9   6  -1   43.01    3.68
   9  -6  -1   48.11    3.20
   9   6   0  181.47    8.45
   9   6   0  181.20    8.68
   9  -6   0  155.93    7.86
  -9   6   0  172.10    9.08
   9  -6   0  184.36    8.83
   9   6   0  177.21    8.82
   9  -6   0  176.43    8.41
   9  -6   0  171.13    8.08
  -9   6   0  193.02    9.37
   9   6   0  164.03    9.12
   9  -6   0  171.73    8.24
   9   6   1   48.78    3.24
   9   6   1   48.65    3.72
   9  -6   1   48.11    3.17
  -9  -6   1   48.33    3.14
  -9   6   1   42.49    2.96
  -9   6   1   46.50    3.53
   9   6   1   40.29    2.93
   9   6   1   49.10    4.15
   9  -6   1   46.43    3.39
  -9  -6   1   50.46    3.85
   9  -6   1   49.05    3.16
  -9   6   1   53.44    4.33
   9   6   1   53.36    4.28
   9  -6   1   48.29    3.26
   9   6   2   28.15    2.83
   9   6   2   24.09    2.08
   9  -6   2   29.00    2.43
  -9  -6   2   28.03    2.41
  -9   6   2   26.83    2.40
   9  -6   2   19.34    2.38
   9   6   2   25.09    2.26
   9  -6   2   23.89    2.17
   9  -6   2   29.76    2.52
   9  -6   2   27.49    2.45
  -9   6   2   28.82    2.88
   9  -6   2   23.94    2.20
   9   6   2   24.30    2.97
   9  -6   3    6.01    1.03
   9   6   3    5.32    1.41
  -9  -6   3    6.92    1.21
  -9   6   3    6.30    1.20
   9   6   3    4.61    1.01
   9  -6   3    4.34    0.99
   9  -6   3    5.03    1.17
   9   6   3    5.97    1.51
   9  -6   3    5.52    1.13
   9  -6   3    4.47    0.97
   9   7  -3   63.24    3.02
   9  -7  -3   61.97    3.05
   9  -7  -3   59.04    2.89
   9   7  -2   19.68    1.97
  -9   7  -2   16.04    1.81
  -9   7  -2   19.48    2.66
   9  -7  -2   19.27    1.99
   9  -7  -2   20.40    1.72
   9  -7  -2   20.12    1.86
   9   7  -1  211.33    9.91
  -9   7  -1  196.50   10.71
   9  -7  -1  205.28    9.91
  -9   7  -1  234.88   10.09
   9  -7  -1  212.48    9.82
   9  -7  -1  210.31    9.53
  -9   7  -1  180.06    9.97
   9  -7  -1  220.09    9.72
   9   7   0  866.24   35.10
   9   7   0  845.15   35.40
  -9   7   0  858.60   35.89
   9  -7   0  883.58   35.56
   9   7   0  785.60   35.37
   9  -7   0  843.11   35.13
   9  -7   0  824.75   34.85
  -9   7   0  881.06   35.99
   9   7   0  793.67   35.82
   9  -7   0  845.65   34.98
   9   7   1  216.11    9.42
   9   7   1  217.66   10.00
   9  -7   1  192.52    9.18
  -9  -7   1  210.99    9.40
  -9   7   1  174.19    9.06
  -9   7   1  195.90    9.74
   9   7   1  185.04    9.05
   9   7   1  212.86   10.30
   9  -7   1  210.14    9.60
  -9  -7   1  201.73   10.00
   9  -7   1  200.57    9.34
  -9   7   1  224.50   10.58
   9   7   1  216.05   10.58
   9  -7   1  204.80    9.43
   9   7   2   16.39    1.62
   9  -7   2   17.97    1.93
  -9  -7   2   19.43    2.05
  -9   7   2   18.34    1.95
   9   7   2   16.64    2.37
   9   7   2   16.54    1.78
   9  -7   2   16.06    1.70
   9  -7   2   18.10    1.98
   9  -7   2   20.39    2.06
   9  -7   2   17.03    1.88
  -9   7   2   22.34    2.67
   9   7   2   17.50    2.57
   9  -7   2   20.33    1.97
   9   7   3   51.96    3.16
  -9  -7   3   61.16    3.12
   9  -7   3   53.62    2.97
  -9   7   3   53.35    3.00
   9   7   3   48.45    3.19
   9  -7   3   53.84    2.90
   9  -7   3   46.85    2.77
   9   8  -3   11.11    1.11
   9  -8  -3   11.40    1.13
   9  -8  -3   10.92    0.97
   9  -8  -2   14.47    1.52
  -9   8  -2    7.28    1.47
   9   8  -2   14.32    1.66
  -9   8  -2   10.65    1.51
  -9   8  -2    8.37    2.05
   9  -8  -2   14.34    1.46
   9  -8  -2   13.89    1.67
   9   8  -1   19.70    2.28
  -9   8  -1   20.93    2.31
  -9   8  -1   19.71    3.06
   9  -8  -1   19.84    2.08
   9  -8  -1   19.03    1.89
  -9   8  -1   14.81    2.16
   9  -8  -1   20.37    2.01
   9   8   0  116.62    5.86
   9   8   0  116.32    6.27
  -9   8   0  112.71    6.63
   9   8   0  111.72    6.24
   9  -8   0  111.72    5.91
   9  -8   0  109.26    5.69
  -9   8   0  115.92    6.64
   9   8   0  101.15    6.53
   9  -8   0  106.68    5.72
   9   8   1   20.30    1.95
   9  -8   1   17.41    1.75
  -9  -8   1   17.56    1.88
   9   8   1   23.60    2.68
   9  -8   1   14.31    1.74
  -9   8   1   18.04    2.36
   9  -8   1   19.44    2.13
   9   8   1   19.20    2.77
   9  -8   1   21.89    2.09
  -9  -8   1   17.22    2.32
  -9   8   1   23.28    3.04
   9   8   1   20.74    2.99
   9  -8   1   19.06    2.08
   9  -8   2   11.77    1.57
  -9  -8   2   11.73    1.65
  -9   8   2   12.49    1.61
   9   8   2    8.62    1.27
   9   8   2    8.53    1.12
   9  -8   2   12.19    1.64
   9  -8   2   11.23    1.56
   9   8   2   12.16    2.42
   9  -8   2   12.25    1.65
  -9   8   2   10.37    2.05
   9   8   2    9.99    2.22
   9  -8   2   13.27    1.64
  -9  -8   3   12.12    1.23
   9   8   3    7.66    1.24
  -9   8   3    9.62    1.10
   9  -8   3    9.59    1.13
   9  -8   3    8.34    1.00
   9  -8   3    8.23    1.00
   9  -9  -2   10.07    1.28
   9   9  -2   10.46    1.44
  -9   9  -2    8.74    1.35
  -9   9  -2    7.80    1.90
   9  -9  -2    7.66    1.34
   9  -9  -2    7.87    1.23
   9   9  -1   58.03    3.51
   9   9  -1   60.33    3.78
  -9   9  -1   50.78    4.24
  -9   9  -1   60.48    3.73
   9  -9  -1   57.75    3.51
   9  -9  -1   54.61    3.34
   9  -9  -1   54.99    3.33
   9   9   0   22.62    2.13
   9   9   0   19.93    2.52
  -9   9   0   22.75    3.00
   9  -9   0   21.29    2.20
   9   9   0   20.80    2.46
   9  -9   0   23.55    2.13
  -9   9   0   23.42    2.80
   9   9   0   19.01    2.78
   9  -9   0   18.98    2.06
   9   9   1   58.06    3.27
   9   9   1   58.73    3.97
  -9  -9   1   49.96    3.32
  -9   9   1   48.94    3.74
  -9   9   1   53.28    3.37
   9   9   1   63.34    4.29
   9  -9   1   55.92    3.52
  -9  -9   1   44.99    3.58
   9  -9   1   56.98    3.50
  -9   9   1   61.04    4.41
   9   9   1   56.78    4.36
   9  -9   1   53.60    3.44
   9  -9   2    7.91    1.34
  -9  -9   2   10.68    1.47
  -9   9   2    8.80    1.38
   9  -9   2    6.93    1.28
   9  -9   2    7.36    1.28
   9   9   2    7.79    2.04
   9  -9   2    8.94    1.40
  -9   9   2    9.95    1.99
   9   9   2    6.85    1.99
   9  -9   2    8.18    1.43
  -9  10  -2   12.34    1.44
   9 -10  -2   14.26    1.44
   9 -10  -2   12.96    1.36
   9 -10  -2   12.41    1.23
   9  10  -1   87.13    4.73
   9  10  -1   93.60    5.09
  -9  10  -1   88.90    5.54
  -9  10  -1   98.61    5.07
   9 -10  -1   84.46    4.72
   9 -10  -1   91.56    4.72
   9 -10  -1   84.21    4.59
   9  10   0  441.10   18.47
   9  10   0  478.77   19.16
  -9  10   0  449.26   19.42
  -9  10   0  439.95   18.70
   9  10   0  406.96   18.79
   9 -10   0  418.11   18.51
   9 -10   0  429.80   18.53
  -9  10   0  424.06   19.17
   9  10   0  418.50   19.20
   9 -10   0  425.90   18.45
   9  10   1   82.49    4.24
   9  10   1   97.71    5.23
  -9 -10   1   86.34    4.59
  -9  10   1   84.55    4.95
  -9  10   1   87.39    4.50
   9  10   1   92.07    5.36
   9 -10   1   81.73    4.57
  -9 -10   1   71.20    4.57
   9 -10   1   83.37    4.63
  -9  10   1   97.44    5.56
   9  10   1   94.98    5.54
   9 -10   1   81.89    4.57
   9 -10   2   11.57    1.39
   9  10   2   13.65    1.82
  -9 -10   2   12.25    1.47
  -9  10   2    9.44    1.28
   9 -10   2    8.29    1.17
   9  10   2   12.36    2.04
   9 -10   2   12.17    1.37
  -9  10   2    9.93    1.84
   9  10   2   13.02    2.01
   9 -10   2   11.54    1.45
   9  11  -2   19.90    1.55
  -9  11  -2   17.78    1.53
   9 -11  -2   17.70    1.43
   9 -11  -2   18.23    1.46
   9 -11  -2   16.37    1.25
   9  11  -1   25.06    2.01
   9  11  -1   26.58    2.39
  -9  11  -1   26.45    2.80
  -9  11  -1   25.70    2.23
   9 -11  -1   22.00    1.92
   9 -11  -1   24.38    2.02
   9 -11  -1   21.18    1.82
   9  11   0   60.08    3.42
   9  11   0   67.05    4.15
  -9  11   0   69.44    4.46
  -9  11   0   65.81    3.78
   9  11   0   57.01    3.78
   9 -11   0   56.82    3.49
   9 -11   0   56.25    3.57
  -9  11   0   59.95    4.10
   9  11   0   55.06    4.02
   9 -11   0   59.52    3.46
   9  11   1   24.06    2.49
  -9 -11   1   22.12    1.92
  -9  11   1   21.95    2.33
  -9  11   1   23.36    1.88
   9  11   1   24.69    2.59
   9 -11   1   20.79    1.89
  -9  11   1   26.27    2.78
   9  11   1   23.81    2.66
   9 -11   1   25.50    2.02
   9  11   2   17.73    1.79
  -9 -11   2   17.51    1.56
  -9  11   2   13.31    1.35
   9 -11   2   12.50    1.25
   9  11   2   18.98    2.12
   9  11   2   21.04    2.12
  -9  11   2   17.59    1.97
   9 -11   2   16.38    1.43
   9  12  -2    0.59    0.68
  -9  12  -2    1.28    0.73
   9 -12  -2    1.56    0.70
   9 -12  -1    6.86    1.03
   9  12  -1    8.63    1.55
   9  12  -1    8.56    1.19
  -9  12  -1    9.26    1.48
  -9  12  -1    6.74    1.83
   9 -12  -1    7.23    1.16
   9 -12   0    4.93    1.07
   9  12   0    8.79    1.74
   9  12   0    5.87    1.02
  -9  12   0    8.61    1.44
  -9  12   0    6.80    1.93
   9 -12   0    3.64    1.07
  -9  12   0    4.34    1.57
   9  12   0    3.75    1.60
   9 -12   1    7.07    1.16
  -9 -12   1    7.03    1.15
  -9  12   1    6.86    1.03
  -9  12   1    4.63    1.44
   9  12   1   10.12    1.79
   9 -12   1    5.98    1.05
  -9  12   1    9.36    1.88
   9  12   1    9.56    1.92
   9 -12   2    0.76    0.65
   9  12   2    0.70    0.95
  -9 -12   2    1.76    0.77
   9  12   2   -0.12    1.15
  -9  12   2    2.12    1.13
   9  13  -1   27.56    1.81
   9  13  -1   32.54    2.32
  -9  13  -1   28.41    2.55
  -9  13  -1   35.13    2.23
   9  13   0   82.56    4.25
  -9  13   0   75.80    4.38
  -9  13   0   72.55    3.79
  -9  13   0   64.25    3.95
   9 -13   0   66.81    3.49
  -9 -13   1   27.35    1.92
  -9  13   1   23.23    2.12
   9  13   1   33.38    2.48
   9 -13   1   31.31    2.13
  -9  13   1   34.09    2.58
   9  13   1   33.78    2.60
   9 -13   1   27.62    1.80
   9  14  -1    2.00    0.93
  -9  14  -1    2.39    1.17
   9  14   0   -0.16    1.03
  -9  14   0    0.18    0.77
  -9  14   0    0.06    1.22
   9 -14   0   -0.36    0.83
   9  14   1    2.66    0.97
   9  14   1    1.37    0.95
  -9  14   1    2.39    1.08
   9  14   1    1.99    1.09
   9 -14   1    1.91    0.80
  10   0  -3   12.23    1.06
  10   0  -3   16.39    1.25
  10   0  -2   39.84    2.47
 -10   0  -2   35.36    3.66
  10   0  -2   38.35    2.86
  10   0  -2   35.31    2.45
 -10   0  -2   29.18    2.86
  10   0  -2   40.43    2.54
  10   0  -1    8.53    1.37
  10   0  -1    7.38    1.47
  10   0  -1    7.35    1.84
  10   0  -1    7.19    1.40
 -10   0  -1    8.59    2.38
  10   0   0    0.27    0.95
  10   0   0    1.06    1.38
 -10   0   0    1.28    1.89
  10   0   0    0.13    1.07
 -10   0   0    0.73    2.15
  10   0   1    7.05    1.27
  10   0   1    5.38    1.68
 -10   0   1    7.35    1.26
  10   0   1    8.52    1.73
  10   0   1   10.44    1.77
  10   0   1    7.54    1.55
 -10   0   1    7.70    2.26
  10   0   2   36.67    3.09
 -10   0   2   36.30    2.65
  10   0   2   32.87    2.79
  10   0   2   32.84    2.58
 -10   0   2   35.55    2.84
  10   0   2   30.65    2.15
  10   0   3   14.29    1.44
 -10   0   3   16.38    1.56
  10   0   3   15.01    1.84
  10   0   3   15.60    1.60
  10   0   3   15.48    1.52
  10   0   3   13.91    1.39
 -10  -1  -3    4.00    1.43
 -10   1  -3    6.85    1.45
  10  -1  -3   10.71    1.05
  10   1  -3   10.98    1.05
  10  -1  -3   12.84    1.15
  10   1  -2   34.77    2.41
 -10   1  -2   35.22    3.60
  10   1  -2   39.38    2.83
  10  -1  -2   38.11    2.75
  10  -1  -2   33.72    2.42
  10   1  -2   33.20    2.26
 -10  -1  -2   26.21    2.82
 -10   1  -2   26.84    2.69
  10   1  -2   35.50    2.33
  10  -1  -2   36.90    2.48
  10   1  -1   83.45    4.52
  10  -1  -1   77.84    4.35
  10   1  -1   81.05    4.92
  10  -1  -1   82.96    4.94
  10  -1  -1   78.14    4.40
  10   1  -1   73.19    4.19
 -10  -1  -1   79.80    5.41
 -10   1  -1   79.62    5.33
  10  -1  -1   79.86    4.29
  10   1  -1   76.33    4.14
  10   1   0   12.73    1.51
  10  -1   0   17.74    2.02
  10   1   0   18.10    2.11
  10   1   0   15.22    2.21
 -10   1   0   14.86    2.57
  10  -1   0   14.35    1.87
  10   1   0   14.23    1.71
 -10  -1   0   18.43    3.02
 -10   1   0   13.37    2.72
  10  -1   0   15.03    1.70
  10   1   1   81.46    4.54
  10  -1   1   79.11    4.48
  10   1   1   72.04    4.44
  10  -1   1   60.47    4.27
 -10  -1   1   68.67    3.95
  10   1   1   73.79    4.40
  10  -1   1   74.24    4.49
  10   1   1   70.19    5.20
  10  -1   1   82.45    4.45
  10   1   1   74.32    4.20
 -10  -1   1   80.74    5.19
 -10   1   1   84.89    5.34
  10  -1   1   72.79    4.01
  10   1   1   64.67    3.77
  10   1   2   34.64    3.11
  10  -1   2   35.21    2.73
  10  -1   2   35.03    3.09
 -10  -1   2   36.20    2.68
 -10   1   2   39.54    2.75
  10   1   2   34.50    2.86
  10  -1   2   34.71    2.81
  10  -1   2   35.80    2.71
  10   1   2   34.77    2.57
 -10  -1   2   33.71    2.74
 -10   1   2   34.40    2.92
  10  -1   2   28.65    2.21
  10   1   3   10.70    1.62
  10  -1   3    9.54    1.61
 -10  -1   3   11.09    1.34
 -10   1   3   11.23    1.36
  10  -1   3   10.91    1.35
  10   1   3    9.78    1.26
  10  -1   3   10.21    1.36
  10   1   3    9.63    1.20
  10  -1   3    9.15    1.26
  10  -1   3   10.02    1.23
  10   1   3    8.57    1.08
 -10  -2  -3    7.90    1.55
 -10   2  -3    7.84    1.40
  10  -2  -3   13.22    1.16
  10   2  -3   13.17    1.04
  10   2  -2   32.61    2.35
 -10   2  -2   29.27    3.35
  10   2  -2   36.58    2.76
  10  -2  -2   31.84    2.51
  10  -2  -2   30.25    2.36
  10   2  -2   30.62    2.03
 -10  -2  -2   26.37    2.78
  10   2  -2   30.69    2.13
  10  -2  -2   35.56    2.40
  10   2  -1   48.75    3.16
  10  -2  -1   43.17    2.90
  10   2  -1   47.00    3.57
  10  -2  -1   47.20    3.53
  10  -2  -1   43.94    3.08
  10   2  -1   40.76    2.70
 -10  -2  -1   46.80    4.08
 -10   2  -1   44.00    3.80
  10  -2  -1   48.80    3.00
  10   2  -1   40.29    2.64
  10  -2   0   11.97    1.61
  10   2   0    9.92    1.29
  10   2   0    6.95    1.47
  10   2   0   11.54    1.88
  10  -2   0   10.75    1.67
  10   2   0   13.40    2.09
 -10   2   0   10.08    2.37
  10   2   0    9.62    2.20
  10  -2   0   12.07    1.77
  10   2   0   10.54    1.48
 -10   2   0   12.32    2.63
  10   2   1   46.29    3.25
  10  -2   1   47.25    3.21
  10   2   1   40.79    3.24
  10  -2   1   35.69    2.96
 -10  -2   1   39.89    2.71
  10   2   1   47.97    3.16
  10  -2   1   43.46    3.26
  10   2   1   39.06    4.01
  10  -2   1   45.07    3.19
  10   2   1   41.64    2.83
 -10  -2   1   43.83    3.72
 -10   2   1   45.71    3.94
  10  -2   1   46.07    2.93
  10   2   1   35.68    2.40
  10   2   2   32.79    2.57
  10   2   2   30.80    2.93
  10  -2   2   31.80    2.59
  10  -2   2   28.87    2.77
 -10  -2   2   31.28    2.47
 -10   2   2   31.06    2.48
  10  -2   2   31.93    2.62
  10  -2   2   33.17    2.59
  10   2   2   29.09    2.26
 -10  -2   2   23.33    2.33
 -10   2   2   32.30    2.82
  10  -2   2   31.55    2.25
  10   2   3   12.25    1.23
 -10  -2   3   15.15    1.46
 -10   2   3   13.38    1.40
  10   2   3   14.51    1.74
  10  -2   3   11.20    1.64
  10   2   3   12.89    1.46
  10  -2   3   12.03    1.43
  10   2   3   10.68    1.25
  10  -2   3   11.99    1.32
 -10  -3  -3    3.71    1.30
  10  -3  -3    3.57    0.85
  10   3  -2    4.59    0.96
  10   3  -2    6.39    1.30
  10   3  -2    6.47    1.58
  10  -3  -2    4.45    1.27
 -10   3  -2    3.97    2.14
  10  -3  -2    6.58    1.39
 -10  -3  -2    3.56    1.68
  10   3  -1  170.77    7.83
  10  -3  -1  158.53    7.38
  10  -3  -1  183.30    8.26
  10  -3  -1  165.33    7.74
  10   3  -1  139.01    7.10
 -10  -3  -1  175.08    8.86
 -10   3  -1  156.21    8.39
  10  -3  -1  165.16    7.61
  10   3  -1  151.68    7.15
  10  -3   0    3.15    1.23
  10   3   0    2.50    0.84
  10   3   0    3.85    1.40
  10   3   0    3.68    1.54
  10  -3   0    2.42    1.28
  10   3   0    5.40    1.76
  10  -3   0    2.01    1.72
 -10   3   0    3.25    2.05
  10   3   0    1.30    1.82
  10  -3   0    3.55    1.45
  10   3   0    2.12    1.00
 -10   3   0    2.37    2.25
  10  -3   0    1.35    0.84
  10  -3   1  165.36    7.49
  10   3   1  162.58    7.72
 -10  -3   1  154.67    7.12
 -10   3   1  128.34    7.16
  10   3   1  157.06    7.40
  10  -3   1  163.70    7.72
  10   3   1  158.12    8.45
  10   3   1  138.49    6.93
 -10  -3   1  158.99    8.18
  10  -3   1  130.77    6.76
  10  -3   1  160.36    7.29
  10  -3   2    5.36    1.24
  10   3   2    7.27    1.95
  10  -3   2    3.70    1.63
 -10  -3   2    4.56    1.28
 -10   3   2    5.65    1.33
  10   3   2    3.70    1.48
  10  -3   2    4.53    1.42
  10   3   2    7.18    1.44
  10  -3   2    5.98    1.51
  10   3   2    4.26    1.09
 -10   3   2    3.02    1.61
  10  -3   2    4.38    0.97
  10   3   3    4.57    1.36
  10  -3   3    2.17    1.22
 -10  -3   3    4.24    1.01
 -10   3   3    4.98    1.02
  10   3   3    3.19    1.00
  10  -3   3    2.91    0.99
  10  -4  -3   31.14    1.85
  10  -4  -3   32.10    1.85
  10   4  -2   43.71    2.74
 -10   4  -2   35.17    3.52
  10  -4  -2   37.66    2.56
 -10   4  -2   35.06    2.39
  10  -4  -2   40.31    2.68
 -10  -4  -2   35.27    3.16
  10   4  -2   36.01    2.15
  10  -4  -2   38.57    2.58
  10   4  -1  147.79    6.72
  10  -4  -1  143.73    6.97
 -10  -4  -1  145.56    7.71
 -10   4  -1  127.55    7.12
  10  -4   0   16.30    1.86
  10   4   0   13.62    1.93
  10   4   0   17.74    2.07
  10  -4   0   16.06    1.77
  10   4   0   16.73    2.13
  10  -4   0   13.77    2.24
 -10   4   0   11.99    2.47
  10   4   0   14.21    2.41
 -10   4   0   17.43    2.81
  10  -4   0   11.93    1.40
  10   4   1  148.29    6.77
  10   4   1  136.66    6.92
  10  -4   1  137.12    6.59
 -10  -4   1  122.75    6.24
 -10   4   1  105.68    6.36
  10   4   1  121.00    6.38
  10  -4   1  146.02    6.99
  10   4   1  137.10    7.57
 -10  -4   1  147.11    7.42
  10  -4   1  115.11    6.06
  10  -4   1  140.97    6.54
  10   4   2   45.00    3.36
  10   4   2   37.97    2.69
  10  -4   2   42.11    2.90
  10  -4   2   33.44    2.88
 -10  -4   2   41.68    2.82
 -10   4   2   40.00    2.75
  10   4   2   43.49    2.93
  10  -4   2   34.34    2.72
  10  -4   2   44.73    3.05
 -10   4   2   41.46    3.23
  10  -4   2   32.85    2.36
  10  -4   2   39.83    2.65
  10  -4   3   22.77    1.63
  10   4   3   31.65    2.26
  10  -4   3   28.57    1.94
 -10  -4   3   30.82    2.00
 -10   4   3   28.91    1.96
  10   4   3   26.57    1.87
  10  -4   3   29.17    1.89
  10  -4   3   29.62    2.01
  10  -4   3   29.11    1.92
  10  -5  -3   15.52    1.26
  10  -5  -3   14.85    1.20
  10  -5  -2    3.57    1.13
  10   5  -2    4.14    1.25
 -10   5  -2    1.82    1.85
 -10   5  -2    2.74    1.05
 -10  -5  -2    2.98    1.73
  10   5  -1   80.82    4.47
 -10   5  -1   77.28    5.41
  10  -5  -1   80.67    4.67
  10  -5  -1   66.75    3.79
 -10   5  -1   73.45    4.85
  10  -5  -1   82.08    4.35
  10   5   0  828.42   33.98
  10  -5   0  783.90   33.51
 -10   5   0  885.72   34.76
  10  -5   0  903.32   34.52
  10   5   0  756.31   34.23
  10  -5   0  872.86   34.04
  10  -5   0  723.51   33.35
 -10   5   0  899.70   35.00
  10   5   1   80.19    4.40
  10   5   1   80.53    4.65
  10  -5   1   75.39    4.22
 -10  -5   1   71.81    4.02
 -10   5   1   62.39    4.18
  10   5   1   69.57    4.06
  10   5   1   78.98    5.26
  10  -5   1   77.59    4.45
 -10  -5   1   73.78    4.86
  10  -5   1   66.99    3.92
  10  -5   1   78.18    4.28
  10  -5   2    3.56    1.15
  10   5   2    3.39    1.65
  10  -5   2    2.01    1.35
 -10  -5   2    2.96    1.15
 -10   5   2    2.88    1.12
  10   5   2    2.93    1.24
  10  -5   2    1.45    1.13
  10   5   2    2.87    1.12
  10  -5   2    3.72    1.38
  10  -5   2    3.76    1.29
  10   5   2    3.82    2.05
  10  -5   2    3.56    1.31
 -10   5   2    1.61    1.54
  10  -5   2    2.01    0.95
 -10  -5   3   15.33    1.36
  10  -5   3   14.34    1.32
 -10   5   3   12.35    1.23
  10  -5   3   13.56    1.25
  10  -6  -2   12.65    1.46
  10   6  -2   10.37    1.45
 -10   6  -2    8.95    1.31
 -10   6  -2   10.93    2.17
  10  -6  -2   12.12    1.52
 -10  -6  -2    9.79    1.99
  10  -6  -2    8.86    1.07
  10   6  -1   40.04    2.90
  10   6  -1   35.77    2.65
 -10   6  -1   36.00    3.68
  10  -6  -1   37.07    2.94
 -10   6  -1   42.81    3.03
  10  -6  -1   38.72    2.85
  10  -6  -1   35.54    2.39
 -10   6  -1   34.46    3.13
  10  -6  -1   42.08    2.80
  10  -6   0   17.75    1.92
  10   6   0   15.87    2.10
  10  -6   0   13.77    1.53
  10  -6   0   16.91    2.33
 -10   6   0   17.33    2.63
  10   6   0   12.77    2.24
  10  -6   0   15.69    2.05
 -10  -6   0   15.70    2.75
 -10   6   0   16.68    2.65
  10  -6   0   13.92    1.58
  10   6   1   40.87    2.79
  10   6   1   36.92    3.01
  10  -6   1   34.94    2.51
 -10  -6   1   33.38    2.40
 -10   6   1   29.69    2.67
  10   6   1   30.90    2.36
  10   6   1   42.35    3.59
  10  -6   1   33.30    2.81
 -10  -6   1   32.73    3.10
  10  -6   1   31.98    2.40
  10  -6   2   10.16    1.41
  10   6   2   11.28    1.93
 -10  -6   2   10.98    1.49
 -10   6   2   10.69    1.41
  10   6   2    9.11    1.43
  10  -6   2    9.10    1.37
  10   6   2    9.33    1.32
  10  -6   2    9.96    1.56
  10  -6   2   10.59    1.54
  10   6   2    9.70    2.26
  10  -6   2   11.01    1.59
 -10   6   2   11.93    1.98
  10  -6   2    9.04    1.30
  10  -7  -2    8.50    1.26
  10   7  -2    8.34    1.32
 -10   7  -2    7.05    1.21
 -10   7  -2    6.95    1.87
  10  -7  -2    9.56    1.36
 -10  -7  -2    7.81    1.84
  10  -7  -2    7.57    0.98
  10  -7  -1    2.95    1.30
  10   7  -1    2.02    1.21
  10   7  -1    1.17    1.32
  10  -7  -1    3.70    1.41
 -10   7  -1    1.96    1.38
 -10   7  -1    3.73    2.11
  10  -7  -1    3.20    1.32
 -10   7  -1    1.16    1.44
  10  -7  -1    1.97    1.00
  10   7   0   58.35    3.62
  10   7   0   54.44    3.75
 -10   7   0   56.42    4.23
  10  -7   0   64.83    4.06
  10   7   0   50.83    3.80
  10  -7   0   55.47    3.65
  10  -7   0   52.08    3.25
 -10  -7   0   59.18    4.44
 -10   7   0   56.11    4.28
  10  -7   0   57.81    3.54
  10  -7   1    2.93    1.29
  10   7   1    4.21    1.69
 -10  -7   1    2.83    1.02
  10   7   1    2.54    1.28
  10  -7   1    2.57    1.18
  10  -7   1    2.72    1.12
 -10   7   1    2.27    1.39
  10   7   1    2.94    2.03
  10  -7   1    1.30    1.32
 -10  -7   1    2.57    1.64
 -10   7   1    2.98    2.03
  10   7   1    1.31    1.99
  10  -7   1    2.00    1.15
  10   7   2    9.50    1.76
 -10  -7   2    8.71    1.33
 -10   7   2    6.18    1.15
  10   7   2    6.06    1.13
  10   7   2    5.53    1.00
  10  -7   2    6.34    1.33
  10  -7   2    7.66    1.31
  10   7   2    9.10    2.06
  10  -7   2    7.33    1.36
 -10   7   2    6.93    1.71
  10  -7   2    5.83    1.15
  10  -8  -2    8.74    1.16
  10   8  -2    8.52    1.29
 -10   8  -2    8.37    1.17
 -10   8  -2    7.44    1.73
  10  -8  -2    9.48    1.28
  10  -8  -2    6.54    0.94
  10   8  -1   60.85    3.59
 -10   8  -1   55.09    4.29
 -10   8  -1   63.92    3.77
  10  -8  -1   63.78    3.65
  10  -8  -1   54.83    3.27
 -10   8  -1   51.52    3.65
  10  -8  -1   64.99    3.57
  10  -8   0    5.17    1.40
  10   8   0    6.53    1.67
  10   8   0    4.42    1.42
 -10   8   0    6.82    2.05
  10   8   0    5.15    1.79
  10  -8   0    4.81    1.47
 -10  -8   0    7.42    2.17
 -10   8   0    5.31    1.97
  10  -8   0    5.91    1.24
  10   8   1   62.03    3.39
  10   8   1   62.77    3.90
  10  -8   1   49.36    3.05
 -10  -8   1   58.40    3.27
 -10   8   1   46.57    3.42
  10  -8   1   49.79    3.10
 -10   8   1   65.94    3.54
  10   8   1   63.18    4.25
  10  -8   1   55.48    3.51
 -10  -8   1   53.48    3.68
  10  -8   1   54.30    3.33
 -10   8   1   64.87    4.38
  10   8   1   57.42    4.33
  10  -8   1   62.01    3.49
  10  -8   2    5.95    1.17
  10   8   2    8.62    1.63
 -10  -8   2    8.60    1.23
 -10   8   2    6.18    1.03
  10  -8   2    5.66    1.15
  10  -8   2    6.87    1.13
  10   8   2    7.65    1.87
  10  -8   2    7.41    1.24
 -10   8   2    5.97    1.58
  10  -8   2    6.86    1.12
  10   9  -2   33.85    2.07
 -10   9  -2   26.89    1.88
  10  -9  -2   32.36    2.03
  10  -9  -2   27.72    1.76
  10  -9  -2   32.37    1.92
  10   9  -1  196.79    8.65
  10   9  -1  184.19    8.67
 -10   9  -1  183.94    9.32
 -10   9  -1  202.86    8.82
  10  -9  -1  186.97    8.64
  10  -9  -1  169.94    8.35
  10  -9  -1  194.21    8.55
  10   9   0  383.73   15.91
  10   9   0  376.80   16.20
 -10   9   0  361.84   16.52
  10   9   0  343.08   16.04
  10  -9   0  376.99   15.96
  10  -9   0  354.55   15.73
 -10  -9   0  371.95   16.70
 -10   9   0  379.96   16.57
  10  -9   0  364.13   15.84
  10   9   1  175.82    7.96
  10   9   1  193.39    8.61
 -10  -9   1  165.25    7.95
 -10   9   1  160.94    8.20
 -10   9   1  181.97    8.10
  10   9   1  197.81    8.95
  10  -9   1  183.35    8.25
 -10  -9   1  148.76    8.12
  10  -9   1  164.43    8.05
 -10   9   1  216.78    9.23
  10   9   1  184.83    9.06
  10  -9   1  188.93    8.21
  10   9   2   30.80    2.31
 -10  -9   2   31.07    2.01
  10  -9   2   22.72    1.70
  10   9   2   30.14    2.55
  10  -9   2   25.24    1.89
  10  -9   2   25.43    1.83
 -10   9   2   27.20    2.37
  10  -9   2   31.05    1.98
  10 -10  -2    2.01    0.62
 -10  10  -2    1.04    0.69
 -10  10  -2    0.56    1.07
  10 -10  -2    1.02    0.74
 -10 -10  -2    0.48    1.18
  10 -10  -2    1.54    0.63
  10  10  -1   30.89    2.17
  10  10  -1   28.01    2.24
 -10  10  -1   29.54    2.79
 -10  10  -1   27.70    2.24
  10 -10  -1   27.26    2.12
  10 -10  -1   25.91    1.98
  10 -10  -1   30.28    2.07
  10  10   0   18.87    1.71
  10  10   0   18.09    2.07
 -10  10   0   16.44    1.85
 -10  10   0   17.93    2.39
  10 -10   0   17.01    1.79
  10 -10   0   17.60    1.72
 -10 -10   0   17.47    2.40
 -10  10   0   14.42    2.14
  10 -10   0   16.93    1.70
  10  10   1   22.14    1.68
  10  10   1   30.78    2.44
 -10 -10   1   24.35    1.83
 -10  10   1   22.11    2.09
 -10  10   1   27.59    1.96
  10  10   1   28.06    2.62
  10 -10   1   26.76    2.04
  10 -10   1   24.50    1.99
 -10  10   1   30.67    2.74
  10  10   1   26.66    2.68
  10 -10   1   30.89    2.12
  10 -10   2    1.22    0.74
 -10 -10   2    0.97    0.74
  10  10   2    0.90    1.25
  10 -10   2    1.35    0.70
 -10  10   2    1.44    1.14
  10 -10   2    0.69    0.70
  10  11  -1   27.71    1.86
  10  11  -1   27.05    2.02
 -10  11  -1   23.61    2.40
 -10  11  -1   27.61    2.04
  10 -11  -1   25.82    1.85
  10 -11  -1   21.26    1.74
  10 -11  -1   23.95    1.72
  10 -11   0    2.45    0.97
  10  11   0    2.93    1.34
  10  11   0    2.89    0.91
  10  11   0    3.09    0.98
 -10  11   0    2.84    1.13
 -10  11   0    2.18    1.52
  10 -11   0    2.31    1.01
 -10 -11   0    2.04    1.48
 -10  11   0    1.40    1.32
  10 -11   0    1.40    0.98
  10  11   1   28.93    2.20
 -10 -11   1   22.07    1.61
 -10  11   1   21.16    1.58
  10  11   1   28.87    2.36
 -10  11   1   14.26    1.71
  10 -11   1   19.56    1.65
  10 -11   1   22.10    1.76
 -10  11   1   24.12    2.32
  10 -11   1   24.85    1.75
  10 -12  -1    0.97    0.59
  10  12  -1    1.45    0.86
  10  12  -1    1.11    0.68
 -10  12  -1    1.78    0.89
 -10  12  -1    2.09    1.31
  10 -12  -1    0.83    0.68
  10 -12  -1    0.41    0.71
  10  12   0   28.11    2.14
 -10  12   0   27.30    2.33
 -10  12   0   26.66    1.87
  10 -12   0   21.66    1.64
 -10 -12   0   20.14    2.08
  10 -12   0   21.99    1.75
 -10  12   0   23.19    2.04
  10 -12   0   24.90    1.69
  10 -12   1    1.19    0.74
  10  12   1    0.96    1.01
  10  12   1    1.89    1.18
 -10  12   1    0.18    1.13
  10 -12   1    1.28    0.80
  10  13   0    4.03    1.06
 -10  13   0    2.91    0.79
 -10  13   0    3.75    1.16
  10 -13   0    1.68    0.75
  11   0  -2    0.60    0.80
  11   0  -2    0.23    1.03
 -11   0  -2    0.19    1.77
  11   0  -2   -0.15    0.73
 -11   0  -2    1.37    1.17
  11   0  -1    1.03    0.94
  11   0  -1    1.11    1.10
  11   0  -1   -0.58    1.53
 -11   0  -1    0.89    2.10
  11   0  -1    0.74    0.97
 -11   0  -1    1.90    1.86
  11   0   0   -0.70    0.94
  11   0   0    0.07    1.22
 -11   0   0    0.20    1.74
  11   0   0   -0.90    1.09
 -11   0   0    0.12    1.96
  11   0   1   -0.22    0.84
  11   0   1   -0.38    1.21
  11   0   1   -0.07    1.31
  11   0   1   -1.35    1.32
  11   0   1    0.78    1.12
 -11   0   1    0.63    1.85
  11   0   2    0.78    1.32
 -11   0   2    0.54    0.87
  11   0   2    0.90    1.13
  11   0   2   -0.05    0.93
 -11   0   2    0.65    1.07
  11  -1  -2   10.55    1.24
  11   1  -2   10.04    1.13
  11   1  -2   11.03    1.23
  11   1  -2    9.38    1.46
  11  -1  -2    9.44    1.42
 -11  -1  -2    9.10    2.16
 -11   1  -2    9.69    2.16
  11  -1  -2    8.75    1.18
  11   1  -2    7.84    1.00
 -11  -1  -2    5.64    1.50
  11   1  -1   60.36    3.45
  11  -1  -1   53.69    3.24
 -11  -1  -1   50.20    4.27
  11   1  -1   59.71    3.84
  11  -1  -1   61.41    3.87
  11  -1  -1   52.69    3.23
  11   1  -1   46.92    2.99
 -11  -1  -1   52.62    4.16
 -11   1  -1   49.57    4.03
  11  -1  -1   58.07    3.22
  11   1  -1   51.67    3.03
  11   1   0   21.82    2.22
  11  -1   0   24.43    2.20
  11   1   0   25.03    2.54
 -11  -1   0   22.89    2.76
 -11   1   0   17.07    2.60
  11  -1   0   19.95    2.04
  11   1   0   18.80    1.85
 -11  -1   0   25.49    3.13
 -11   1   0   25.14    3.13
  11  -1   0   21.82    1.88
  11   1   0   18.82    1.67
  11   1   1   56.90    3.48
  11  -1   1   57.61    3.46
  11   1   1   48.79    3.32
  11   1   1   49.59    3.29
  11  -1   1   52.62    3.44
  11  -1   1   51.91    3.29
  11   1   1   46.79    3.05
 -11  -1   1   54.14    4.00
 -11   1   1   58.26    4.15
  11  -1   1   49.38    2.98
  11   1   1   42.82    2.68
  11  -1   2    7.31    0.99
  11   1   2    9.20    1.70
  11  -1   2    7.74    1.60
 -11  -1   2    9.35    1.28
 -11   1   2    8.62    1.21
  11   1   2    9.47    1.54
  11  -1   2   11.05    1.56
  11  -1   2   10.18    1.52
  11  -1   2    9.62    1.38
  11   1   2    8.13    1.22
 -11   1   2    7.38    1.52
  11  -2  -2    7.26    1.16
  11   2  -2    7.18    0.94
  11   2  -2    7.79    1.17
  11   2  -2    8.14    1.42
  11  -2  -2    7.11    1.27
 -11  -2  -2    5.94    2.00
 -11   2  -2    5.22    1.89
  11  -2  -2    6.25    1.12
 -11  -2  -2    6.47    1.55
  11   2  -1   40.89    2.81
  11  -2  -1   37.74    2.50
  11   2  -1   43.28    3.24
  11  -2  -1   44.71    3.24
  11  -2  -1   36.96    2.64
  11   2  -1   32.81    2.27
 -11  -2  -1   34.89    3.47
 -11   2  -1   43.24    3.53
  11  -2  -1   41.11    2.62
  11   2  -1   38.14    2.32
  11  -2   0    0.73    1.05
  11   2   0   -0.20    0.77
  11   2   0    0.97    1.34
  11  -2   0    0.94    1.22
  11   2   0   -0.08    1.44
 -11  -2   0    0.48    1.73
 -11   2   0   -0.30    1.79
  11  -2   0   -0.13    1.18
  11   2   0   -0.44    0.89
 -11   2   0    0.57    1.99
  11   2   1   43.45    2.97
  11  -2   1   42.08    2.89
  11   2   1   35.93    2.88
  11   2   1   36.85    2.74
  11  -2   1   39.18    2.97
  11  -2   1   39.29    2.86
  11   2   1   34.88    2.45
 -11  -2   1   41.39    3.51
 -11   2   1   46.30    3.68
  11  -2   1   37.13    2.56
  11  -2   2    4.77    0.97
  11   2   2    5.83    1.55
  11  -2   2    4.44    1.36
 -11  -2   2    5.25    1.08
 -11   2   2    6.03    1.08
  11  -2   2    6.64    1.36
  11   2   2    6.98    1.31
  11  -2   2    7.28    1.45
  11  -2   2    9.35    1.43
  11  -2   2    6.73    1.32
  11   2   2    3.86    0.92
 -11   2   2    5.23    1.44
  11   3  -2   34.06    2.16
 -11   3  -2   28.95    2.91
  11   3  -2   36.31    2.43
  11  -3  -2   27.68    2.07
  11  -3  -2   33.15    2.14
 -11  -3  -2   27.52    2.50
  11  -3  -2   33.35    2.12
  11   3  -2   25.19    1.67
  11   3  -1   52.43    3.27
  11   3  -1   51.99    3.58
  11  -3  -1   53.73    3.58
  11  -3  -1   48.86    3.18
 -11  -3  -1   44.88    3.94
 -11   3  -1   44.62    3.69
  11  -3  -1   49.38    3.07
  11  -3   0    1.15    1.12
  11   3   0    1.38    1.43
  11  -3   0    1.40    1.12
  11   3   0    0.32    1.47
  11  -3   0    2.58    1.61
 -11  -3   0    2.67    1.74
 -11   3   0    3.60    1.86
  11  -3   0    1.80    1.35
 -11   3   0    2.45    2.04
  11  -3   1   51.99    3.13
  11   3   1   46.17    3.21
  11   3   1   42.31    2.88
  11  -3   1   46.61    3.24
  11   3   1   44.63    3.79
  11  -3   1   48.70    3.18
  11   3   1   33.97    2.43
 -11  -3   1   48.26    3.66
 -11   3   1   48.69    3.87
  11  -3   1   44.58    2.83
  11   3   2   35.27    2.64
  11   3   2   34.41    2.27
  11  -3   2   33.48    2.33
  11  -3   2   23.68    2.16
 -11  -3   2   29.66    2.09
 -11   3   2   27.67    1.98
  11   3   2   31.92    2.33
  11  -3   2   25.36    2.17
  11  -3   2   32.31    2.37
  11  -3   2   29.35    2.25
 -11   3   2   28.24    2.43
  11  -3   2   27.88    1.93
  11   4  -2   19.86    1.64
  11   4  -2   21.46    1.90
  11  -4  -2   18.14    1.62
 -11  -4  -2   17.24    2.05
  11   4  -1   86.32    4.49
  11   4  -1   81.53    4.70
  11  -4  -1   83.07    4.71
  11  -4  -1   76.84    4.36
 -11  -4  -1   73.73    5.13
 -11   4  -1   74.64    4.82
  11  -4  -1   77.17    4.25
  11   4   0   27.21    2.38
  11  -4   0   22.37    1.99
  11   4   0   22.05    2.09
 -11   4   0   26.65    2.85
  11   4   0   26.68    2.46
  11  -4   0   25.98    2.65
 -11   4   0   26.28    3.00
  11  -4   0   24.41    2.12
  11   4   1   73.69    4.28
  11  -4   1   69.92    4.03
  11   4   1   67.62    3.88
  11   4   1   74.49    4.90
 -11  -4   1   72.53    4.67
  11  -4   1   72.20    3.97
  11   4   2   17.77    1.59
  11  -4   2   19.70    1.74
 -11  -4   2   16.14    1.52
  11   4   2   15.66    1.92
  11   4   2   17.03    1.72
  11  -4   2   13.65    1.57
  11  -4   2   18.30    1.79
 -11   4   2   16.69    1.91
  11  -4   2   14.47    1.44
  11  -5  -2   10.19    1.21
  11   5  -2    8.80    1.22
  11   5  -2   10.43    1.41
 -11   5  -2    8.28    1.81
  11  -5  -2    9.33    1.23
 -11  -5  -2    9.62    1.68
  11   5  -1  102.61    5.35
  11   5  -1  117.33    5.78
  11  -5  -1  106.30    5.60
 -11   5  -1  108.53    5.47
 -11  -5  -1  101.07    6.14
 -11   5  -1   91.07    5.63
  11   5   0   16.89    1.87
  11  -5   0   15.46    1.62
  11   5   0   22.57    2.20
  11  -5   0   21.98    2.39
 -11   5   0   19.16    2.53
 -11  -5   0   19.23    2.81
 -11   5   0   22.61    2.74
  11   5   1  105.43    4.91
  11   5   1  106.34    5.11
  11  -5   1   95.33    4.67
  11   5   1   80.06    4.39
  11   5   1   96.56    5.51
 -11  -5   1   92.40    5.26
  11  -5   1   68.25    4.11
  11  -5   1  101.00    4.73
  11  -5   2    8.28    1.14
  11   5   2    9.68    1.63
 -11  -5   2    8.94    1.14
  11   5   2    8.85    1.29
  11  -5   2    8.06    1.18
  11   5   2    8.47    1.14
  11  -5   2    8.67    1.35
  11  -5   2    9.01    1.29
  11   5   2    9.82    1.89
  11  -5   2    9.01    1.31
 -11   5   2    9.40    1.56
  11  -6  -2    1.16    0.81
  11   6  -2    2.28    0.93
  11   6  -2    3.23    1.06
 -11   6  -2    1.25    1.36
 -11  -6  -2   -0.50    1.22
  11   6  -1   19.05    1.89
  11  -6  -1   17.70    1.94
 -11   6  -1   18.60    1.90
  11  -6  -1   16.24    1.79
 -11  -6  -1   17.27    2.52
 -11   6  -1   13.93    1.97
  11  -6  -1   18.55    1.75
  11   6   0  113.53    5.85
 -11   6   0  112.17    6.34
  11   6   0  136.84    6.22
  11  -6   0  137.43    6.45
  11  -6   0  127.98    6.07
 -11  -6   0  126.43    6.84
  11  -6   0   96.77    5.34
 -11   6   0  128.68    6.73
  11   6   1   16.70    1.75
  11   6   1   16.51    1.93
  11  -6   1   12.87    1.53
  11  -6   1   13.56    1.47
  11  -6   1   16.54    1.82
  11   6   1   17.22    2.38
 -11  -6   1   14.30    2.02
  11  -6   1   10.80    1.28
  11  -6   2    1.24    0.80
  11   6   2    2.84    1.21
 -11  -6   2    1.71    0.78
  11   6   2    1.12    0.81
  11  -6   2    0.76    0.71
  11   6   2    1.61    0.76
  11  -6   2    1.93    0.94
  11  -6   2    1.19    0.89
  11   6   2    0.64    1.43
  11  -6   2    1.40    0.93
 -11   6   2    1.52    1.15
  11  -7  -2    2.84    0.82
  11   7  -2    1.82    0.82
  11   7  -2    2.92    0.98
 -11   7  -2    0.86    1.21
  11  -7  -2    2.83    0.85
 -11  -7  -2    1.50    1.19
  11   7  -1  218.60    8.88
 -11   7  -1  218.37    8.95
  11  -7  -1  202.88    8.86
  11  -7  -1  163.26    8.23
 -11  -7  -1  206.59    9.64
 -11   7  -1  175.77    8.84
  11  -7  -1  208.27    8.76
  11  -7   0   14.14    1.60
  11   7   0   13.77    1.72
  11   7   0   14.83    1.73
  11   7   0   13.32    1.68
 -11   7   0   14.47    2.15
  11  -7   0   12.48    1.70
 -11  -7   0   14.67    2.32
 -11   7   0   18.40    2.37
  11  -7   0   10.83    1.28
  11   7   1  199.96    8.12
  11   7   1  197.93    8.43
  11  -7   1  164.09    7.72
  11  -7   1  159.71    7.76
  11   7   1  190.90    8.77
  11  -7   1  192.02    8.23
 -11  -7   1  169.50    8.27
  11  -7   1  150.27    7.68
 -11   7   1  215.69    9.04
  11  -7   2    1.92    0.77
  11   7   2    2.22    1.13
 -11  -7   2    1.54    0.71
  11  -7   2    1.67    0.80
  11  -7   2    1.71    0.78
  11   7   2    1.47    1.31
  11  -7   2    2.17    0.86
 -11   7   2    1.71    1.09
 -11   8  -1   35.65    3.01
 -11   8  -1   43.34    2.61
  11  -8  -1   40.16    2.53
 -11  -8  -1   39.43    3.17
  11  -8  -1   40.41    2.44
  11  -8   0    9.62    1.40
  11   8   0    9.01    1.50
  11   8   0   10.99    1.44
  11   8   0    8.85    1.39
 -11   8   0    8.75    1.78
  11  -8   0    8.65    1.46
 -11  -8   0    8.37    1.92
 -11   8   0    9.99    1.90
  11  -8   0    7.04    1.10
  11   8   1   36.05    2.25
  11   8   1   38.32    2.65
  11   8   1   29.38    2.03
 -11   8   1   39.63    2.38
  11   8   1   38.61    2.96
  11  -8   1   37.96    2.47
 -11  -8   1   29.94    2.40
  11  -8   1   31.66    2.12
 -11   8   1   42.68    3.10
  11  -8   1   39.35    2.39
  11   9  -1   75.48    3.70
 -11   9  -1   67.74    4.15
 -11   9  -1   74.97    3.78
  11  -9  -1   72.59    3.71
  11  -9  -1   60.63    3.32
 -11  -9  -1   66.58    4.27
  11  -9  -1   76.08    3.63
  11   9   0   28.25    1.99
  11   9   0   32.88    2.22
 -11   9   0   27.23    2.46
  11   9   0   26.04    1.97
  11  -9   0   28.86    2.11
 -11  -9   0   24.78    2.53
  11  -9   0   21.48    1.75
 -11   9   0   25.90    2.43
  11  -9   0   28.12    2.03
  11   9   1   61.56    3.23
  11   9   1   71.56    3.81
 -11   9   1   67.73    3.40
  11   9   1   70.37    3.98
  11  -9   1   69.22    3.57
  11  -9   1   56.36    3.26
 -11   9   1   76.88    4.18
  11  -9   1   70.97    3.55
  11  10  -1   22.39    1.60
 -11  10  -1   17.89    1.94
  11  10  -1   21.53    1.70
 -11  10  -1   22.53    1.68
  11 -10  -1   20.13    1.56
  11 -10  -1   20.86    1.52
  11 -10   0    0.77    0.86
  11  10   0    2.80    1.06
  11  10   0    1.60    0.80
  11  10   0    2.26    0.80
 -11  10   0    2.13    1.02
 -11  10   0    0.90    1.24
  11 -10   0    1.87    0.92
 -11 -10   0    0.51    1.24
 -11  10   0    1.78    1.17
  11 -10   0    0.82    0.76
  11  10   1   20.82    1.74
  11  10   1   17.76    1.80
  11 -10   1   19.16    1.47
  11 -10   1   15.08    1.31
 -11  10   1   21.70    2.00
  11 -10   1   17.90    1.44
  11  11   0   53.45    2.73
 -11  11   0   38.96    2.77
 -11  11   0   49.17    2.60
  11 -11   0   43.23    2.47
  11 -11   0   43.99    2.42
 -11  11   0   45.02    2.76
  11 -11   0   49.74    2.52
  12   0  -2    8.92    1.12
 -12   0  -2    8.12    1.63
  12   0  -1    5.04    0.94
  12   0  -1    6.08    1.10
  12   0  -1    9.65    1.60
 -12   0  -1    6.53    1.94
  12   0  -1    5.32    0.97
 -12   0  -1    8.21    1.84
  12   0   0  172.32    7.57
 -12   0   0  148.11    7.76
  12   0   0  181.57    7.97
  12   0   0  147.39    7.23
 -12   0   0  172.55    8.42
  12   0   0  152.67    7.07
  12   0   1    8.34    1.38
  12   0   1    6.42    1.27
  12   0   1    5.24    1.12
 -12   0   1    6.40    1.75
  12   0   2    8.41    1.20
  12   0   2    9.69    1.25
  12   0   2    9.82    1.20
  12  -1  -2    8.90    0.91
  12   1  -2    8.19    1.09
 -12  -1  -2    8.34    1.61
 -12   1  -2    6.44    1.54
  12  -1  -1    3.22    0.93
  12   1  -1    1.27    0.67
  12   1  -1    2.11    0.96
  12  -1  -1    1.82    0.88
  12   1  -1    2.65    1.28
  12  -1  -1    3.95    1.36
 -12  -1  -1    2.08    1.73
 -12   1  -1    0.52    1.66
  12  -1  -1    1.22    0.86
  12   1  -1    2.04    0.70
 -12  -1  -1    2.46    1.59
 -12   1  -1    0.57    1.41
  12   1   0   31.50    2.34
  12  -1   0   33.04    2.32
 -12  -1   0   26.30    2.55
 -12   1   0   26.28    2.59
  12   1   0   30.21    2.53
  12  -1   0   30.09    2.17
  12   1   0   26.48    1.94
 -12  -1   0   33.46    3.16
 -12   1   0   31.24    3.02
  12  -1   0   27.24    1.97
  12  -1   1    1.96    0.75
  12   1   1    3.10    1.20
  12  -1   1    3.70    1.21
  12   1   1    2.33    1.01
  12  -1   1    4.32    1.20
  12  -1   1    1.56    1.01
  12   1   1    2.02    0.84
 -12  -1   1    0.81    1.50
 -12   1   1    2.34    1.60
  12   1   2    8.15    1.17
  12  -1   2    8.12    1.15
  12  -1   2    9.04    1.23
  12  -1   2    8.58    1.17
  12  -1   2    6.75    0.94
 -12  -2  -2   27.03    2.41
 -12   2  -2   25.11    2.34
  12   2  -2   32.87    2.04
  12  -2  -2   33.38    1.82
  12  -2  -1    8.03    1.15
  12   2  -1    8.03    1.26
  12   2  -1    9.18    1.56
  12  -2  -1    9.43    1.55
[truncated: 1,666,240 more chars]
