# Supplementary material for: Crystal structures and Hirshfeld surfaces of four meth­oxy­benzaldehyde oxime derivatives, 2-MeO-XC6H3C=NOH (X = H and 2-, 3- and 4-MeO): different conformations and hydrogen-bonding patterns
Source: Acta Crystallogr E Crystallogr Commun. 2018 Oct 9;74(Pt 11):1553–60. doi: 10.1107/S2056989018014020 (PMC6218896; doi:10.1107/S2056989018014020)
Supplement: Supplementary file 2 [file e-74-01553-1sup2.hkl]

data_1                                                                          
_shelx_title ' 564_a.res in Pna2(1)'                                            
_shelx_refln_list_code          4                                               
_shelx_F_calc_maximum       91.19                                               
_exptl_crystal_F_000       320.00                                               
_reflns_d_resolution_high  0.8306                                               
                                                                                
loop_                                                                           
 _space_group_symop_operation_xyz                                               
 'x, y, z'                                                                      
 '-x, -y, z+1/2'                                                                
 'x+1/2, -y+1/2, z'                                                             
 '-x+1/2, y+1/2, z+1/2'                                                         
                                                                                
_cell_length_a    11.1719                                                       
_cell_length_b    16.4260                                                       
_cell_length_c     4.0249                                                       
_cell_angle_alpha  90.000                                                       
_cell_angle_beta   90.000                                                       
_cell_angle_gamma  90.000                                                       
                                                                                
_shelx_F_squared_multiplier     1.000                                           
                                                                                
loop_                                                                           
 _refln_index_h                                                                 
 _refln_index_k                                                                 
 _refln_index_l                                                                 
 _refln_F_squared_calc                                                          
 _refln_F_squared_meas                                                          
 _refln_F_squared_sigma                                                         
 _refln_observed_status                                                         
   2   0  -4         15.62         12.65         1.01 o                         
   6   0  -4         57.20         66.32         3.36 o                         
   1   1  -4         40.41         32.00         1.25 o                         
   2   1  -4         25.59         16.78         1.88 o                         
   3   1  -4         11.89         11.25         1.70 o                         
   6   1  -4        125.87        138.62         6.24 o                         
   7   1  -4         81.41         87.33         2.86 o                         
   0   2  -4          1.37          2.36         0.94 o                         
   1   2  -4         24.88         19.13         0.99 o                         
   2   2  -4         44.67         39.37         1.83 o                         
   3   2  -4          3.53          2.99         0.72 o                         
   4   2  -4          6.38          5.68         1.51 o                         
   5   2  -4         19.26         23.23         1.70 o                         
   6   2  -4         46.98         53.21         2.13 o                         
   7   2  -4         69.59         77.85         2.06 o                         
   1   3  -4          4.32          4.19         0.66 o                         
   2   3  -4          5.01          4.88         0.85 o                         
   3   3  -4          1.54          0.99         0.68 o                         
   4   3  -4         31.53         29.52         2.22 o                         
   5   3  -4          5.29          5.36         0.79 o                         
   6   3  -4         19.16         22.29         1.06 o                         
   7   3  -4         32.10         30.05         0.98 o                         
   0   4  -4         43.07         43.82         2.00 o                         
   1   4  -4          9.87          9.59         0.82 o                         
   2   4  -4          1.29          1.76         0.76 o                         
   3   4  -4         53.83         50.01         2.17 o                         
   4   4  -4         12.68         11.33         0.75 o                         
   5   4  -4         24.74         24.26         1.01 o                         
   6   4  -4         12.34         12.70         0.68 o                         
   7   4  -4          4.91          6.12         0.69 o                         
   1   5  -4         18.10         16.50         0.86 o                         
   2   5  -4         77.26         77.34         2.41 o                         
   3   5  -4         19.25         20.35         0.98 o                         
   4   5  -4          5.93          6.65         0.62 o                         
   5   5  -4         38.63         39.17         1.35 o                         
   6   5  -4         16.17         16.40         0.75 o                         
   0   6  -4         90.87         89.88         3.53 o                         
   1   6  -4         88.11         88.70         2.62 o                         
   2   6  -4        110.47        108.67         3.12 o                         
   3   6  -4        166.14        164.70         5.24 o                         
   4   6  -4         48.74         46.91         1.55 o                         
   5   6  -4         16.70         16.48         0.78 o                         
   6   6  -4          4.00          4.92         0.37 o                         
   1   7  -4          6.83          6.96         0.64 o                         
   2   7  -4         30.64         29.51         1.54 o                         
   3   7  -4         85.38         86.03         2.92 o                         
   4   7  -4         10.44          9.17         0.89 o                         
   5   7  -4         26.00         25.23         0.95 o                         
   0   8  -4         11.79         11.77         1.93 o                         
   1   8  -4         67.43         70.57         2.48 o                         
   2   8  -4         17.25         17.35         0.86 o                         
   3   8  -4        222.88        218.36         6.62 o                         
   4   8  -4          5.03          4.73         0.57 o                         
   5   8  -4         14.00         11.14         0.84 o                         
   1   9  -4         54.85         52.44         1.50 o                         
   2   9  -4         60.21         58.88         2.04 o                         
   3   9  -4          8.96          8.55         0.66 o                         
   4   9  -4         12.14         12.17         0.58 o                         
   0  10  -4          5.23          5.53         0.73 o                         
   1  10  -4          4.75          4.80         0.49 o                         
   2  10  -4          7.46          6.59         0.50 o                         
   3  10  -4         16.05         14.29         1.29 o                         
   1  11  -4          4.66          4.08         0.48 o                         
   2   0  -3        243.57        230.36        10.02 o                         
   4   0  -3        381.73        364.57        15.40 o                         
   6   0  -3        417.17        406.03        17.05 o                         
   8   0  -3         14.80         12.43         0.85 o                         
  10   0  -3         10.44         11.72         1.71 o                         
   1   1  -3         43.92         41.20         1.78 o                         
   2   1  -3        137.79        146.17         4.68 o                         
   3   1  -3         67.56         65.03         3.51 o                         
   4   1  -3        144.49        143.52         6.64 o                         
   5   1  -3        215.12        209.85         9.30 o                         
   6   1  -3        120.20        116.71        11.06 o                         
   7   1  -3         53.75         56.25         2.15 o                         
   8   1  -3         41.40         39.60         3.09 o                         
   9   1  -3          6.99          7.89         0.62 o                         
  10   1  -3          7.43          8.72         1.07 o                         
   1   2  -3        168.17        149.45         7.13 o                         
   2   2  -3          5.89          6.42         0.83 o                         
   3   2  -3          3.26          3.44         0.99 o                         
   4   2  -3        184.87        189.91         8.56 o                         
   5   2  -3        255.64        259.11        11.35 o                         
   6   2  -3         68.24         71.32         2.71 o                         
   7   2  -3         41.01         41.16         1.42 o                         
   8   2  -3         14.66         17.21         0.73 o                         
   9   2  -3          7.44          8.88         0.80 o                         
  10   2  -3          7.05          9.74         1.26 o                         
   0   3  -3        150.57        133.23         6.65 o                         
   1   3  -3          0.66          0.06         1.07 o                         
   2   3  -3         25.16         25.30         1.44 o                         
   3   3  -3         11.00          9.06         1.31 o                         
   4   3  -3          8.66         11.22         1.41 o                         
   5   3  -3         43.02         45.82         2.87 o                         
   6   3  -3         26.54         29.81         2.28 o                         
   7   3  -3          1.30          2.14         0.50 o                         
   8   3  -3         18.92         19.59         0.94 o                         
   9   3  -3          2.69          3.69         0.37 o                         
  10   3  -3          2.65          2.97         0.58 o                         
   1   4  -3          7.77          7.82         1.51 o                         
   2   4  -3         40.68         39.72         1.92 o                         
   3   4  -3         53.28         54.08         2.30 o                         
   4   4  -3          2.57          3.14         1.11 o                         
   5   4  -3         70.10         75.77         4.13 o                         
   6   4  -3         38.52         42.97         1.94 o                         
   7   4  -3         22.27         26.24         1.12 o                         
   8   4  -3         32.45         38.94         1.12 o                         
   9   4  -3         11.26         12.86         0.57 o                         
  10   4  -3         20.20         25.97         1.07 o                         
   0   5  -3         49.94         51.01         3.51 o                         
   1   5  -3         44.74         39.12         1.66 o                         
   2   5  -3         12.11         12.11         1.14 o                         
   3   5  -3         64.25         60.79         3.12 o                         
   4   5  -3        159.12        158.22        12.40 o                         
   5   5  -3          7.20          9.09         1.17 o                         
   6   5  -3          6.57          7.27         0.87 o                         
   7   5  -3         77.42         89.53         2.57 o                         
   8   5  -3         39.37         47.87         1.72 o                         
   9   5  -3          1.43          2.56         0.54 o                         
  10   5  -3          7.84         12.46         0.71 o                         
   1   6  -3         10.72          9.68         0.98 o                         
   2   6  -3        163.69        162.79         3.85 o                         
   3   6  -3         40.34         39.03         2.08 o                         
   4   6  -3        303.28        333.40         9.77 o                         
   5   6  -3        120.64        130.66         4.77 o                         
   6   6  -3         48.47         55.45         2.26 o                         
   7   6  -3         16.23         18.61         0.77 o                         
   8   6  -3         43.83         52.65         2.45 o                         
   9   6  -3          4.57          5.05         0.37 o                         
   0   7  -3         43.16         38.09         2.29 o                         
   1   7  -3        195.03        194.80         4.52 o                         
   2   7  -3         65.22         65.18         1.94 o                         
   3   7  -3        382.92        392.79         7.51 o                         
   4   7  -3         57.29         58.20         1.76 o                         
   5   7  -3        310.45        323.36        12.13 o                         
   6   7  -3          5.34          6.21         0.81 o                         
   7   7  -3         45.26         50.91         1.43 o                         
   8   7  -3         11.74         14.77         0.61 o                         
   9   7  -3         43.67         50.41         1.41 o                         
   1   8  -3         23.36         20.20         0.88 o                         
   2   8  -3         28.35         30.89         1.28 o                         
   3   8  -3         36.95         40.72         1.50 o                         
   4   8  -3        122.61        124.13         3.47 o                         
   5   8  -3        134.85        142.69         6.29 o                         
   6   8  -3          4.47          4.18         0.47 o                         
   7   8  -3          5.82          5.67         0.47 o                         
   8   8  -3         23.70         31.21         0.88 o                         
   9   8  -3          7.58          9.13         0.50 o                         
   0   9  -3         33.48         35.05         1.85 o                         
   1   9  -3         68.45         62.46         2.22 o                         
   2   9  -3          2.28          2.34         0.53 o                         
   3   9  -3        116.05        126.88         3.08 o                         
   4   9  -3         87.95         87.79         3.61 o                         
   5   9  -3         23.90         24.92         1.00 o                         
   6   9  -3         10.77         10.79         0.58 o                         
   7   9  -3         21.28         24.56         0.80 o                         
   8   9  -3         17.49         18.82         0.64 o                         
   1  10  -3          8.17          8.30         0.67 o                         
   2  10  -3         29.15         28.66         1.46 o                         
   3  10  -3         47.51         50.62         1.78 o                         
   4  10  -3         16.41         16.35         1.92 o                         
   5  10  -3          3.58          4.21         0.49 o                         
   6  10  -3          0.38          0.07         0.43 o                         
   7  10  -3         15.87         15.54         1.19 o                         
   8  10  -3          5.60          6.20         0.44 o                         
   0  11  -3         14.05         14.57         0.98 o                         
   1  11  -3          8.04          8.53         0.59 o                         
   2  11  -3          6.21          6.15         0.56 o                         
   3  11  -3         62.84         61.22         2.01 o                         
   4  11  -3          1.79          1.57         0.42 o                         
   5  11  -3          1.98          2.87         0.41 o                         
   6  11  -3         33.24         35.19         1.58 o                         
   7  11  -3         28.54         23.75         5.64 o                         
   1  12  -3         22.05         22.68         0.80 o                         
   2  12  -3         17.03         16.78         0.73 o                         
   3  12  -3          0.77          0.73         0.35 o                         
   4  12  -3         45.99         45.00         1.39 o                         
   5  12  -3         68.43         68.41         3.11 o                         
   6  12  -3          2.30          2.29         0.31 o                         
   0  13  -3         96.76         91.25         3.48 o                         
   1  13  -3         45.78         43.86         1.06 o                         
   2  13  -3         34.70         33.62         0.83 o                         
   3  13  -3         21.24         21.56         0.63 o                         
   4  13  -3         37.73         31.87         1.29 o                         
   5  13  -3        179.33        180.18         3.74 o                         
   1  14  -3         26.66         23.46         0.75 o                         
   2  14  -3         29.85         28.23         0.74 o                         
   3  14  -3         20.50         19.04         0.63 o                         
   4  14  -3        103.11        100.55         2.53 o                         
   0  15  -3         17.50         14.87         0.82 o                         
   1  15  -3          8.73          6.83         0.42 o                         
   2  15  -3         67.07         55.85         1.27 o                         
   0   0  -2        264.91        235.78        10.42 o                         
   2   0  -2       1623.50       1489.98        34.97 o                         
   4   0  -2       2702.27       2614.33       105.07 o                         
   6   0  -2        124.75        120.46         5.62 o                         
   8   0  -2         78.35         75.11         2.03 o                         
  10   0  -2         27.57         30.50         1.15 o                         
  12   0  -2          7.04          7.13         0.76 o                         
   1   1  -2        116.46        105.32         2.60 o                         
   2   1  -2        192.45        177.11         2.37 o                         
   3   1  -2        220.70        185.23         3.74 o                         
   4   1  -2        691.60        627.53        18.11 o                         
   5   1  -2         74.75         80.02         2.77 o                         
   6   1  -2          7.74         10.44         0.83 o                         
   7   1  -2         23.13         21.96         1.01 o                         
   8   1  -2         31.72         32.52         0.83 o                         
   9   1  -2        103.20         99.69         1.55 o                         
  10   1  -2         30.88         28.30         0.85 o                         
  11   1  -2          6.77          7.71         0.35 o                         
  12   1  -2          6.63          6.84         0.49 o                         
   0   2  -2        195.86        174.04         4.57 o                         
   1   2  -2        317.31        270.30         5.27 o                         
   2   2  -2        233.57        207.12         4.06 o                         
   3   2  -2       1528.65       1469.05        24.38 o                         
   4   2  -2         75.72         83.44         4.07 o                         
   5   2  -2         57.17         57.11         3.10 o                         
   6   2  -2         19.02         20.58         0.97 o                         
   7   2  -2         19.10         20.29         0.75 o                         
   8   2  -2        117.39        115.21         3.19 o                         
   9   2  -2          2.16          2.82         0.41 o                         
  10   2  -2         24.68         26.13         0.68 o                         
  11   2  -2          4.44          5.81         0.35 o                         
  12   2  -2         22.00         25.25         1.67 o                         
   1   3  -2         30.92         23.84         0.52 o                         
   2   3  -2        554.74        491.64         6.81 o                         
   3   3  -2         38.33         34.28         0.97 o                         
   4   3  -2         59.22         54.85         1.46 o                         
   5   3  -2          4.83          5.58         0.73 o                         
   6   3  -2        185.34        190.07         4.22 o                         
   7   3  -2          7.33          8.52         0.52 o                         
   8   3  -2         83.06         76.65         1.59 o                         
   9   3  -2         54.81         51.80         1.22 o                         
  10   3  -2          4.52          4.38         0.42 o                         
  11   3  -2         25.72         25.32         1.07 o                         
  12   3  -2          6.51          4.42         0.36 o                         
   0   4  -2          3.78          5.47         0.46 o                         
   1   4  -2         14.64         13.81         0.43 o                         
   2   4  -2         24.21         23.30         0.66 o                         
   3   4  -2        350.12        310.88         9.23 o                         
   4   4  -2         98.40         98.55         2.15 o                         
   5   4  -2        348.36        335.68         7.76 o                         
   6   4  -2         35.40         39.22         1.55 o                         
   7   4  -2          0.12          0.75         0.33 o                         
   8   4  -2         13.87         13.61         0.69 o                         
   9   4  -2         51.82         53.70         1.59 o                         
  10   4  -2         29.43         31.13         0.77 o                         
  11   4  -2          9.90         15.86         0.73 o                         
   1   5  -2         76.26         69.39         1.62 o                         
   2   5  -2         32.28         29.83         0.84 o                         
   3   5  -2         77.49         70.25         2.10 o                         
   4   5  -2         66.04         63.75         1.55 o                         
   5   5  -2        119.65        127.64         2.49 o                         
   6   5  -2        799.05        826.20        15.29 o                         
   7   5  -2         21.24         22.87         0.86 o                         
   8   5  -2         22.60         25.43         0.78 o                         
   9   5  -2          8.74          8.51         0.43 o                         
  10   5  -2          1.70          2.60         0.48 o                         
  11   5  -2          7.95          7.85         0.46 o                         
   0   6  -2        571.35        554.42        16.36 o                         
   1   6  -2        490.03        462.45        11.17 o                         
   2   6  -2         21.19         19.68         0.84 o                         
   3   6  -2         64.53         62.59         1.68 o                         
   4   6  -2        159.53        154.00         2.91 o                         
   5   6  -2         61.33         59.33         1.46 o                         
   6   6  -2         76.34         75.19         1.85 o                         
   7   6  -2        161.10        169.53         2.97 o                         
   8   6  -2         65.46         67.06         1.40 o                         
   9   6  -2         21.28         22.51         0.78 o                         
  10   6  -2          7.12          8.60         0.45 o                         
  11   6  -2          1.49          1.27         0.42 o                         
   1   7  -2         89.50         85.77         2.21 o                         
   2   7  -2         49.78         54.14         1.80 o                         
   3   7  -2         81.74         75.67         1.86 o                         
   4   7  -2         38.77         34.26         0.96 o                         
   5   7  -2        360.01        375.92         6.59 o                         
   6   7  -2         88.64         94.40         2.21 o                         
   7   7  -2        328.28        342.44         7.37 o                         
   8   7  -2          1.94          1.63         0.40 o                         
   9   7  -2         15.38         15.81         0.65 o                         
  10   7  -2          5.67          6.62         0.41 o                         
  11   7  -2          2.16          1.84         0.32 o                         
   0   8  -2         18.03         21.67         1.36 o                         
   1   8  -2        583.93        608.02        11.57 o                         
   2   8  -2         33.64         33.44         1.43 o                         
   3   8  -2         79.31         75.56         1.71 o                         
   4   8  -2         36.29         33.94         1.21 o                         
   5   8  -2         74.09         79.92         2.77 o                         
   6   8  -2         79.13         83.91         2.04 o                         
   7   8  -2         72.64         80.58         1.66 o                         
   8   8  -2         16.20         16.29         0.54 o                         
   9   8  -2          9.26         10.43         0.86 o                         
  10   8  -2          5.56          6.72         0.40 o                         
   1   9  -2         57.54         60.99         1.76 o                         
   2   9  -2          3.49          2.27         0.56 o                         
   3   9  -2         43.02         46.30         1.33 o                         
   4   9  -2         48.44         47.35         1.23 o                         
   5   9  -2        144.29        147.16         3.33 o                         
   6   9  -2        434.47        454.79        11.98 o                         
   7   9  -2         71.89         71.56         2.23 o                         
   8   9  -2         14.34         14.65         0.84 o                         
   9   9  -2          7.26          7.35         0.46 o                         
  10   9  -2         20.44         25.15         1.10 o                         
   0  10  -2         78.79         77.71         2.94 o                         
   1  10  -2         18.25         19.25         0.95 o                         
   2  10  -2         42.99         43.50         1.32 o                         
   3  10  -2        152.38        145.86         3.09 o                         
   4  10  -2         30.02         31.07         1.29 o                         
   5  10  -2        284.13        298.65         5.24 o                         
   6  10  -2         18.51         20.76         0.68 o                         
   7  10  -2          8.24          9.27         0.57 o                         
   8  10  -2         16.87         16.78         1.07 o                         
   9  10  -2         10.24         10.66         0.56 o                         
  10  10  -2          1.15          1.01         0.25 o                         
   1  11  -2        115.21        121.87         3.15 o                         
   2  11  -2         51.06         51.13         1.48 o                         
   3  11  -2          1.10          1.72         0.52 o                         
   4  11  -2         32.88         37.74         1.03 o                         
   5  11  -2         10.79         11.45         0.56 o                         
   6  11  -2        115.15        116.66         3.89 o                         
   7  11  -2         18.90         19.78         0.70 o                         
   8  11  -2          5.29          5.61         0.37 o                         
   9  11  -2         14.06         14.71         0.53 o                         
   0  12  -2         85.06         89.34         9.18 o                         
   1  12  -2         10.67         11.03         0.70 o                         
   2  12  -2         87.58         91.24         1.87 o                         
   3  12  -2        237.61        248.24         4.54 o                         
   4  12  -2         10.16         13.23         0.65 o                         
   5  12  -2         16.87         16.65         0.73 o                         
   6  12  -2         33.73         34.82         1.41 o                         
   7  12  -2          2.72          2.92         0.37 o                         
   8  12  -2          9.39          8.64         0.90 o                         
   9  12  -2          0.66          0.93         0.33 o                         
   1  13  -2         68.33         71.81         2.19 o                         
   2  13  -2         31.39         34.96         0.95 o                         
   3  13  -2         39.62         45.72         1.45 o                         
   4  13  -2        148.53        143.06         5.35 o                         
   5  13  -2         33.89         35.49         1.30 o                         
   6  13  -2        113.21        121.99         2.37 o                         
   7  13  -2         18.89         21.53         0.72 o                         
   8  13  -2          1.77          2.12         0.34 o                         
   0  14  -2        153.24        154.23         5.92 o                         
   1  14  -2         19.62         20.73         0.69 o                         
   2  14  -2        187.93        179.76         6.42 o                         
   3  14  -2        250.28        253.30         8.10 o                         
   4  14  -2        247.99        254.68         8.23 o                         
   5  14  -2         12.82         13.83         0.58 o                         
   6  14  -2         31.47         36.09         0.97 o                         
   7  14  -2         14.22         16.95         0.59 o                         
   1  15  -2        102.19         98.51         2.85 o                         
   2  15  -2         21.95         22.79         0.66 o                         
   3  15  -2         39.84         36.93         1.47 o                         
   4  15  -2         96.68        107.47         3.42 o                         
   5  15  -2         35.03         34.37         1.31 o                         
   6  15  -2         32.79         34.19         1.02 o                         
   0  16  -2         73.65         76.53         2.90 o                         
   1  16  -2          6.64          5.99         0.53 o                         
   2  16  -2         13.57         13.58         0.78 o                         
   3  16  -2         70.76         75.69         2.49 o                         
   4  16  -2         24.02         22.81         0.94 o                         
   5  16  -2         23.76         25.81         0.83 o                         
   1  17  -2          4.85          5.27         0.54 o                         
   2  17  -2         93.55         92.76         2.67 o                         
   3  17  -2         31.33         31.78         1.22 o                         
   4  17  -2         37.61         34.74         2.09 o                         
   2   0  -1       8315.70       8210.06       328.71 o                         
   4   0  -1        697.09        706.26        12.93 o                         
   6   0  -1        605.35        573.83         8.95 o                         
   8   0  -1        152.08        159.07         3.70 o                         
  10   0  -1          6.64          6.40         0.58 o                         
  12   0  -1          7.42          5.30         0.49 o                         
   0   1  -1       3582.74       3316.61        66.72 o                         
   1   1  -1        195.11        196.69         2.35 o                         
   2   1  -1       6574.08       6342.54        89.53 o                         
   3   1  -1         16.45         19.45         0.45 o                         
   4   1  -1        473.39        494.34         5.91 o                         
   5   1  -1        273.96        279.60         3.36 o                         
   6   1  -1         34.81         36.12         0.76 o                         
   7   1  -1         24.32         23.32         0.60 o                         
   8   1  -1         74.73         75.51         1.41 o                         
   9   1  -1         34.72         40.96         0.91 o                         
  10   1  -1         67.04         64.91         1.19 o                         
  11   1  -1         47.69         44.71         1.07 o                         
  12   1  -1          2.65          1.63         0.24 o                         
  13   1  -1          4.26          4.68         0.41 o                         
   1   2  -1       3868.00       3664.03        43.98 o                         
   2   2  -1        290.09        295.08         3.31 o                         
   3   2  -1        100.05        103.28         1.61 o                         
   4   2  -1        712.72        705.98         8.35 o                         
   5   2  -1        649.04        625.13         7.14 o                         
   6   2  -1         92.72         87.51         1.48 o                         
   7   2  -1        283.57        279.76         4.24 o                         
   8   2  -1         84.16         87.48         1.57 o                         
   9   2  -1         33.47         34.60         0.80 o                         
  10   2  -1         37.76         36.79         0.82 o                         
  11   2  -1         31.38         32.08         0.89 o                         
  12   2  -1          8.02          6.85         0.41 o                         
  13   2  -1          8.95          6.67         0.43 o                         
   0   3  -1        999.41        948.83        14.46 o                         
   1   3  -1        121.27        105.67         1.16 o                         
   2   3  -1        971.23        934.82        11.41 o                         
   3   3  -1         63.60         65.48         0.97 o                         
   4   3  -1        108.59        114.38         1.45 o                         
   5   3  -1         27.24         25.82         0.46 o                         
   6   3  -1         19.07         19.51         0.51 o                         
   7   3  -1        136.18        126.71         1.97 o                         
   8   3  -1         66.32         64.79         1.27 o                         
   9   3  -1         37.70         39.64         0.87 o                         
  10   3  -1        133.82        133.43         2.96 o                         
  11   3  -1         37.83         40.90         1.07 o                         
  12   3  -1          0.45          0.80         0.30 o                         
  13   3  -1          7.74          8.02         0.66 o                         
   1   4  -1       1010.54        976.08         9.71 o                         
   2   4  -1        129.15        131.90         1.79 o                         
   3   4  -1        467.33        453.91         5.05 o                         
   4   4  -1        317.78        311.53         3.12 o                         
   5   4  -1          1.06          1.12         0.19 o                         
   6   4  -1         75.94         70.40         1.21 o                         
   7   4  -1         97.33         94.03         1.49 o                         
   8   4  -1         62.68         59.65         1.02 o                         
   9   4  -1         11.57         12.76         0.62 o                         
  10   4  -1        110.73        116.33         3.10 o                         
  11   4  -1         55.48         65.20         1.43 o                         
  12   4  -1         78.69         77.97         1.54 o                         
   0   5  -1        202.63        188.22         3.08 o                         
   1   5  -1        300.03        311.46         5.16 o                         
   2   5  -1        263.10        260.38         2.95 o                         
   3   5  -1         78.00         79.57         0.99 o                         
   4   5  -1        395.31        374.70         3.84 o                         
   5   5  -1         44.05         42.18         0.68 o                         
   6   5  -1         39.88         43.57         0.88 o                         
   7   5  -1        336.85        312.76         4.50 o                         
   8   5  -1        320.69        318.03         4.64 o                         
   9   5  -1         45.42         44.83         1.09 o                         
  10   5  -1         59.55         62.97         1.67 o                         
  11   5  -1         80.55         86.27         2.29 o                         
  12   5  -1         38.12         38.29         0.84 o                         
   1   6  -1        260.25        263.53         2.82 o                         
   2   6  -1        302.67        316.56         3.35 o                         
   3   6  -1        333.78        359.06         3.67 o                         
   4   6  -1        222.02        230.94         2.41 o                         
   5   6  -1        222.56        217.19         3.63 o                         
   6   6  -1         16.94         17.59         0.59 o                         
   7   6  -1        121.28        121.16         2.11 o                         
   8   6  -1        294.98        298.28         4.67 o                         
   9   6  -1         38.99         39.74         0.99 o                         
  10   6  -1         28.77         31.38         0.79 o                         
  11   6  -1         12.89         14.40         0.60 o                         
  12   6  -1         47.71         44.05         2.79 o                         
   0   7  -1        218.33        263.12         5.44 o                         
   1   7  -1        799.61        885.30        12.08 o                         
   2   7  -1        132.71        134.93         1.53 o                         
   3   7  -1        111.44        119.22         1.39 o                         
   4   7  -1         31.07         27.91         0.54 o                         
   5   7  -1        576.64        560.72         7.75 o                         
   6   7  -1         22.20         18.97         0.59 o                         
   7   7  -1        211.03        209.56         3.79 o                         
   8   7  -1         55.83         57.95         1.26 o                         
   9   7  -1        166.50        172.56         3.37 o                         
  10   7  -1          1.86          1.94         0.36 o                         
  11   7  -1        155.11        164.36         5.51 o                         
  12   7  -1          7.59          7.76         0.39 o                         
   1   8  -1        717.39        783.70         8.06 o                         
   2   8  -1         16.41         15.31         0.36 o                         
   3   8  -1        131.27        153.40         1.90 o                         
   4   8  -1        155.61        150.19         2.81 o                         
   5   8  -1        378.75        374.99         5.31 o                         
   6   8  -1        188.65        191.15         2.92 o                         
   7   8  -1        270.79        261.58         4.35 o                         
   8   8  -1        137.60        140.97         3.75 o                         
   9   8  -1         15.39         15.87         0.68 o                         
  10   8  -1         46.28         49.03         1.55 o                         
  11   8  -1         32.34         33.01         1.00 o                         
   0   9  -1        336.48        347.89         6.55 o                         
   1   9  -1        189.34        199.72         2.58 o                         
   2   9  -1         76.09         75.53         1.15 o                         
   3   9  -1         61.58         62.90         1.48 o                         
   4   9  -1        222.85        230.57         3.57 o                         
   5   9  -1         45.36         50.47         1.07 o                         
   6   9  -1         63.42         58.78         1.59 o                         
   7   9  -1         85.44         87.94         1.83 o                         
   8   9  -1         89.31         89.06         1.71 o                         
   9   9  -1         42.14         46.76         1.12 o                         
  10   9  -1        145.46        155.02         2.76 o                         
  11   9  -1         58.17         58.23         1.59 o                         
   1  10  -1        193.86        199.54         3.54 o                         
   2  10  -1         54.46         51.17         1.23 o                         
   3  10  -1        203.37        203.97         3.74 o                         
   4  10  -1         55.46         52.03         1.12 o                         
   5  10  -1         10.30         10.53         0.50 o                         
   6  10  -1          2.42          2.58         0.33 o                         
   7  10  -1        139.37        145.00         2.64 o                         
   8  10  -1         56.37         60.91         1.35 o                         
   9  10  -1         70.88         73.71         1.52 o                         
  10  10  -1         22.80         23.41         0.68 o                         
  11  10  -1         17.12         17.33         0.55 o                         
   0  11  -1        293.45        341.29         7.03 o                         
   1  11  -1         45.57         48.88         1.03 o                         
   2  11  -1         76.49         74.32         1.50 o                         
   3  11  -1         36.10         33.04         0.88 o                         
   4  11  -1         17.80         20.63         0.77 o                         
   5  11  -1         12.17         11.47         0.57 o                         
   6  11  -1          9.14         10.51         0.50 o                         
   7  11  -1        141.68        143.14         2.43 o                         
   8  11  -1         47.94         50.83         1.43 o                         
   9  11  -1         20.18         19.88         0.66 o                         
  10  11  -1         20.76         20.84         0.67 o                         
   1  12  -1        232.30        241.32         3.84 o                         
   2  12  -1         84.53         89.59         1.82 o                         
   3  12  -1         31.77         35.84         1.01 o                         
   4  12  -1        420.26        428.51        10.41 o                         
   5  12  -1         48.82         47.38         1.18 o                         
   6  12  -1         14.07         11.20         0.48 o                         
   7  12  -1         17.55         20.16         0.64 o                         
   8  12  -1        104.75        102.51         2.47 o                         
   9  12  -1          6.75          6.48         0.43 o                         
  10  12  -1          1.09          0.93         0.23 o                         
   0  13  -1        812.43        891.66        26.21 o                         
   1  13  -1        273.99        301.65         7.68 o                         
   2  13  -1        261.46        258.78         4.19 o                         
   3  13  -1         62.80         61.79         1.26 o                         
   4  13  -1        200.51        205.37         4.55 o                         
   5  13  -1        120.78        117.99         2.42 o                         
   6  13  -1         32.02         27.27         1.30 o                         
   7  13  -1         19.38         20.44         0.76 o                         
   8  13  -1          7.77          9.00         0.88 o                         
   9  13  -1         26.68         25.40         1.39 o                         
   1  14  -1         82.21         87.83         2.28 o                         
   2  14  -1        188.85        202.71         4.26 o                         
   3  14  -1         25.07         25.09         0.89 o                         
   4  14  -1         26.69         27.59         1.17 o                         
   5  14  -1         26.03         26.19         0.84 o                         
   6  14  -1         60.35         61.59         1.80 o                         
   7  14  -1          2.12          2.52         0.41 o                         
   8  14  -1         22.92         22.59         1.58 o                         
   9  14  -1          2.35          1.78         0.60 o                         
   0  15  -1        141.08        144.71         3.52 o                         
   1  15  -1        154.49        166.53         2.80 o                         
   2  15  -1        474.32        485.19        12.25 o                         
   3  15  -1        191.02        198.26         4.02 o                         
   4  15  -1         32.79         30.82         1.20 o                         
   5  15  -1         14.90         15.34         0.75 o                         
   6  15  -1         11.46          9.24         0.68 o                         
   7  15  -1         40.48         37.83         1.80 o                         
   8  15  -1         10.55          9.12         0.78 o                         
   1  16  -1        103.36        113.97         2.28 o                         
   2  16  -1         45.47         45.93         1.50 o                         
   3  16  -1          2.60          4.99         0.48 o                         
   4  16  -1          6.25          7.71         0.52 o                         
   5  16  -1         36.34         35.74         1.25 o                         
   6  16  -1         15.99         18.53         0.82 o                         
   7  16  -1         43.84         42.30         1.77 o                         
   0  17  -1         87.09         86.84         2.21 o                         
   1  17  -1          4.26          4.77         0.40 o                         
   2  17  -1         78.62         85.39         2.23 o                         
   3  17  -1          3.30          4.09         0.49 o                         
   4  17  -1         19.94         17.20         0.62 o                         
   5  17  -1         39.28         33.80         1.18 o                         
   6  17  -1         40.49         34.04         0.99 o                         
   1  18  -1         40.34         43.22         1.11 o                         
   2  18  -1         12.60         13.59         0.59 o                         
   3  18  -1         10.00         10.05         0.47 o                         
   4  18  -1          7.33          5.03         0.39 o                         
   0  19  -1          3.22          3.97         0.70 o                         
   1  19  -1         26.80         27.75         0.93 o                         
   2  19  -1         13.37         13.14         0.62 o                         
   2   0   0       1364.80       1327.86        23.77 o                         
   4   0   0        422.85        359.79         6.19 o                         
   6   0   0       1450.22       1401.54        17.14 o                         
   8   0   0         60.31         47.87         1.20 o                         
  10   0   0          0.05          0.49         0.47 o                         
  12   0   0        137.46        133.45         4.79 o                         
   1   1   0        599.39        677.32         8.21 o                         
   2   1   0         62.54         59.02         0.84 o                         
   3   1   0       1495.85       1366.79        16.57 o                         
   4   1   0       1166.15       1087.78        12.75 o                         
   5   1   0         82.32         75.56         0.91 o                         
   6   1   0        204.38        190.99         1.71 o                         
   7   1   0          0.52          0.35         0.20 o                         
   8   1   0        104.54         98.49         1.48 o                         
   9   1   0        172.26        171.88         2.48 o                         
  10   1   0         13.68         12.53         0.52 o                         
  11   1   0         17.96         17.73         0.64 o                         
  12   1   0         24.35         24.17         0.67 o                         
  13   1   0          6.90          6.86         0.37 o                         
   0   2   0       1041.08       1233.49        22.13 o                         
   1   2   0       1713.43       1955.71        24.77 o                         
   2   2   0       2650.59       2694.95        33.97 o                         
   3   2   0       1529.46       1395.87        16.99 o                         
   4   2   0         18.92         17.82         0.43 o                         
   5   2   0         15.50         20.61         0.37 o                         
   6   2   0         25.50         21.90         0.35 o                         
   7   2   0        597.57        591.15         6.82 o                         
   8   2   0         58.83         66.09         1.05 o                         
   9   2   0         91.86         87.80         2.01 o                         
  10   2   0          8.92          8.88         0.43 o                         
  11   2   0          0.10          0.17         0.31 o                         
  12   2   0          2.31          2.62         0.37 o                         
  13   2   0         25.57         17.19         0.80 o                         
   1   3   0        464.76        557.14         6.54 o                         
   2   3   0         14.21         14.42         0.34 o                         
   3   3   0          5.70          3.63         0.28 o                         
   4   3   0         25.31         24.13         0.53 o                         
   5   3   0        126.94        105.20         1.13 o                         
   6   3   0        451.52        425.00         3.99 o                         
   7   3   0         94.89         89.37         1.36 o                         
   8   3   0         24.98         22.60         0.58 o                         
   9   3   0         81.25         76.92         1.26 o                         
  10   3   0          3.11          2.24         0.29 o                         
  11   3   0          0.71          1.48         0.39 o                         
  12   3   0        172.54        160.16         4.58 o                         
  13   3   0          9.08          7.11         0.41 o                         
   0   4   0       2454.93       2865.65        51.38 o                         
   1   4   0        274.41        331.89         4.15 o                         
   2   4   0         81.75         80.90         1.11 o                         
   3   4   0        201.37        169.78         2.30 o                         
   4   4   0         79.02         67.07         0.85 o                         
   5   4   0        144.06        125.17         1.19 o                         
   6   4   0        349.05        317.95         3.59 o                         
   7   4   0          0.02          0.40         0.21 o                         
   8   4   0          1.08          1.87         0.33 o                         
   9   4   0        282.78        282.30         6.85 o                         
  10   4   0         10.39         12.31         0.52 o                         
  11   4   0         20.32         20.48         0.69 o                         
  12   4   0         11.07         10.57         0.56 o                         
  13   4   0          1.21          1.21         0.26 o                         
   1   5   0       1353.33       1609.94        19.58 o                         
   2   5   0        935.24        990.35        13.42 o                         
   3   5   0         28.13         24.63         0.51 o                         
   4   5   0        314.79        336.15         3.43 o                         
   5   5   0        153.40        136.22         1.34 o                         
   6   5   0          1.44          0.86         0.19 o                         
   7   5   0         50.82         49.42         0.91 o                         
   8   5   0        140.13        132.49         2.07 o                         
   9   5   0        131.45        124.43         2.08 o                         
  10   5   0        683.35        685.80        18.21 o                         
  11   5   0         15.01         15.87         0.75 o                         
  12   5   0          0.40          0.64         0.36 o                         
  13   5   0          5.64          5.96         0.35 o                         
   0   6   0       2567.91       3133.73        62.94 o                         
   1   6   0         13.57         19.76         0.55 o                         
   2   6   0         90.12         83.76         1.56 o                         
   3   6   0        128.73        116.64         1.29 o                         
   4   6   0          4.18          7.59         0.23 o                         
   5   6   0        227.95        211.53         2.44 o                         
   6   6   0          2.04          2.39         0.25 o                         
   7   6   0        107.66         95.54         1.34 o                         
   8   6   0          3.27          2.85         0.33 o                         
   9   6   0        147.71        143.93         2.13 o                         
  10   6   0         10.65         12.71         0.53 o                         
  11   6   0        102.35        100.63         3.48 o                         
  12   6   0         53.50         52.30         2.68 o                         
   1   7   0         47.91         40.90         0.85 o                         
   2   7   0        104.85        121.41         1.36 o                         
   3   7   0       3630.39       3790.36        33.90 o                         
   4   7   0         15.41         16.74         0.32 o                         
   5   7   0        154.57        153.94         2.07 o                         
   6   7   0         13.77         11.72         0.44 o                         
   7   7   0          3.35          3.67         0.32 o                         
   8   7   0          2.17          1.65         0.35 o                         
   9   7   0        657.05        692.84         9.19 o                         
  10   7   0         43.84         46.38         0.99 o                         
  11   7   0         10.52         11.31         0.48 o                         
  12   7   0          4.54          4.11         0.37 o                         
   0   8   0        156.33        147.61         3.54 o                         
   1   8   0         15.69         22.94         0.39 o                         
   2   8   0        961.89       1089.97        10.36 o                         
   3   8   0         78.02         81.07         0.88 o                         
   4   8   0         12.67         13.66         0.36 o                         
   5   8   0         34.07         33.65         0.64 o                         
   6   8   0          0.39          0.40         0.29 o                         
   7   8   0        424.16        426.04         5.71 o                         
   8   8   0        380.62        387.16         5.29 o                         
   9   8   0         86.28         91.55         1.68 o                         
  10   8   0          4.60          4.66         0.44 o                         
  11   8   0          7.18          7.41         0.40 o                         
  12   8   0          1.44          1.41         0.32 o                         
   1   9   0        176.90        201.71         1.94 o                         
   2   9   0        206.81        242.58         2.80 o                         
   3   9   0        306.31        353.75         4.29 o                         
   4   9   0          0.90          2.24         0.25 o                         
   5   9   0        112.55        114.42         1.54 o                         
   6   9   0         49.48         45.32         0.87 o                         
   7   9   0         23.83         20.64         0.61 o                         
   8   9   0        142.05        148.23         2.49 o                         
   9   9   0         18.66         17.64         0.65 o                         
  10   9   0        301.22        302.50         4.42 o                         
  11   9   0         24.63         22.33         0.64 o                         
   0  10   0         93.25         70.16         1.33 o                         
   1  10   0        181.48        206.47         2.35 o                         
   2  10   0          0.36          1.32         0.23 o                         
   3  10   0         16.93         18.39         0.48 o                         
   4  10   0          0.01          0.39         0.24 o                         
   5  10   0         18.82         19.00         0.50 o                         
   6  10   0        121.11        114.14         1.72 o                         
   7  10   0         17.40         19.00         0.57 o                         
   8  10   0         18.71         17.39         0.55 o                         
   9  10   0        344.94        356.23         4.89 o                         
  10  10   0         13.62         14.22         0.53 o                         
  11  10   0          1.31          1.27         0.24 o                         
   1  11   0          8.92          9.89         0.36 o                         
   2  11   0        152.25        171.98         2.28 o                         
   3  11   0          9.21         11.57         0.47 o                         
   4  11   0         46.45         49.28         0.91 o                         
   5  11   0        174.24        171.00         2.69 o                         
   6  11   0         65.85         64.90         1.13 o                         
   7  11   0          0.01          0.36         0.31 o                         
   8  11   0          0.77          1.72         0.33 o                         
   9  11   0         49.52         49.75         1.09 o                         
  10  11   0          1.97          1.96         0.29 o                         
  11  11   0         47.76         38.28         1.33 o                         
   0  12   0         91.29         82.82         1.80 o                         
   1  12   0        305.12        340.88         4.07 o                         
   2  12   0        752.00        851.09        10.33 o                         
   3  12   0         30.88         30.87         0.76 o                         
   4  12   0         18.64         18.04         0.64 o                         
   5  12   0         13.78          9.35         0.40 o                         
   6  12   0         20.43         18.71         0.55 o                         
   7  12   0         72.08         63.59         1.11 o                         
   8  12   0         27.57         27.50         0.89 o                         
   9  12   0          5.27          4.93         0.53 o                         
  10  12   0         21.38         19.93         0.78 o                         
   1  13   0         12.08         13.47         0.44 o                         
   2  13   0        577.73        621.97         7.48 o                         
   3  13   0        247.60        278.18         5.62 o                         
   4  13   0          1.23          1.26         0.39 o                         
   5  13   0          5.68          4.51         0.40 o                         
   6  13   0         88.62         85.21         2.23 o                         
   7  13   0          7.78          7.07         0.45 o                         
   8  13   0         91.94         74.73         1.62 o                         
   9  13   0         59.58         59.32         2.27 o                         
  10  13   0          4.06          2.47         0.38 o                         
   0  14   0       2079.87       2312.25        37.97 o                         
   1  14   0        359.57        406.16         5.26 o                         
   2  14   0        181.98        195.93         3.14 o                         
   3  14   0         34.89         38.63         0.95 o                         
   4  14   0        100.63         95.95         2.39 o                         
   5  14   0          2.10          2.11         0.38 o                         
   6  14   0         86.15         83.88         1.54 o                         
   7  14   0        105.59         99.13         2.42 o                         
   8  14   0          7.35          8.39         0.43 o                         
   9  14   0          0.02         -0.06         0.38 o                         
   1  15   0        318.38        363.02         4.76 o                         
   2  15   0          5.80          6.97         0.39 o                         
   3  15   0          6.65          5.83         0.42 o                         
   4  15   0        117.74        121.40         2.72 o                         
   5  15   0        192.21        180.92         4.79 o                         
   6  15   0          0.00          0.36         0.34 o                         
   7  15   0          0.17          0.36         0.30 o                         
   8  15   0          3.28          2.88         0.33 o                         
   0  16   0        157.62        170.64         3.80 o                         
   1  16   0          0.05          0.66         0.32 o                         
   2  16   0         36.60         35.31         0.88 o                         
   3  16   0          0.43          0.36         0.31 o                         
   4  16   0          0.46          0.25         0.32 o                         
   5  16   0          8.43         10.13         0.50 o                         
   6  16   0          0.12          0.43         0.32 o                         
   7  16   0         53.07         49.22         2.48 o                         
   1  17   0          8.82         10.77         0.52 o                         
   2  17   0         26.76         26.19         1.12 o                         
   3  17   0          4.24          3.31         0.36 o                         
   4  17   0         58.85         59.85         2.36 o                         
   5  17   0          1.14          0.74         0.33 o                         
   6  17   0         10.33          7.50         0.40 o                         
   0  18   0        123.83        129.54         4.37 o                         
   1  18   0         23.59         29.91         1.02 o                         
   2  18   0          1.44          1.35         0.40 o                         
   3  18   0          6.99          6.39         0.48 o                         
   4  18   0          0.35          0.28         0.36 o                         
   5  18   0         18.88         15.79         1.01 o                         
   1  19   0         52.02         54.24         2.03 o                         
   2  19   0          5.54          6.37         0.51 o                         
   3  19   0         41.85         45.93         2.84 o                         
   2   0   1       8315.70       8112.73       187.63 o                         
   4   0   1        697.09        694.06        10.10 o                         
   6   0   1        605.35        574.05         5.79 o                         
   8   0   1        152.08        152.98         2.73 o                         
  10   0   1          6.64          6.40         0.48 o                         
  12   0   1          7.42          5.46         0.55 o                         
   0   1   1       3582.74       3402.22        78.07 o                         
   1   1   1        195.11        201.92         2.51 o                         
   2   1   1       6574.08       6490.86       105.94 o                         
   3   1   1         16.45         19.61         0.43 o                         
   4   1   1        473.39        486.96         4.59 o                         
   5   1   1        273.96        276.07         2.23 o                         
   6   1   1         34.81         35.48         0.43 o                         
   7   1   1         24.32         22.52         0.42 o                         
   8   1   1         74.73         72.47         0.92 o                         
   9   1   1         34.72         37.62         0.63 o                         
  10   1   1         67.04         60.85         1.21 o                         
  11   1   1         47.69         42.05         1.01 o                         
  12   1   1          2.65          2.02         0.29 o                         
  13   1   1          4.26          4.55         0.44 o                         
   1   2   1       3868.00       3690.66        55.69 o                         
   2   2   1        290.09        298.42         3.92 o                         
   3   2   1        100.05        102.67         1.78 o                         
   4   2   1        712.72        696.57         5.78 o                         
   5   2   1        649.04        635.78         4.94 o                         
   6   2   1         92.72         89.21         0.98 o                         
   7   2   1        283.56        280.65         2.97 o                         
   8   2   1         84.16         87.70         1.13 o                         
   9   2   1         33.47         32.15         0.72 o                         
  10   2   1         37.76         35.02         0.77 o                         
  11   2   1         31.38         32.27         0.78 o                         
  12   2   1          8.02          6.76         0.42 o                         
  13   2   1          8.95          7.26         0.42 o                         
   0   3   1        999.41        957.97        17.00 o                         
   1   3   1        121.27        108.14         1.81 o                         
   2   3   1        971.23        935.00        11.94 o                         
   3   3   1         63.60         68.84         1.11 o                         
   4   3   1        108.59        112.61         1.07 o                         
   5   3   1         27.24         26.71         0.38 o                         
   6   3   1         19.07         19.20         0.40 o                         
   7   3   1        136.18        127.79         1.47 o                         
   8   3   1         66.32         64.00         0.94 o                         
   9   3   1         37.70         38.65         0.98 o                         
  10   3   1        133.82        125.34         2.83 o                         
  11   3   1         37.83         37.14         0.94 o                         
  12   3   1          0.45          0.98         0.31 o                         
  13   3   1          7.74          7.31         0.55 o                         
   1   4   1       1010.54        996.60        15.10 o                         
   2   4   1        129.15        132.54         2.00 o                         
   3   4   1        467.33        449.52         4.41 o                         
   4   4   1        317.78        309.38         2.68 o                         
   5   4   1          1.06          1.21         0.15 o                         
   6   4   1         75.94         71.65         1.03 o                         
   7   4   1         97.33         94.96         1.34 o                         
   8   4   1         62.68         59.84         0.94 o                         
   9   4   1         11.57         11.56         0.40 o                         
  10   4   1        110.73        108.96         3.08 o                         
  11   4   1         55.48         58.72         1.42 o                         
  12   4   1         78.69         74.55         1.69 o                         
   0   5   1        202.63        189.32         4.73 o                         
   1   5   1        300.03        310.92         4.62 o                         
   2   5   1        263.10        261.54         3.09 o                         
   3   5   1         78.00         79.63         0.83 o                         
   4   5   1        395.31        379.71         3.33 o                         
   5   5   1         44.05         41.57         0.58 o                         
   6   5   1         39.88         43.02         0.67 o                         
   7   5   1        336.85        319.63         4.26 o                         
   8   5   1        320.69        320.77         4.02 o                         
   9   5   1         45.42         43.84         0.85 o                         
  10   5   1         59.55         60.78         1.23 o                         
  11   5   1         80.55         76.63         3.00 o                         
  12   5   1         38.12         33.48         0.97 o                         
   1   6   1        260.25        263.46         3.01 o                         
   2   6   1        302.67        313.17         3.74 o                         
   3   6   1        333.78        357.88         3.13 o                         
   4   6   1        222.02        232.50         2.04 o                         
   5   6   1        222.56        218.35         2.68 o                         
   6   6   1         16.94         17.51         0.45 o                         
   7   6   1        121.28        123.45         2.01 o                         
   8   6   1        294.98        302.97         3.57 o                         
   9   6   1         38.99         39.16         0.75 o                         
  10   6   1         28.77         28.33         0.88 o                         
  11   6   1         12.89         11.89         0.60 o                         
  12   6   1         47.71         43.74         1.45 o                         
   0   7   1        218.33        252.80         3.62 o                         
   1   7   1        799.61        864.89         7.30 o                         
   2   7   1        132.71        134.25         1.29 o                         
   3   7   1        111.44        114.93         1.03 o                         
   4   7   1         31.07         28.19         0.43 o                         
   5   7   1        576.64        575.28         6.35 o                         
   6   7   1         22.20         19.04         0.47 o                         
   7   7   1        211.03        213.53         2.68 o                         
   8   7   1         55.84         57.53         0.95 o                         
   9   7   1        166.50        167.83         2.51 o                         
  10   7   1          1.86          2.08         0.31 o                         
  11   7   1        155.11        150.05         5.49 o                         
  12   7   1          7.59          7.64         0.39 o                         
   1   8   1        717.39        763.47         6.80 o                         
   2   8   1         16.41         14.88         0.28 o                         
   3   8   1        131.27        152.85         1.55 o                         
   4   8   1        155.61        150.01         1.66 o                         
   5   8   1        378.75        387.40         4.23 o                         
   6   8   1        188.65        195.52         2.37 o                         
   7   8   1        270.79        266.62         4.06 o                         
   8   8   1        137.60        142.69         2.05 o                         
   9   8   1         15.39         15.71         0.50 o                         
  10   8   1         46.28         47.16         1.18 o                         
  11   8   1         32.34         29.63         1.02 o                         
   0   9   1        336.48        336.00         5.02 o                         
   1   9   1        189.34        191.77         1.96 o                         
   2   9   1         76.09         74.65         0.95 o                         
   3   9   1         61.58         61.55         0.86 o                         
   4   9   1        222.85        233.36         2.57 o                         
   5   9   1         45.36         51.82         0.77 o                         
   6   9   1         63.42         61.96         1.04 o                         
   7   9   1         85.44         87.73         1.30 o                         
   8   9   1         89.31         88.31         1.90 o                         
   9   9   1         42.14         45.21         1.03 o                         
  10   9   1        145.46        148.25         3.52 o                         
  11   9   1         58.17         55.62         1.47 o                         
   1  10   1        193.86        186.40         3.03 o                         
   2  10   1         54.46         49.39         0.75 o                         
   3  10   1        203.37        200.39         2.40 o                         
   4  10   1         55.46         51.71         0.81 o                         
   5  10   1         10.30         11.12         0.42 o                         
   6  10   1          2.42          2.20         0.31 o                         
   7  10   1        139.37        143.61         2.61 o                         
   8  10   1         56.37         57.87         1.30 o                         
   9  10   1         70.88         70.94         1.46 o                         
  10  10   1         22.80         21.78         0.68 o                         
  11  10   1         17.12         15.19         0.67 o                         
   0  11   1        293.45        332.48         8.30 o                         
   1  11   1         45.57         48.65         1.13 o                         
   2  11   1         76.49         72.12         1.37 o                         
   3  11   1         36.10         33.54         0.70 o                         
   4  11   1         17.80         20.90         0.55 o                         
   5  11   1         12.17         12.23         0.46 o                         
   6  11   1          9.14          9.91         0.44 o                         
   7  11   1        141.68        141.56         2.94 o                         
   8  11   1         47.94         50.30         1.21 o                         
   9  11   1         20.18         19.26         0.60 o                         
  10  11   1         20.76         18.73         0.98 o                         
   1  12   1        232.30        232.51         4.45 o                         
   2  12   1         84.53         85.61         1.33 o                         
   3  12   1         31.77         35.34         0.93 o                         
   4  12   1        420.26        421.00         6.43 o                         
   5  12   1         48.82         47.72         0.96 o                         
   6  12   1         14.07         11.71         0.50 o                         
   7  12   1         17.55         19.20         0.55 o                         
   8  12   1        104.75         99.40         2.93 o                         
   9  12   1          6.75          6.03         0.47 o                         
  10  12   1          1.09          0.91         0.34 o                         
   0  13   1        812.43        887.00        21.28 o                         
   1  13   1        273.99        313.48         5.71 o                         
   2  13   1        261.46        257.98         4.31 o                         
   3  13   1         62.80         61.01         1.19 o                         
   4  13   1        200.51        204.75         3.74 o                         
   5  13   1        120.78        113.38         2.21 o                         
   6  13   1         32.02         27.89         0.69 o                         
   7  13   1         19.38         18.01         0.54 o                         
   8  13   1          7.77          7.53         0.40 o                         
   9  13   1         26.68         24.49         1.18 o                         
   1  14   1         82.21         94.80         2.15 o                         
   2  14   1        188.86        199.11         5.44 o                         
   3  14   1         25.07         24.89         0.82 o                         
   4  14   1         26.69         26.01         0.85 o                         
   5  14   1         26.03         26.51         0.79 o                         
   6  14   1         60.35         59.86         1.22 o                         
   7  14   1          2.12          2.49         0.36 o                         
   8  14   1         22.92         25.68         0.74 o                         
   9  14   1          2.35          1.68         0.35 o                         
   0  15   1        141.08        145.54         3.67 o                         
   1  15   1        154.49        171.09         3.13 o                         
   2  15   1        474.32        497.59         9.95 o                         
   3  15   1        191.02        190.42         5.65 o                         
   4  15   1         32.79         29.91         0.90 o                         
   5  15   1         14.90         15.81         0.60 o                         
   6  15   1         11.46         10.59         0.49 o                         
   7  15   1         40.48         37.76         0.86 o                         
   8  15   1         10.55          8.06         0.41 o                         
   1  16   1        103.36        115.67         2.45 o                         
   2  16   1         45.47         47.02         1.02 o                         
   3  16   1          2.60          4.12         0.50 o                         
   4  16   1          6.25          6.79         0.44 o                         
   5  16   1         36.34         34.85         0.81 o                         
   6  16   1         15.99         17.39         0.52 o                         
   7  16   1         43.84         40.14         0.82 o                         
   0  17   1         87.09         90.72         2.18 o                         
   1  17   1          4.26          5.07         0.41 o                         
   2  17   1         78.62         85.08         1.70 o                         
   3  17   1          3.30          3.87         0.54 o                         
   4  17   1         19.94         18.08         1.14 o                         
   5  17   1         39.28         35.14         1.05 o                         
   6  17   1         40.49         31.96         0.82 o                         
   1  18   1         40.34         41.75         0.86 o                         
   2  18   1         12.60         13.05         0.59 o                         
   3  18   1         10.00         10.74         0.66 o                         
   4  18   1          7.33          5.18         0.52 o                         
   0  19   1          3.22          3.56         0.47 o                         
   1  19   1         26.80         25.80         0.72 o                         
   2  19   1         13.37         12.67         0.81 o                         
   0   0   2        264.91        238.51         3.85 o                         
   2   0   2       1623.50       1553.31        16.15 o                         
   4   0   2       2702.27       2609.99        27.78 o                         
   6   0   2        124.75        126.09         1.82 o                         
   8   0   2         78.35         78.01         1.65 o                         
  10   0   2         27.57         27.81         0.88 o                         
  12   0   2          7.04          7.67         0.58 o                         
   1   1   2        116.46        107.16         0.95 o                         
   2   1   2        192.45        178.97         1.34 o                         
   3   1   2        220.70        185.47         1.85 o                         
   4   1   2        691.60        637.83         5.11 o                         
   5   1   2         74.75         78.25         0.81 o                         
   6   1   2          7.74          8.81         0.32 o                         
   7   1   2         23.13         22.19         0.52 o                         
   8   1   2         31.72         33.17         0.63 o                         
   9   1   2        103.20         99.65         2.17 o                         
  10   1   2         30.88         28.49         0.65 o                         
  11   1   2          6.77          7.29         0.34 o                         
  12   1   2          6.63          6.62         0.41 o                         
   0   2   2        195.86        179.13         1.67 o                         
   1   2   2        317.31        271.00         2.54 o                         
   2   2   2        233.57        219.10         1.58 o                         
   3   2   2       1528.65       1490.12         9.51 o                         
   4   2   2         75.72         80.18         0.71 o                         
   5   2   2         57.17         54.99         0.64 o                         
   6   2   2         19.02         19.68         0.39 o                         
   7   2   2         19.10         18.67         0.47 o                         
   8   2   2        117.39        119.34         1.66 o                         
   9   2   2          2.16          2.66         0.35 o                         
  10   2   2         24.68         25.25         0.60 o                         
  11   2   2          4.44          4.99         0.29 o                         
  12   2   2         22.00         23.64         0.60 o                         
   1   3   2         30.92         26.05         0.29 o                         
   2   3   2        554.74        510.31         3.60 o                         
   3   3   2         38.33         33.46         0.33 o                         
   4   3   2         59.22         56.72         0.57 o                         
   5   3   2          4.83          6.72         0.24 o                         
   6   3   2        185.34        191.96         2.33 o                         
   7   3   2          7.33          8.06         0.37 o                         
   8   3   2         83.06         80.23         1.24 o                         
   9   3   2         54.81         54.64         1.04 o                         
  10   3   2          4.52          4.14         0.32 o                         
  11   3   2         25.72         24.61         0.73 o                         
  12   3   2          6.51          4.24         0.27 o                         
   0   4   2          3.78          5.66         0.23 o                         
   1   4   2         14.64         15.10         0.21 o                         
   2   4   2         24.21         23.24         0.27 o                         
   3   4   2        350.12        324.06         2.28 o                         
   4   4   2         98.40         98.79         0.85 o                         
   5   4   2        348.36        352.36         3.52 o                         
   6   4   2         35.40         37.92         0.61 o                         
   7   4   2          0.12          0.44         0.30 o                         
   8   4   2         13.87         14.16         0.48 o                         
   9   4   2         51.82         55.76         0.94 o                         
  10   4   2         29.43         32.55         0.85 o                         
  11   4   2          9.90         13.67         0.46 o                         
   1   5   2         76.26         69.59         0.58 o                         
   2   5   2         32.28         30.91         0.34 o                         
   3   5   2         77.49         72.26         0.68 o                         
   4   5   2         66.04         64.35         0.73 o                         
   5   5   2        119.65        126.63         1.35 o                         
   6   5   2        799.05        854.50         8.89 o                         
   7   5   2         21.24         22.35         0.52 o                         
   8   5   2         22.60         25.20         0.59 o                         
   9   5   2          8.74          9.53         0.40 o                         
  10   5   2          1.70          2.34         0.27 o                         
  11   5   2          7.95          7.25         0.32 o                         
   0   6   2        571.35        556.85         5.72 o                         
   1   6   2        490.03        455.40         3.25 o                         
   2   6   2         21.19         20.69         0.30 o                         
   3   6   2         64.53         62.17         0.69 o                         
   4   6   2        159.53        153.93         1.65 o                         
   5   6   2         61.33         60.27         0.79 o                         
   6   6   2         76.34         75.96         0.98 o                         
   7   6   2        161.10        169.64         3.09 o                         
   8   6   2         65.46         67.41         1.13 o                         
   9   6   2         21.28         21.45         0.57 o                         
  10   6   2          7.12          8.33         0.35 o                         
  11   6   2          1.49          1.17         0.22 o                         
   1   7   2         89.50         82.07         0.70 o                         
   2   7   2         49.78         52.29         0.61 o                         
   3   7   2         81.73         76.39         0.81 o                         
   4   7   2         38.77         34.38         0.52 o                         
   5   7   2        360.01        375.78         4.12 o                         
   6   7   2         88.64         95.86         1.58 o                         
   7   7   2        328.28        344.21         7.64 o                         
   8   7   2          1.94          1.54         0.31 o                         
   9   7   2         15.38         14.88         0.45 o                         
  10   7   2          5.67          5.76         0.32 o                         
  11   7   2          2.16          1.48         0.25 o                         
   0   8   2         18.03         20.11         0.50 o                         
   1   8   2        583.93        575.82         5.32 o                         
   2   8   2         33.64         31.98         0.48 o                         
   3   8   2         79.31         75.23         0.93 o                         
   4   8   2         36.29         37.70         0.62 o                         
   5   8   2         74.09         76.97         1.05 o                         
   6   8   2         79.13         83.12         1.41 o                         
   7   8   2         72.64         79.75         2.11 o                         
   8   8   2         16.20         16.67         0.53 o                         
   9   8   2          9.26          9.14         0.38 o                         
  10   8   2          5.56          5.72         0.32 o                         
   1   9   2         57.54         58.03         0.75 o                         
   2   9   2          3.49          2.42         0.23 o                         
   3   9   2         43.02         42.01         0.68 o                         
   4   9   2         48.44         46.36         0.72 o                         
   5   9   2        144.29        150.81         2.02 o                         
   6   9   2        434.46        476.01         5.89 o                         
   7   9   2         71.89         73.64         1.35 o                         
   8   9   2         14.34         14.48         0.57 o                         
   9   9   2          7.26          6.94         0.39 o                         
  10   9   2         20.44         22.83         0.87 o                         
   0  10   2         78.79         74.38         1.39 o                         
   1  10   2         18.25         17.85         0.43 o                         
   2  10   2         42.99         41.53         0.68 o                         
   3  10   2        152.38        143.63         1.94 o                         
   4  10   2         30.02         30.08         0.67 o                         
   5  10   2        284.13        301.71         3.83 o                         
   6  10   2         18.51         21.35         0.58 o                         
   7  10   2          8.24          9.39         0.46 o                         
   8  10   2         16.87         17.23         0.61 o                         
   9  10   2         10.24          9.27         0.39 o                         
  10  10   2          1.15          0.89         0.27 o                         
   1  11   2        115.21        110.09         1.52 o                         
   2  11   2         51.06         48.07         0.87 o                         
   3  11   2          1.10          1.43         0.29 o                         
   4  11   2         32.88         36.01         0.78 o                         
   5  11   2         10.79         11.42         0.53 o                         
   6  11   2        115.15        116.29         2.79 o                         
   7  11   2         18.90         18.20         0.68 o                         
   8  11   2          5.29          6.23         0.42 o                         
   9  11   2         14.06         13.46         0.69 o                         
   0  12   2         85.06         84.16         2.06 o                         
   1  12   2         10.67         10.87         0.47 o                         
   2  12   2         87.58         85.32         1.43 o                         
   3  12   2        237.61        225.44         6.05 o                         
   4  12   2         10.16         12.17         0.52 o                         
   5  12   2         16.87         14.68         0.62 o                         
   6  12   2         33.73         33.40         1.01 o                         
   7  12   2          2.72          2.80         0.39 o                         
   8  12   2          9.39          9.09         0.49 o                         
   9  12   2          0.66          0.87         0.32 o                         
   1  13   2         68.33         66.86         1.34 o                         
   2  13   2         31.39         31.18         0.84 o                         
   3  13   2         39.62         45.09         1.22 o                         
   4  13   2        148.53        137.91         4.62 o                         
   5  13   2         33.89         33.66         1.09 o                         
   6  13   2        113.21        109.20         2.69 o                         
   7  13   2         18.89         20.11         0.65 o                         
   8  13   2          1.77          2.28         0.31 o                         
   0  14   2        153.24        148.23         3.17 o                         
   1  14   2         19.62         20.92         0.74 o                         
   2  14   2        187.93        184.77         3.93 o                         
   3  14   2        250.28        243.76         5.61 o                         
   4  14   2        247.99        254.96         4.31 o                         
   5  14   2         12.82         11.43         0.65 o                         
   6  14   2         31.47         29.04         0.99 o                         
   7  14   2         14.22         14.27         0.76 o                         
   1  15   2        102.19         92.25         1.87 o                         
   2  15   2         21.95         22.75         0.99 o                         
   3  15   2         39.84         38.11         1.15 o                         
   4  15   2         96.68         99.47         3.38 o                         
   5  15   2         35.03         31.97         1.43 o                         
   6  15   2         32.80         28.49         0.96 o                         
   0  16   2         73.65         69.17         4.38 o                         
   1  16   2          6.64          5.84         0.43 o                         
   2  16   2         13.57         12.21         0.58 o                         
   3  16   2         70.76         70.39         1.90 o                         
   4  16   2         24.02         20.60         0.84 o                         
   5  16   2         23.76         23.52         0.85 o                         
   1  17   2          4.85          4.27         0.36 o                         
   2  17   2         93.55         78.45         3.28 o                         
   3  17   2         31.33         28.41         1.71 o                         
   4  17   2         37.61         29.67         1.67 o                         
   0  18   2         12.95         10.03         0.70 o                         
   2   0   3        243.57        250.51         3.20 o                         
   4   0   3        381.73        401.91         4.95 o                         
   6   0   3        417.17        440.12         9.44 o                         
   8   0   3         14.80         12.04         0.84 o                         
  10   0   3         10.44         12.39         0.52 o                         
   0   1   3        264.93        275.25         4.62 o                         
   1   1   3         43.92         45.04         0.62 o                         
   2   1   3        137.79        159.05         1.58 o                         
   3   1   3         67.56         69.03         0.81 o                         
   4   1   3        144.49        154.67         1.48 o                         
   5   1   3        215.12        228.21         2.04 o                         
   6   1   3        120.20        130.47         2.24 o                         
   7   1   3         53.75         56.69         1.02 o                         
   8   1   3         41.40         40.99         0.89 o                         
   9   1   3          6.99          7.40         0.32 o                         
  10   1   3          7.43          8.25         0.32 o                         
   1   2   3        168.17        173.44         1.69 o                         
   2   2   3          5.89          6.19         0.25 o                         
   3   2   3          3.26          3.43         0.22 o                         
   4   2   3        184.87        195.34         1.81 o                         
   5   2   3        255.64        264.74         2.91 o                         
   6   2   3         68.24         70.31         1.19 o                         
   7   2   3         41.01         40.32         0.98 o                         
   8   2   3         14.66         17.08         0.55 o                         
   9   2   3          7.44          8.81         0.45 o                         
  10   2   3          7.05         10.42         0.39 o                         
   0   3   3        150.57        142.10         2.11 o                         
   1   3   3          0.66          0.72         0.19 o                         
   2   3   3         25.16         26.86         0.42 o                         
   3   3   3         11.00          9.97         0.28 o                         
   4   3   3          8.66          9.72         0.28 o                         
   5   3   3         43.02         43.92         0.64 o                         
   6   3   3         26.54         27.19         0.79 o                         
   7   3   3          1.30          2.39         0.32 o                         
   8   3   3         18.92         19.37         0.52 o                         
   9   3   3          2.69          3.35         0.29 o                         
  10   3   3          2.65          3.15         0.36 o                         
   1   4   3          7.77          7.56         0.26 o                         
   2   4   3         40.68         40.71         0.57 o                         
   3   4   3         53.28         55.13         0.70 o                         
   4   4   3          2.57          3.35         0.23 o                         
   5   4   3         70.10         70.13         1.44 o                         
   6   4   3         38.52         40.63         0.84 o                         
   7   4   3         22.27         23.78         0.56 o                         
   8   4   3         32.45         36.37         0.75 o                         
   9   4   3         11.26         10.85         0.38 o                         
  10   4   3         20.20         23.35         0.53 o                         
   0   5   3         49.94         52.41         1.02 o                         
   1   5   3         44.74         41.35         0.56 o                         
   2   5   3         12.11         12.63         0.32 o                         
   3   5   3         64.25         63.44         0.76 o                         
   4   5   3        159.12        163.60         1.60 o                         
   5   5   3          7.20          8.27         0.32 o                         
   6   5   3          6.57          6.94         0.29 o                         
   7   5   3         77.42         81.78         2.12 o                         
   8   5   3         39.37         43.29         1.30 o                         
   9   5   3          1.43          2.00         0.28 o                         
  10   5   3          7.84         11.41         0.53 o                         
   1   6   3         10.72          9.45         0.26 o                         
   2   6   3        163.69        163.85         1.62 o                         
   3   6   3         40.34         39.07         0.58 o                         
   4   6   3        303.28        320.46         3.71 o                         
   5   6   3        120.64        128.79         1.44 o                         
   6   6   3         48.47         50.14         0.95 o                         
   7   6   3         16.23         16.39         0.71 o                         
   8   6   3         43.83         51.72         0.97 o                         
   9   6   3          4.57          4.48         0.29 o                         
   0   7   3         43.16         40.85         0.78 o                         
   1   7   3        195.03        191.31         1.93 o                         
   2   7   3         65.22         65.36         0.85 o                         
   3   7   3        382.92        385.95         5.39 o                         
   4   7   3         57.29         57.30         0.84 o                         
   5   7   3        310.45        328.80         5.08 o                         
   6   7   3          5.34          5.56         0.34 o                         
   7   7   3         45.26         46.16         1.20 o                         
   8   7   3         11.74         12.61         0.67 o                         
   9   7   3         43.67         43.47         1.04 o                         
   1   8   3         23.36         20.41         0.40 o                         
   2   8   3         28.35         29.01         0.50 o                         
   3   8   3         36.95         39.55         0.66 o                         
   4   8   3        122.61        121.73         1.94 o                         
   5   8   3        134.85        139.93         2.19 o                         
   6   8   3          4.47          4.41         0.32 o                         
   7   8   3          5.82          4.51         0.33 o                         
   8   8   3         23.70         27.16         0.74 o                         
   9   8   3          7.58          7.68         0.43 o                         
   0   9   3         33.48         35.05         0.86 o                         
   1   9   3         68.45         66.51         1.01 o                         
   2   9   3          2.28          2.48         0.27 o                         
   3   9   3        116.05        118.54         1.62 o                         
   4   9   3         87.95         86.57         1.94 o                         
   5   9   3         23.90         24.84         0.62 o                         
   6   9   3         10.77         10.58         0.40 o                         
   7   9   3         21.28         21.87         0.78 o                         
   8   9   3         17.49         16.80         0.58 o                         
   1  10   3          8.17          8.06         0.34 o                         
   2  10   3         29.15         28.79         0.58 o                         
   3  10   3         47.51         49.59         0.93 o                         
   4  10   3         16.41         17.37         0.57 o                         
   5  10   3          3.58          4.59         0.36 o                         
   6  10   3          0.38          0.38         0.25 o                         
   7  10   3         15.87         14.41         0.73 o                         
   8  10   3          5.60          5.74         0.58 o                         
   0  11   3         14.05         12.95         0.61 o                         
   1  11   3          8.04          8.03         0.43 o                         
   2  11   3          6.21          6.54         0.33 o                         
   3  11   3         62.84         59.67         1.08 o                         
   4  11   3          1.79          1.62         0.34 o                         
   5  11   3          1.98          2.36         0.33 o                         
   6  11   3         33.24         33.41         0.79 o                         
   7  11   3         28.54         28.74         0.83 o                         
   1  12   3         22.05         20.92         0.57 o                         
   2  12   3         17.03         15.52         0.48 o                         
   3  12   3          0.77          0.62         0.27 o                         
   4  12   3         45.99         43.39         0.89 o                         
   5  12   3         68.43         65.99         2.09 o                         
   6  12   3          2.30          1.83         0.27 o                         
   0  13   3         96.76         87.49         2.25 o                         
   1  13   3         45.78         42.69         0.90 o                         
   2  13   3         34.70         31.67         0.83 o                         
   3  13   3         21.24         18.66         0.70 o                         
   4  13   3         37.73         31.91         1.02 o                         
   5  13   3        179.33        150.69         3.93 o                         
   1  14   3         26.67         21.99         0.64 o                         
   2  14   3         29.85         26.02         1.03 o                         
   3  14   3         20.50         19.06         0.81 o                         
   4  14   3        103.11         85.95         3.49 o                         
   0  15   3         17.50         14.65         1.58 o                         
   1  15   3          8.73          6.27         0.50 o                         
   2  15   3         67.07         51.92         1.72 o                         
   0   0   4        439.59        522.50         9.86 o                         
   2   0   4         15.62         17.03         0.63 o                         
   4   0   4         33.18         35.14         0.70 o                         
   6   0   4         57.20         54.39         1.45 o                         
   1   1   4         40.41         43.45         0.76 o                         
   2   1   4         25.59         26.90         0.55 o                         
   3   1   4         11.89         13.38         0.35 o                         
   4   1   4          6.91          8.27         0.28 o                         
   5   1   4         16.99         14.76         0.37 o                         
   6   1   4        125.87        118.69         2.31 o                         
   7   1   4         81.41         73.19         1.80 o                         
   0   2   4          1.37          2.49         0.42 o                         
   1   2   4         24.88         24.91         0.54 o                         
   2   2   4         44.67         51.63         0.75 o                         
   3   2   4          3.53          3.46         0.24 o                         
   4   2   4          6.38          5.65         0.24 o                         
   5   2   4         19.26         20.63         0.44 o                         
   6   2   4         46.98         46.84         0.89 o                         
   7   2   4         69.59         67.92         1.13 o                         
   1   3   4          4.32          4.19         0.30 o                         
   2   3   4          5.01          5.06         0.28 o                         
   3   3   4          1.54          1.38         0.21 o                         
   4   3   4         31.53         34.14         0.71 o                         
   5   3   4          5.29          5.81         0.28 o                         
   6   3   4         19.16         18.78         0.45 o                         
   7   3   4         32.10         24.60         0.54 o                         
   0   4   4         43.07         50.01         1.14 o                         
   1   4   4          9.87         10.71         0.36 o                         
   2   4   4          1.29          1.27         0.24 o                         
   3   4   4         53.83         55.84         0.77 o                         
   4   4   4         12.68         11.31         0.32 o                         
   5   4   4         24.74         25.33         0.53 o                         
   6   4   4         12.34         11.52         0.38 o                         
   7   4   4          4.91          4.75         0.29 o                         
   1   5   4         18.10         18.30         0.40 o                         
   2   5   4         77.26         83.74         1.10 o                         
   3   5   4         19.25         22.13         0.48 o                         
   4   5   4          5.93          6.46         0.28 o                         
   5   5   4         38.63         37.07         0.87 o                         
   6   5   4         16.17         15.42         0.49 o                         
   0   6   4         90.87         96.01         1.94 o                         
   1   6   4         88.11         95.00         1.31 o                         
   2   6   4        110.47        112.16         2.14 o                         
   3   6   4        166.14        170.46         3.43 o                         
   4   6   4         48.74         47.16         1.07 o                         
   5   6   4         16.70         15.41         0.41 o                         
   6   6   4          4.00          4.12         0.61 o                         
   1   7   4          6.83          6.88         0.38 o                         
   2   7   4         30.64         31.58         0.69 o                         
   3   7   4         85.38         86.93         1.42 o                         
   4   7   4         10.43          8.79         0.40 o                         
   5   7   4         26.00         22.04         0.69 o                         
   0   8   4         11.79         12.05         0.52 o                         
   1   8   4         67.43         68.29         1.17 o                         
   2   8   4         17.25         17.15         0.53 o                         
   3   8   4        222.88        210.79         6.89 o                         
   4   8   4          5.03          4.59         0.35 o                         
   5   8   4         14.00         10.28         0.61 o                         
   1   9   4         54.85         52.05         0.98 o                         
   2   9   4         60.21         57.40         1.39 o                         
   3   9   4          8.96          7.99         0.57 o                         
   4   9   4         12.14         10.11         0.50 o                         
   0  10   4          5.23          5.51         0.43 o                         
   1  10   4          4.75          4.09         0.27 o                         
   2  10   4          7.46          6.21         0.44 o                         
   3  10   4         16.05         14.12         1.84 o                         
   1  11   4          4.66          3.52         0.85 o                         
                                                                                
