# Supplementary material for: Crystal structures and Hirshfeld surfaces of four meth­oxy­benzaldehyde oxime derivatives, 2-MeO-XC6H3C=NOH (X = H and 2-, 3- and 4-MeO): different conformations and hydrogen-bonding patterns
Source: Acta Crystallogr E Crystallogr Commun. 2018 Oct 9;74(Pt 11):1553–60. doi: 10.1107/S2056989018014020 (PMC6218896; doi:10.1107/S2056989018014020)
Supplement: Supplementary file 3 [file e-74-01553-2sup3.hkl]

data_2                                                                          
_shelx_title ' 596_a.res in P2(1)2(1)2(1)'                                      
_shelx_refln_list_code          4                                               
_shelx_F_calc_maximum      109.57                                               
_exptl_crystal_F_000       384.00                                               
_reflns_d_resolution_high  0.8300                                               
                                                                                
loop_                                                                           
 _space_group_symop_operation_xyz                                               
 'x, y, z'                                                                      
 '-x+1/2, -y, z+1/2'                                                            
 '-x, y+1/2, -z+1/2'                                                            
 'x+1/2, -y+1/2, -z'                                                            
                                                                                
_cell_length_a     4.6775                                                       
_cell_length_b    13.0996                                                       
_cell_length_c    14.1984                                                       
_cell_angle_alpha  90.000                                                       
_cell_angle_beta   90.000                                                       
_cell_angle_gamma  90.000                                                       
                                                                                
_shelx_F_squared_multiplier     1.000                                           
                                                                                
loop_                                                                           
 _refln_index_h                                                                 
 _refln_index_k                                                                 
 _refln_index_l                                                                 
 _refln_F_squared_calc                                                          
 _refln_F_squared_meas                                                          
 _refln_F_squared_sigma                                                         
 _refln_observed_status                                                         
   2   0   0        565.46        628.15        82.00 o                         
   4   0   0        236.71        246.69        12.99 o                         
   1   1   0        461.82        550.49        22.55 o                         
   2   1   0         29.16         36.00         2.32 o                         
   3   1   0         31.93         30.51         1.97 o                         
   4   1   0        228.52        259.29        19.83 o                         
   5   1   0         35.79         41.38         3.62 o                         
   0   2   0        189.58        231.90        11.69 o                         
   1   2   0         95.85        108.98         7.65 o                         
   2   2   0        225.43        210.21        20.85 o                         
   3   2   0         42.00         43.16         2.57 o                         
   4   2   0         43.33         38.27         4.18 o                         
   5   2   0          5.20          8.06         2.55 o                         
   1   3   0       2094.24       2465.50       169.89 o                         
   2   3   0       2699.01       2946.85       120.93 o                         
   3   3   0          0.34          2.24         1.75 o                         
   4   3   0         22.65         27.61         2.64 o                         
   5   3   0         36.91         40.17         3.67 o                         
   0   4   0       7347.34       8190.86       281.99 o                         
   1   4   0        394.83        489.51        28.27 o                         
   2   4   0        185.56        227.50         8.32 o                         
   3   4   0          7.08          3.34         1.94 o                         
   4   4   0          6.59          4.64         2.12 o                         
   5   4   0         27.47         25.29         5.37 o                         
   1   5   0        511.86        513.05        24.37 o                         
   2   5   0          4.28          5.11         1.23 o                         
   3   5   0         62.82         68.42         3.33 o                         
   4   5   0         93.25        112.03         7.48 o                         
   5   5   0          3.27          6.72         3.33 o                         
   0   6   0        728.80        778.35        24.62 o                         
   1   6   0        601.48        646.96        23.58 o                         
   2   6   0         17.41         14.95         2.67 o                         
   3   6   0         51.32         47.58         3.53 o                         
   4   6   0          1.44          4.08         2.57 o                         
   5   6   0         19.79         23.31         3.54 o                         
   1   7   0        134.25        159.32         5.27 o                         
   2   7   0        877.21       1019.11        26.84 o                         
   3   7   0         11.65         13.91         2.64 o                         
   4   7   0         35.94         33.37         4.40 o                         
   5   7   0          3.27          2.72         2.49 o                         
   0   8   0         27.30         33.82         2.82 o                         
   1   8   0         19.82         19.27         2.43 o                         
   2   8   0          0.02          0.90         1.86 o                         
   3   8   0         42.25         47.68         3.37 o                         
   4   8   0         72.95         83.32         7.19 o                         
   1   9   0         99.12        101.29         5.95 o                         
   2   9   0        142.05        149.68         5.47 o                         
   3   9   0         10.30         15.61         2.89 o                         
   4   9   0          0.37          1.59         3.03 o                         
   0  10   0        550.52        643.37        27.72 o                         
   1  10   0        446.66        497.64        20.04 o                         
   2  10   0          3.44          4.10         2.30 o                         
   3  10   0          9.14          9.55         3.05 o                         
   4  10   0         10.37         15.50         2.81 o                         
   1  11   0        303.81        362.16        14.49 o                         
   2  11   0         33.02         31.09         3.37 o                         
   3  11   0          0.08          3.12         3.44 o                         
   4  11   0          7.75          6.67         3.54 o                         
   0  12   0          4.14        215.97        38.75 o                         
   1  12   0         60.76         69.44         4.71 o                         
   2  12   0         37.64         36.95         4.80 o                         
   3  12   0          1.22          6.41         4.10 o                         
   1  13   0        126.07        134.75         6.41 o                         
   2  13   0          0.37          2.22         1.62 o                         
   3  13   0          7.91          5.71         2.72 o                         
   0  14   0         17.54         16.70         3.47 o                         
   1  14   0          9.01         21.86         2.43 o                         
   2  14   0          8.52          7.04         1.73 o                         
   1  15   0         25.60         24.66         2.49 o                         
   1   0   1        925.83       1119.21        27.96 o                         
   2   0   1         30.01         28.22         2.01 o                         
   3   0   1         51.15         47.18         2.44 o                         
   4   0   1         18.72         21.20         2.89 o                         
   5   0   1         23.77         24.59         3.27 o                         
  -5   1   1         61.35         69.18         6.78 o                         
  -4   1   1         11.17         13.75         2.73 o                         
  -3   1   1         57.88         54.60         3.89 o                         
  -2   1   1         44.48         41.64         1.86 o                         
  -1   1   1        829.21        935.78        36.37 o                         
   0   1   1        260.34        323.00         8.48 o                         
   1   1   1        833.91        995.43        29.18 o                         
   2   1   1         44.98         41.77         3.15 o                         
   3   1   1         59.06         55.23         2.44 o                         
   4   1   1         11.37         16.35         2.74 o                         
   5   1   1         60.89         71.56         4.76 o                         
  -5   2   1         83.02        110.17         6.90 o                         
  -4   2   1         43.75         45.68         5.45 o                         
  -3   2   1        419.33        451.01        11.71 o                         
  -2   2   1         36.17         33.06         1.75 o                         
  -1   2   1       1813.93       2262.98        65.85 o                         
   0   2   1       3817.24       4636.54       142.85 o                         
   1   2   1       1800.41       2041.75       151.74 o                         
   2   2   1         35.13         29.47         2.30 o                         
   3   2   1        420.68        447.80        18.93 o                         
   4   2   1         44.48         41.88         3.31 o                         
   5   2   1         83.70         87.22         5.20 o                         
  -5   3   1          4.09          6.21         4.68 o                         
  -4   3   1          9.94          9.03         3.22 o                         
  -3   3   1        281.59        298.09         8.12 o                         
  -2   3   1        156.70        163.39         4.47 o                         
  -1   3   1        886.32       1121.17        27.24 o                         
   0   3   1        460.54        531.02        15.18 o                         
   1   3   1        879.47       1020.40        99.10 o                         
   2   3   1        154.27        155.97        10.42 o                         
   3   3   1        283.58        301.25        14.67 o                         
   4   3   1          9.63          7.05         2.20 o                         
   5   3   1          4.31          5.92         2.26 o                         
  -5   4   1          1.92          4.57         2.68 o                         
  -4   4   1          5.20          6.94         3.10 o                         
  -3   4   1         46.66         46.50         2.40 o                         
  -2   4   1         33.79         29.17         1.32 o                         
  -1   4   1         44.73         50.26         2.24 o                         
   0   4   1         52.40         55.65         2.08 o                         
   1   4   1         45.45         42.56         4.45 o                         
   2   4   1         34.13         31.08         1.26 o                         
   3   4   1         46.04         47.17         2.85 o                         
   4   4   1          5.34          4.30         2.27 o                         
   5   4   1          2.01          0.54         4.17 o                         
  -5   5   1          8.79         16.24         3.67 o                         
  -4   5   1         48.46         60.70         4.87 o                         
  -3   5   1         16.61         18.23         2.44 o                         
  -2   5   1        928.12        929.74        22.90 o                         
  -1   5   1         97.33        120.47         5.37 o                         
   0   5   1        336.59        404.05        11.02 o                         
   1   5   1         96.34        123.77         7.74 o                         
   2   5   1        928.67        966.09        40.20 o                         
   3   5   1         16.82         18.56         2.26 o                         
   4   5   1         47.83         57.39         4.73 o                         
   5   5   1          8.77          9.99         4.29 o                         
  -5   6   1          3.24          5.14         3.06 o                         
  -4   6   1         81.30        102.25         6.54 o                         
  -3   6   1         48.27         53.84         3.39 o                         
  -2   6   1        748.25        757.60        32.80 o                         
  -1   6   1         16.89         18.89         1.19 o                         
   0   6   1          2.52          5.55         1.14 o                         
   1   6   1         17.30         16.63         1.00 o                         
   2   6   1        746.91        747.60        27.07 o                         
   3   6   1         48.30         47.89         3.18 o                         
   4   6   1         82.54         92.57         7.79 o                         
   5   6   1          3.28          2.48         3.58 o                         
  -5   7   1          6.90          5.82         2.67 o                         
  -4   7   1         19.88         26.86         3.41 o                         
  -3   7   1        113.53        128.48         4.89 o                         
  -2   7   1        179.77        194.00         6.18 o                         
  -1   7   1        783.44        848.17        20.80 o                         
   0   7   1        412.34        439.32        11.24 o                         
   1   7   1        780.84        838.48        25.14 o                         
   2   7   1        178.38        180.21         5.84 o                         
   3   7   1        114.46        125.61         5.19 o                         
   4   7   1         19.95         24.24         3.52 o                         
   5   7   1          6.87          8.04         4.11 o                         
  -4   8   1         18.85         22.35         4.71 o                         
  -3   8   1         11.70         15.10         2.65 o                         
  -2   8   1         79.54         94.54         4.07 o                         
  -1   8   1        169.00        184.22         6.48 o                         
   0   8   1        620.22        662.30        19.58 o                         
   1   8   1        169.02        168.29         9.74 o                         
   2   8   1         79.63         91.62         3.93 o                         
   3   8   1         11.85         11.94         2.56 o                         
   4   8   1         19.16         21.76         2.87 o                         
  -4   9   1          5.39          9.89         2.74 o                         
  -3   9   1         30.98         40.37         3.62 o                         
  -2   9   1        189.08        212.71         8.83 o                         
  -1   9   1        629.33        693.26        22.74 o                         
   0   9   1          4.52          5.52         2.35 o                         
   1   9   1        631.02        637.10        28.30 o                         
   2   9   1        188.93        216.45         7.11 o                         
   3   9   1         30.89         32.18         2.85 o                         
   4   9   1          5.33          9.10         3.25 o                         
  -4  10   1         36.88         33.97         6.06 o                         
  -3  10   1         11.73         15.05         3.09 o                         
  -2  10   1         54.59         67.51         4.87 o                         
  -1  10   1        491.29        572.42        21.89 o                         
   0  10   1         27.05         34.69         3.33 o                         
   1  10   1        489.81        530.61        24.85 o                         
   2  10   1         54.92         59.49         3.67 o                         
   3  10   1         11.61         12.45         2.72 o                         
   4  10   1         36.74         36.12         4.75 o                         
  -4  11   1          8.18          7.29         3.41 o                         
  -3  11   1          0.80          1.97         2.87 o                         
  -2  11   1         24.86         29.34         2.93 o                         
  -1  11   1        114.35        132.99         7.38 o                         
   0  11   1        168.70        201.20         7.59 o                         
   1  11   1        114.23        122.23         7.63 o                         
   2  11   1         24.81         18.44         3.67 o                         
   3  11   1          0.78          1.46         2.82 o                         
   4  11   1          8.45          7.90         2.79 o                         
  -3  12   1         18.67         28.22         7.98 o                         
  -2  12   1          6.49          5.25         2.21 o                         
  -1  12   1         47.32         51.62         3.74 o                         
   0  12   1       1627.50       2013.97        56.86 o                         
   1  12   1         47.52         42.09         4.27 o                         
   2  12   1          6.21          5.60         2.01 o                         
   3  12   1         18.63         21.36         3.26 o                         
  -3  13   1          5.45          7.04         2.42 o                         
  -2  13   1         19.36         19.32         2.83 o                         
  -1  13   1         30.36         35.46         3.52 o                         
   0  13   1          9.64         14.25         2.74 o                         
   1  13   1         29.82         29.84         2.81 o                         
   2  13   1         19.15         17.68         2.46 o                         
   3  13   1          5.24          5.14         2.59 o                         
  -2  14   1         13.60         17.83         2.33 o                         
  -1  14   1        129.29        143.68         7.37 o                         
   0  14   1          8.66         13.45         2.35 o                         
   1  14   1        128.91        149.72        10.76 o                         
   2  14   1         13.03         16.89         2.60 o                         
  -1  15   1          1.38          2.65         1.78 o                         
   0  15   1          1.38          0.26         1.98 o                         
   1  15   1          1.31          1.06         1.93 o                         
   0   0   2       4480.38       5153.60       177.40 o                         
   1   0   2         38.60         42.45         1.53 o                         
   2   0   2        691.53        765.88        28.63 o                         
   3   0   2          5.46          8.79         2.44 o                         
   4   0   2          6.58          7.73         2.66 o                         
   5   0   2         41.94         42.03         4.85 o                         
  -5   1   2         80.57        105.48         6.65 o                         
  -4   1   2         17.74         19.12         3.19 o                         
  -3   1   2         66.47         64.77         3.33 o                         
  -2   1   2        374.74        360.97        12.14 o                         
  -1   1   2       3104.06       3465.39       116.57 o                         
   0   1   2        526.62        576.98        15.41 o                         
   1   1   2       3097.80       3414.04        89.19 o                         
   2   1   2        371.35        342.23        15.90 o                         
   3   1   2         66.20         63.56         3.44 o                         
   4   1   2         18.22         14.92         2.80 o                         
   5   1   2         79.56         86.71         9.26 o                         
  -5   2   2        142.27        173.86        15.07 o                         
  -4   2   2         58.34         63.37         4.96 o                         
  -3   2   2        102.97         91.41         3.82 o                         
  -2   2   2         19.83         18.58         0.87 o                         
  -1   2   2      12005.64      13826.99       729.41 o                         
   0   2   2        828.01        915.37        24.00 o                         
   1   2   2      12003.37      14307.85       415.79 o                         
   2   2   2         19.12         18.72         1.25 o                         
   3   2   2        103.66         92.00         4.19 o                         
   4   2   2         60.03         66.10         4.25 o                         
   5   2   2        142.67        146.83         9.29 o                         
  -5   3   2        122.49        139.93        12.54 o                         
  -4   3   2         10.92         11.27         2.68 o                         
  -3   3   2        338.85        365.16        11.07 o                         
  -2   3   2        462.67        420.83         9.49 o                         
  -1   3   2        128.83        156.86         7.43 o                         
   0   3   2         48.27         52.66         2.24 o                         
   1   3   2        129.67        163.80         9.71 o                         
   2   3   2        463.09        433.66        20.06 o                         
   3   3   2        339.61        359.18        13.49 o                         
   4   3   2         10.88         13.57         2.80 o                         
   5   3   2        122.17        118.99        21.23 o                         
  -5   4   2          0.26          3.41         2.74 o                         
  -4   4   2         67.90         75.91         6.92 o                         
  -3   4   2        307.18        333.51        13.07 o                         
  -2   4   2        366.78        361.57         8.71 o                         
  -1   4   2        774.37        909.06        53.34 o                         
   0   4   2         41.78         42.15         1.86 o                         
   1   4   2        775.05        919.37        83.62 o                         
   2   4   2        365.59        371.77        18.03 o                         
   3   4   2        305.62        327.47        10.67 o                         
   4   4   2         67.82         70.07         4.23 o                         
   5   4   2          0.24          2.12         5.00 o                         
  -5   5   2          4.50          7.34         2.49 o                         
  -4   5   2          9.33         12.00         3.27 o                         
  -3   5   2        191.28        208.91         8.07 o                         
  -2   5   2         98.20         90.19         3.13 o                         
  -1   5   2       1729.54       1976.43       105.14 o                         
   0   5   2          5.31          4.42         1.26 o                         
   1   5   2       1727.74       1881.88       105.89 o                         
   2   5   2         98.87         89.55         3.32 o                         
   3   5   2        192.03        188.82         5.61 o                         
   4   5   2          9.33         10.15         2.31 o                         
   5   5   2          4.52          4.54         3.29 o                         
  -5   6   2          8.68          6.15         3.07 o                         
  -4   6   2          1.75          2.12         2.80 o                         
  -3   6   2        100.46        106.63         5.93 o                         
  -2   6   2         72.48         75.35         4.03 o                         
  -1   6   2         37.31         33.54         1.40 o                         
   0   6   2         54.36         54.38         2.07 o                         
   1   6   2         36.91         32.11         1.57 o                         
   2   6   2         73.52         75.01         3.22 o                         
   3   6   2        100.67         96.23         5.82 o                         
   4   6   2          1.60          3.55         2.80 o                         
   5   6   2          8.67         11.66         4.82 o                         
  -5   7   2         15.64         12.63         2.63 o                         
  -4   7   2          1.27          1.04         2.70 o                         
  -3   7   2          4.12          4.71         3.88 o                         
  -2   7   2        104.73        125.86         5.54 o                         
  -1   7   2        176.69        169.30         5.72 o                         
   0   7   2        126.20        140.54         3.15 o                         
   1   7   2        179.85        174.44         4.43 o                         
   2   7   2        104.43        124.29         4.10 o                         
   3   7   2          4.00          8.36         2.99 o                         
   4   7   2          1.26          2.59         2.64 o                         
   5   7   2         15.67         12.40         4.17 o                         
  -4   8   2         65.15         74.45         5.86 o                         
  -3   8   2         26.40         37.62         4.66 o                         
  -2   8   2        394.35        435.82        25.17 o                         
  -1   8   2        221.35        232.84         9.44 o                         
   0   8   2        126.23        148.96         5.40 o                         
   1   8   2        221.67        217.96         7.15 o                         
   2   8   2        395.12        421.46        12.25 o                         
   3   8   2         26.25         31.41         3.54 o                         
   4   8   2         64.99         69.76         5.24 o                         
  -4   9   2         35.87         39.28         4.59 o                         
  -3   9   2        140.01        141.72         8.26 o                         
  -2   9   2         73.43         73.68         4.86 o                         
  -1   9   2        153.54        171.60         7.04 o                         
   0   9   2          5.84          8.08         2.48 o                         
   1   9   2        154.69        155.58         5.78 o                         
   2   9   2         73.45         67.42         4.91 o                         
   3   9   2        139.86        156.41         7.11 o                         
   4   9   2         36.11         41.10         3.56 o                         
  -4  10   2         77.91         39.22         6.27 o                         
  -3  10   2         53.87         64.11         5.33 o                         
  -2  10   2        104.70        117.95         6.01 o                         
  -1  10   2         69.46         69.89         3.93 o                         
   0  10   2        521.91        623.90        23.34 o                         
   1  10   2         69.31         60.10         3.49 o                         
   2  10   2        104.87         94.01         5.69 o                         
   3  10   2         53.51         53.50         3.81 o                         
   4  10   2         77.56         67.75         6.13 o                         
  -3  11   2         10.20         12.10         2.83 o                         
  -2  11   2         33.29         36.71         3.22 o                         
  -1  11   2        226.12        250.35         9.85 o                         
   0  11   2        592.93        677.92        25.15 o                         
   1  11   2        224.48        246.84        11.87 o                         
   2  11   2         33.51         33.02         2.73 o                         
   3  11   2         10.57          7.21         2.57 o                         
  -3  12   2          2.72          3.80         2.12 o                         
  -2  12   2          2.37          4.09         2.22 o                         
  -1  12   2        124.33        136.73         5.72 o                         
   0  12   2         77.97         79.61         4.76 o                         
   1  12   2        123.56        122.39        10.04 o                         
   2  12   2          2.36          4.25         2.38 o                         
   3  12   2          2.71          4.71         2.64 o                         
  -3  13   2          6.02          5.35         2.69 o                         
  -2  13   2         54.22         68.43         6.45 o                         
  -1  13   2         81.12         87.97         7.13 o                         
   0  13   2        116.36        148.00         8.99 o                         
   1  13   2         80.07         81.06         8.17 o                         
   2  13   2         54.65         60.59         5.37 o                         
   3  13   2          6.03          7.94         2.57 o                         
  -2  14   2         22.94         20.97         2.31 o                         
  -1  14   2         57.34         57.14         5.46 o                         
   0  14   2         14.77         14.42         2.34 o                         
   1  14   2         56.28         58.98         4.25 o                         
   2  14   2         22.65         19.04         3.43 o                         
  -1  15   2         20.67         16.63         2.43 o                         
   0  15   2         87.64         81.22         4.42 o                         
   1  15   2         20.20         15.70         1.96 o                         
   1   0   3       2763.03       2912.37        75.72 o                         
   2   0   3         78.76         81.75         4.18 o                         
   3   0   3         20.58         22.14         2.77 o                         
   4   0   3         26.77         26.88         3.74 o                         
   5   0   3          0.02          0.46         2.53 o                         
  -5   1   3        117.25        139.51         7.68 o                         
  -4   1   3         64.38         61.64        10.01 o                         
  -3   1   3        117.37        111.02         4.67 o                         
  -2   1   3        133.76        119.29         4.62 o                         
  -1   1   3       2105.75       2372.46        57.02 o                         
   0   1   3        355.43        362.20         9.66 o                         
   1   1   3       2098.26       2297.18        58.86 o                         
   2   1   3        132.51        118.46         6.22 o                         
   3   1   3        116.17        110.57         4.33 o                         
   4   1   3         64.24         69.05         4.34 o                         
   5   1   3        117.57        146.74         9.08 o                         
  -5   2   3         38.99         36.99        16.81 o                         
  -4   2   3         31.60         32.38         3.41 o                         
  -3   2   3        158.29        168.51         6.40 o                         
  -2   2   3        374.24        364.56        12.11 o                         
  -1   2   3        398.86        459.33        28.36 o                         
   0   2   3        287.56        308.24         7.77 o                         
   1   2   3        395.85        460.54        17.89 o                         
   2   2   3        371.97        349.09        14.64 o                         
   3   2   3        158.35        170.97         6.08 o                         
   4   2   3         31.93         36.31         3.80 o                         
   5   2   3         39.00         37.53         4.42 o                         
  -5   3   3          1.61          6.53         3.58 o                         
  -4   3   3        127.26        146.86        12.36 o                         
  -3   3   3        153.00        139.90         8.70 o                         
  -2   3   3        224.03        191.53         4.91 o                         
  -1   3   3        221.18        239.77        11.40 o                         
   0   3   3         80.84         79.46         2.85 o                         
   1   3   3        220.23        236.75        11.52 o                         
   2   3   3        226.55        189.84        10.78 o                         
   3   3   3        153.46        151.38         7.79 o                         
   4   3   3        126.03        135.42         6.19 o                         
   5   3   3          1.65          4.43         2.81 o                         
  -5   4   3         10.67         11.86         2.89 o                         
  -4   4   3         13.01         18.63         4.35 o                         
  -3   4   3        159.14        159.42         7.38 o                         
  -2   4   3        198.05        180.58         5.47 o                         
  -1   4   3       1523.59       1600.24        75.33 o                         
   0   4   3       1607.09       1782.99        50.17 o                         
   1   4   3       1517.58       1530.50        72.94 o                         
   2   4   3        195.00        183.80        10.88 o                         
   3   4   3        158.75        153.89         6.76 o                         
   4   4   3         13.33         12.81         2.53 o                         
   5   4   3         11.03         11.22         5.25 o                         
  -5   5   3          6.31          8.14         2.55 o                         
  -4   5   3         77.64         88.02         6.32 o                         
  -3   5   3        139.58        145.53         7.06 o                         
  -2   5   3        671.24        611.43        19.59 o                         
  -1   5   3        249.07        290.26        10.95 o                         
   0   5   3        950.67       1009.26        24.49 o                         
   1   5   3        248.91        270.79        10.70 o                         
   2   5   3        671.90        649.51        26.45 o                         
   3   5   3        138.92        133.36         5.65 o                         
   4   5   3         78.04         75.62         4.23 o                         
   5   5   3          5.98         10.16         5.00 o                         
  -5   6   3          1.91          2.43         2.75 o                         
  -4   6   3         12.60         15.83         4.03 o                         
  -3   6   3          9.72         11.13         3.34 o                         
  -2   6   3          7.06          5.36         1.28 o                         
  -1   6   3        114.05        102.70         2.71 o                         
   0   6   3        492.44        558.18        12.71 o                         
   1   6   3        114.64         89.65         3.53 o                         
   2   6   3          6.81          5.98         1.40 o                         
   3   6   3          9.66         12.53         2.89 o                         
   4   6   3         12.69         12.11         2.30 o                         
  -4   7   3         48.01         56.76         4.30 o                         
  -3   7   3         79.08         89.56         6.37 o                         
  -2   7   3         39.89         35.37         2.67 o                         
  -1   7   3        324.37        317.37        12.27 o                         
   0   7   3         29.93         32.48         1.47 o                         
   1   7   3        326.02        295.60        12.28 o                         
   2   7   3         39.66         32.87         2.67 o                         
   3   7   3         77.09         77.18         8.55 o                         
   4   7   3         47.71         53.83         4.16 o                         
  -4   8   3         76.09         90.48         8.48 o                         
  -3   8   3        393.90        416.95        23.32 o                         
  -2   8   3        357.88        371.42        25.00 o                         
  -1   8   3        231.89        253.89         9.55 o                         
   0   8   3        252.43        246.20         7.20 o                         
   1   8   3        232.18        236.92         6.88 o                         
   2   8   3        359.94        352.71        12.68 o                         
   3   8   3        394.15        449.56        17.30 o                         
   4   8   3         75.28         88.92         5.67 o                         
  -4   9   3          8.88         10.80         2.78 o                         
  -3   9   3         38.12         30.83         3.94 o                         
  -2   9   3        132.73        164.42         8.13 o                         
  -1   9   3         91.73        104.83         6.51 o                         
   0   9   3          2.78          2.08         1.91 o                         
   1   9   3         91.44         91.75         3.97 o                         
   2   9   3        133.41        144.91         6.70 o                         
   3   9   3         37.62         32.54         3.43 o                         
   4   9   3          9.06         12.95         2.59 o                         
  -4  10   3         47.50         35.27         9.26 o                         
  -3  10   3         52.34         72.96         4.87 o                         
  -2  10   3        121.67        123.98         8.84 o                         
  -1  10   3        226.28        244.54        10.44 o                         
   0  10   3        128.53        135.74         7.58 o                         
   1  10   3        225.37        225.97         9.04 o                         
   2  10   3        120.74        118.25         5.28 o                         
   3  10   3         52.06         61.41         4.13 o                         
   4  10   3         47.64         42.60         3.70 o                         
  -3  11   3         14.62         18.09         2.99 o                         
  -2  11   3         42.35         48.92         4.40 o                         
  -1  11   3        173.39        177.37        10.88 o                         
   0  11   3        132.29        139.58         7.28 o                         
   1  11   3        172.63        172.07         7.51 o                         
   2  11   3         42.82         38.08         3.02 o                         
   3  11   3         14.56         14.17         3.57 o                         
  -3  12   3         14.15         17.14         2.73 o                         
  -2  12   3        102.72        102.96         8.05 o                         
  -1  12   3          6.47          8.61         2.48 o                         
   0  12   3         29.95         27.37         3.53 o                         
   1  12   3          6.55          9.37         3.14 o                         
   2  12   3        103.02         77.75         6.60 o                         
   3  12   3         14.55         19.47         3.65 o                         
  -3  13   3         13.17          8.28         4.65 o                         
  -2  13   3         21.86         20.98         2.33 o                         
  -1  13   3        118.04        128.48         8.17 o                         
   0  13   3         58.44         59.09         7.34 o                         
   1  13   3        116.75        124.71         6.74 o                         
   2  13   3         21.13         19.70         2.34 o                         
   3  13   3         12.97         13.65         2.59 o                         
  -2  14   3          1.12          0.85         1.71 o                         
  -1  14   3         49.25         47.62         5.02 o                         
   0  14   3        114.09        115.82         6.08 o                         
   1  14   3         49.39         52.54         4.71 o                         
   2  14   3          1.06          2.03         2.03 o                         
  -1  15   3         12.38         12.96         1.82 o                         
   0  15   3          4.69          3.68         2.09 o                         
   1  15   3         12.22         12.20         2.44 o                         
   0   0   4       4487.29       4263.58       169.38 o                         
   1   0   4       1213.40       1241.70        32.48 o                         
   2   0   4        903.38        823.92        25.83 o                         
   3   0   4        107.22        110.17         4.84 o                         
   4   0   4        134.47        123.21         8.71 o                         
   5   0   4          4.22         -0.59         2.92 o                         
  -5   1   4        101.23        108.86        38.73 o                         
  -4   1   4        172.47        159.65        18.61 o                         
  -3   1   4        237.24        215.77         7.09 o                         
  -2   1   4        673.72        652.08        21.46 o                         
  -1   1   4       1980.27       2028.09        49.05 o                         
   0   1   4       1273.75       1325.88        34.88 o                         
   1   1   4       1986.67       2026.45        52.78 o                         
   2   1   4        673.03        659.06        30.32 o                         
   3   1   4        237.10        220.46         9.04 o                         
   4   1   4        173.38        192.44        10.08 o                         
   5   1   4        100.60         69.60         6.30 o                         
  -5   2   4          1.66          4.44         3.49 o                         
  -4   2   4        292.62        337.34        39.87 o                         
  -3   2   4         74.74         72.26         4.19 o                         
  -2   2   4       1201.16       1179.79        27.13 o                         
  -1   2   4        207.91        215.63         7.70 o                         
   0   2   4         44.55         48.88         1.89 o                         
   1   2   4        207.12        214.05         5.62 o                         
   2   2   4       1203.88       1202.21        47.71 o                         
   3   2   4         73.62         82.66         4.70 o                         
   4   2   4        290.93        324.12        11.52 o                         
   5   2   4          1.71          1.11         2.28 o                         
  -5   3   4          1.59          1.25         2.67 o                         
  -4   3   4        126.08        141.71        10.08 o                         
  -3   3   4         19.09         15.22         3.48 o                         
  -2   3   4        838.61        760.02        20.41 o                         
  -1   3   4         57.72         61.68         3.01 o                         
   0   3   4          5.52          5.22         1.31 o                         
   1   3   4         56.49         63.07         2.53 o                         
   2   3   4        834.50        723.85        37.54 o                         
   3   3   4         19.81         17.63         2.54 o                         
   4   3   4        127.00        146.11         6.35 o                         
   5   3   4          1.61          0.45         2.11 o                         
  -5   4   4          9.00         11.20         2.62 o                         
  -4   4   4         92.77        100.21         6.77 o                         
  -3   4   4         49.56         64.69         6.29 o                         
  -2   4   4        289.06        244.83         9.18 o                         
  -1   4   4        310.56        285.95         8.08 o                         
   0   4   4       1249.70       1331.42        41.84 o                         
   1   4   4        311.90        306.32        11.12 o                         
   2   4   4        286.42        239.76        11.14 o                         
   3   4   4         50.72         56.44         3.87 o                         
   4   4   4         93.98         88.10         5.98 o                         
   5   4   4          8.91         10.21         5.16 o                         
  -5   5   4         18.26         18.28         2.70 o                         
  -4   5   4         74.98         82.56         6.13 o                         
  -3   5   4         85.90        101.68         8.03 o                         
  -2   5   4         50.80         44.48         2.78 o                         
  -1   5   4        372.03        370.35         9.88 o                         
   0   5   4        530.08        497.10        16.87 o                         
   1   5   4        368.67        348.70        11.79 o                         
   2   5   4         51.54         48.42         3.44 o                         
   3   5   4         86.27         88.38         4.49 o                         
   4   5   4         75.29         65.41         4.11 o                         
   5   5   4         18.75         21.32         4.97 o                         
  -5   6   4          2.34          0.65         2.46 o                         
  -4   6   4         43.27         56.53         5.16 o                         
  -3   6   4         36.67         45.95         5.86 o                         
  -2   6   4        226.48        230.08        15.55 o                         
  -1   6   4         78.23         81.47         2.96 o                         
   0   6   4        931.16        883.84        23.99 o                         
   1   6   4         78.81         73.71         3.28 o                         
   2   6   4        226.12        224.31         8.69 o                         
   3   6   4         36.52         39.99         3.36 o                         
   4   6   4         42.68         47.92         4.05 o                         
   5   6   4          2.27          0.20         3.75 o                         
  -4   7   4         36.60         43.70         5.03 o                         
  -3   7   4         15.39         15.59         3.86 o                         
  -2   7   4        131.73        132.95         9.94 o                         
  -1   7   4         22.23         25.68         1.87 o                         
   0   7   4        200.68        188.65         4.64 o                         
   1   7   4         21.71         23.19         2.18 o                         
   2   7   4        131.61        120.77         5.52 o                         
   3   7   4         15.37         17.23         3.16 o                         
   4   7   4         36.56         39.89         3.30 o                         
  -4   8   4         15.37         17.43         3.45 o                         
  -3   8   4        197.99        214.47        10.81 o                         
  -2   8   4         31.43         32.48         4.01 o                         
  -1   8   4        172.70        180.14         6.57 o                         
   0   8   4         44.86         43.50         2.24 o                         
   1   8   4        174.53        170.59         5.44 o                         
   2   8   4         32.49         29.10         2.84 o                         
   3   8   4        197.59        223.71        15.93 o                         
   4   8   4         15.19         19.52         2.64 o                         
  -4   9   4         79.58         86.52         5.77 o                         
  -3   9   4        116.39        152.81        13.02 o                         
  -2   9   4        104.35        117.18        13.35 o                         
  -1   9   4         55.60         47.06         3.08 o                         
   0   9   4          2.08          3.23         1.89 o                         
   1   9   4         55.34         49.37         2.95 o                         
   2   9   4        101.96         99.10         5.43 o                         
   3   9   4        116.50        131.82         6.85 o                         
   4   9   4         81.07         69.54         5.38 o                         
  -4  10   4         17.27         16.83         2.67 o                         
  -3  10   4         96.71        110.26         8.83 o                         
  -2  10   4        180.37        206.87        17.03 o                         
  -1  10   4         12.44         13.91         2.83 o                         
   0  10   4          2.20          2.25         2.03 o                         
   1  10   4         13.10         11.43         2.39 o                         
   2  10   4        179.74        174.41         7.68 o                         
   3  10   4         96.44        103.40         5.76 o                         
   4  10   4         17.20         13.61         3.76 o                         
  -3  11   4          4.65          6.25         3.28 o                         
  -2  11   4         11.12         12.39         2.46 o                         
  -1  11   4         28.21         29.33         3.27 o                         
   0  11   4         69.11         63.84         5.60 o                         
   1  11   4         28.23         27.31         3.07 o                         
   2  11   4         10.93         10.96         2.64 o                         
   3  11   4          4.69          5.08         2.72 o                         
  -3  12   4         12.57         12.94         2.76 o                         
  -2  12   4         43.53         40.17         5.02 o                         
  -1  12   4        148.86        123.34        11.23 o                         
   0  12   4         45.49         50.43         5.04 o                         
   1  12   4        150.25        168.79         7.25 o                         
   2  12   4         43.93         29.31         3.08 o                         
   3  12   4         12.52          8.61         2.10 o                         
  -2  13   4         11.11         12.51         4.11 o                         
  -1  13   4        176.67        195.90         7.55 o                         
   0  13   4        117.53        125.78         7.03 o                         
   1  13   4        174.73        194.58         9.80 o                         
   2  13   4         11.04         12.68         3.20 o                         
  -2  14   4         46.82         47.08         3.40 o                         
  -1  14   4         44.06         46.44         3.41 o                         
   0  14   4          0.21          1.85         2.84 o                         
   1  14   4         43.98         43.06         4.18 o                         
   2  14   4         46.08         36.88         5.61 o                         
  -1  15   4         36.33         34.21         2.49 o                         
   0  15   4          6.53          6.95         1.81 o                         
   1  15   4         36.83         26.56         4.59 o                         
   1   0   5        245.43        243.97         6.86 o                         
   2   0   5        572.40        525.62        12.28 o                         
   3   0   5        155.04        154.93         6.79 o                         
   4   0   5         76.79         58.68         6.14 o                         
   5   0   5         40.23         40.50        15.69 o                         
  -5   1   5         12.96          6.16         4.88 o                         
  -4   1   5        169.73        223.37        11.95 o                         
  -3   1   5         55.17         55.47         3.89 o                         
  -2   1   5        186.80        160.43         5.22 o                         
  -1   1   5        147.81        135.95         4.18 o                         
   0   1   5        333.71        335.25         8.62 o                         
   1   1   5        150.98        141.38         4.00 o                         
   2   1   5        187.74        161.32         5.58 o                         
   3   1   5         54.84         57.18         4.55 o                         
   4   1   5        169.56        185.22        11.16 o                         
   5   1   5         12.61         10.66         2.27 o                         
  -5   2   5         18.30         16.74         3.06 o                         
  -4   2   5         28.55         32.65         5.83 o                         
  -3   2   5         11.73         12.45         4.09 o                         
  -2   2   5        835.53        697.98        20.64 o                         
  -1   2   5        245.64        245.87         7.94 o                         
   0   2   5        530.30        478.41        13.91 o                         
   1   2   5        246.43        251.86         6.97 o                         
   2   2   5        832.00        712.32        24.40 o                         
   3   2   5         11.65         14.81         4.27 o                         
   4   2   5         28.45         37.32         3.54 o                         
   5   2   5         18.25         16.37         2.72 o                         
  -5   3   5         30.28         37.25         4.10 o                         
  -4   3   5        298.95        307.10        30.33 o                         
  -3   3   5         17.73         14.19         4.37 o                         
  -2   3   5        286.59        267.55         9.03 o                         
  -1   3   5        519.74        466.39        20.58 o                         
   0   3   5         90.43         99.06         4.17 o                         
   1   3   5        522.02        477.20        19.20 o                         
   2   3   5        287.04        274.22         9.08 o                         
   3   3   5         17.35         14.84         3.61 o                         
   4   3   5        298.83        342.70        12.04 o                         
   5   3   5         29.76         20.60         2.48 o                         
  -5   4   5         28.49         28.31         2.96 o                         
  -4   4   5         19.56         16.62         6.80 o                         
  -3   4   5        350.98        373.15        22.78 o                         
  -2   4   5          8.63         11.13         1.39 o                         
  -1   4   5         27.21         23.47         1.27 o                         
   0   4   5         22.17         23.67         1.31 o                         
   1   4   5         27.64         26.66         1.27 o                         
   2   4   5          8.71         11.92         1.54 o                         
   3   4   5        351.15        365.32        17.99 o                         
   4   4   5         19.61         16.79         3.19 o                         
   5   4   5         28.59         19.18         3.18 o                         
  -5   5   5         21.01         24.22         3.25 o                         
  -4   5   5         37.68         38.95         5.90 o                         
  -3   5   5         23.69         27.78         6.76 o                         
  -2   5   5         73.86         65.72         4.87 o                         
  -1   5   5         10.05         10.65         1.11 o                         
   0   5   5        299.95        310.37         9.32 o                         
   1   5   5          9.97         10.06         0.90 o                         
   2   5   5         73.61         68.00         3.30 o                         
   3   5   5         23.70         22.01         3.41 o                         
   4   5   5         37.55         43.52         4.29 o                         
   5   5   5         20.91         12.12         4.08 o                         
  -4   6   5         97.37        118.46        10.18 o                         
  -3   6   5        111.98        114.86        11.58 o                         
  -2   6   5        627.23        605.07        26.90 o                         
  -1   6   5        278.00        260.63         7.52 o                         
   0   6   5        687.02        613.93        18.38 o                         
   1   6   5        278.28        232.35        14.95 o                         
   2   6   5        623.87        619.79        21.12 o                         
   3   6   5        111.72        115.75         7.63 o                         
   4   6   5         98.26         90.62         7.04 o                         
  -4   7   5         34.91         30.14         3.41 o                         
  -3   7   5        532.03        560.96        33.34 o                         
  -2   7   5         44.38         39.24         3.34 o                         
  -1   7   5         29.05         26.58         2.05 o                         
   0   7   5        378.30        337.42        14.23 o                         
   1   7   5         29.21         29.70         2.62 o                         
   2   7   5         45.11         40.73         3.84 o                         
   3   7   5        534.04        486.16        26.89 o                         
   4   7   5         35.22         32.72         4.65 o                         
  -4   8   5         32.83         39.02         4.50 o                         
  -3   8   5         43.47         42.71         4.99 o                         
  -2   8   5        188.31        188.60        14.19 o                         
  -1   8   5         11.01         10.53         1.99 o                         
   0   8   5         74.02         82.06         4.46 o                         
   1   8   5         11.50         10.33         2.03 o                         
   2   8   5        188.10        168.62        10.80 o                         
   3   8   5         43.35         61.51        12.84 o                         
   4   8   5         32.94         40.97         4.22 o                         
  -4   9   5         61.65         66.38         5.25 o                         
  -3   9   5         83.16         98.74        10.59 o                         
  -2   9   5         51.03         48.71         5.90 o                         
  -1   9   5         17.40         19.69         2.27 o                         
   0   9   5         50.12         55.63         4.16 o                         
   1   9   5         17.62         18.17         2.35 o                         
   2   9   5         50.87         46.93         3.11 o                         
   3   9   5         82.81        102.55         6.83 o                         
   4   9   5         61.37         55.56         5.00 o                         
  -4  10   5         71.50         54.93        16.49 o                         
  -3  10   5          9.99         11.03         3.79 o                         
  -2  10   5        367.46        398.06        43.12 o                         
  -1  10   5        145.41        139.22         8.29 o                         
   0  10   5          2.63          7.66         2.69 o                         
   1  10   5        146.61        139.84         5.06 o                         
   2  10   5        366.57        347.14        29.02 o                         
   3  10   5         10.42         11.36         3.24 o                         
   4  10   5         72.02         56.20         4.45 o                         
  -3  11   5         11.75         12.36         4.61 o                         
  -2  11   5         70.90         62.02         7.16 o                         
  -1  11   5         40.27         36.96         4.59 o                         
   0  11   5          4.57         10.82         3.02 o                         
   1  11   5         40.02         33.84         3.13 o                         
   2  11   5         69.69         64.77         4.23 o                         
   3  11   5         11.93          9.86         2.73 o                         
  -3  12   5          8.55          6.12         2.26 o                         
  -2  12   5         20.51         15.00         3.30 o                         
  -1  12   5         69.11         71.96         6.75 o                         
   0  12   5          0.64          3.15         3.12 o                         
   1  12   5         69.34         68.65         4.69 o                         
   2  12   5         20.56         15.14         2.87 o                         
   3  12   5          8.63          6.27         2.14 o                         
  -2  13   5         10.00          9.90         3.54 o                         
  -1  13   5         52.77         54.02         5.25 o                         
   0  13   5          8.63         12.44         2.94 o                         
   1  13   5         53.42         58.68         4.22 o                         
   2  13   5         10.19          9.55         4.35 o                         
  -2  14   5         47.47         38.13         3.52 o                         
  -1  14   5          6.95          6.79         3.81 o                         
   0  14   5          0.02          1.63         2.21 o                         
   1  14   5          6.83          5.75         2.21 o                         
   2  14   5         47.97         36.65         4.55 o                         
   0  15   5         24.87         20.96         5.22 o                         
   0   0   6        691.81        633.98        22.71 o                         
   1   0   6        885.02        783.33        19.13 o                         
   2   0   6        149.60        123.29         4.19 o                         
   3   0   6          5.11          4.42         2.37 o                         
   4   0   6          0.55          3.17         2.94 o                         
   5   0   6         56.89         55.88        26.56 o                         
  -5   1   6         41.68         38.04        15.78 o                         
  -4   1   6         26.12         35.37         5.73 o                         
  -3   1   6         13.44         12.18         2.19 o                         
  -2   1   6        104.79         98.54         3.06 o                         
  -1   1   6        587.77        516.07        16.09 o                         
   0   1   6          7.48          7.85         1.18 o                         
   1   1   6        588.37        528.85        12.67 o                         
   2   1   6        106.76         97.02         3.20 o                         
   3   1   6         13.61         15.32         3.49 o                         
   4   1   6         25.58         27.23         3.59 o                         
   5   1   6         42.21         43.00         9.84 o                         
  -5   2   6         10.12          8.81         3.12 o                         
  -4   2   6         74.83         82.45         7.08 o                         
  -3   2   6         49.69         52.47         5.70 o                         
  -2   2   6        783.53        735.65        19.74 o                         
  -1   2   6         72.20         55.72         2.04 o                         
   0   2   6         47.41         44.71         1.70 o                         
   1   2   6         71.65         56.18         1.70 o                         
   2   2   6        785.85        746.85        20.52 o                         
   3   2   6         49.10         45.38         4.63 o                         
   4   2   6         73.95         74.92         3.96 o                         
   5   2   6         10.28          9.68         3.37 o                         
  -5   3   6         14.57         12.56         7.50 o                         
  -4   3   6         64.78         74.52         6.07 o                         
  -3   3   6        228.30        260.08        12.87 o                         
  -2   3   6        309.98        272.54        10.22 o                         
  -1   3   6        728.37        613.32        21.75 o                         
   0   3   6          4.96          3.18         1.12 o                         
   1   3   6        726.23        625.60        16.49 o                         
   2   3   6        310.36        298.88         8.89 o                         
   3   3   6        228.98        245.04        13.10 o                         
   4   3   6         64.81         69.90         4.90 o                         
   5   3   6         14.72          8.12         1.94 o                         
  -5   4   6          4.52          6.00         2.73 o                         
  -4   4   6          3.99          8.60         3.99 o                         
  -3   4   6        566.73        649.85        27.51 o                         
  -2   4   6          3.69          2.11         1.73 o                         
  -1   4   6          8.61          8.64         1.10 o                         
   0   4   6         17.38         15.45         1.17 o                         
   1   4   6          9.08          9.49         1.05 o                         
   2   4   6          3.53          2.63         1.78 o                         
   3   4   6        566.94        616.12        23.12 o                         
   4   4   6          3.87          4.21         2.88 o                         
   5   4   6          4.39         -0.69         3.15 o                         
  -4   5   6         11.86         19.78         4.96 o                         
  -3   5   6        308.51        344.80        16.13 o                         
  -2   5   6         76.93         71.25         4.35 o                         
  -1   5   6          3.01          3.83         2.06 o                         
   0   5   6         94.26         70.12         2.60 o                         
   1   5   6          2.87          3.71         1.06 o                         
   2   5   6         76.70         73.68         3.41 o                         
   3   5   6        307.08        321.93        17.79 o                         
   4   5   6         11.76         17.67         3.34 o                         
  -4   6   6         13.51         12.40         3.58 o                         
  -3   6   6         23.13         27.31         5.10 o                         
  -2   6   6         46.55         43.08         5.53 o                         
  -1   6   6        162.62        154.58         5.90 o                         
   0   6   6        288.58        240.43        10.34 o                         
   1   6   6        161.35        153.15         7.60 o                         
   2   6   6         46.30         42.00         2.82 o                         
   3   6   6         23.08         19.44         3.84 o                         
   4   6   6         13.62         12.24         3.52 o                         
  -4   7   6          5.76          4.41         3.09 o                         
  -3   7   6         67.27         74.62         4.92 o                         
  -2   7   6         65.08         59.61         5.56 o                         
  -1   7   6         16.12         13.62         2.03 o                         
   0   7   6         17.23         20.52         2.23 o                         
   1   7   6         15.94         15.25         2.42 o                         
   2   7   6         64.57         65.17         5.79 o                         
   3   7   6         67.82         57.57         5.25 o                         
   4   7   6          5.91          7.63         5.36 o                         
  -4   8   6          1.48         -0.81         2.86 o                         
  -3   8   6        521.10        539.76        37.56 o                         
  -2   8   6         14.02         18.34         2.78 o                         
  -1   8   6        106.90        104.77         5.99 o                         
   0   8   6          0.01          2.49         2.11 o                         
   1   8   6        106.15         93.03         4.37 o                         
   2   8   6         13.98         18.93         3.18 o                         
   3   8   6        521.71        539.23        95.54 o                         
   4   8   6          1.38          2.88         2.48 o                         
  -4   9   6         34.18         34.69         3.74 o                         
  -3   9   6        156.84        185.38        11.80 o                         
  -2   9   6         98.03         81.18         7.17 o                         
  -1   9   6        117.96        109.78         7.83 o                         
   0   9   6         39.79         36.54         3.18 o                         
   1   9   6        117.56        108.65         4.62 o                         
   2   9   6         97.99         82.81         4.99 o                         
   3   9   6        156.62        156.45        15.22 o                         
   4   9   6         34.34         25.45         2.73 o                         
  -3  10   6          4.56          4.78         4.59 o                         
  -2  10   6         22.38         19.69         3.15 o                         
  -1  10   6          1.52          2.85         2.71 o                         
   0  10   6        113.37        115.67         5.56 o                         
   1  10   6          1.58          4.67         2.45 o                         
   2  10   6         22.83         25.13         3.56 o                         
   3  10   6          4.40          2.39         3.27 o                         
  -3  11   6          4.37          7.07         2.51 o                         
  -2  11   6          1.59          1.71         2.52 o                         
  -1  11   6         98.70        105.30         7.95 o                         
   0  11   6         57.11         51.28         3.70 o                         
   1  11   6         97.26         87.25         4.78 o                         
   2  11   6          1.63          0.62         2.25 o                         
   3  11   6          4.36          5.96         2.76 o                         
  -3  12   6         24.42         19.67         7.77 o                         
  -2  12   6         76.81         51.35        10.34 o                         
  -1  12   6         17.55         24.56         3.66 o                         
   0  12   6         97.18         91.57         5.08 o                         
   1  12   6         18.15         14.09         2.68 o                         
   2  12   6         77.63         63.54         4.19 o                         
   3  12   6         24.45         13.46         4.01 o                         
  -2  13   6         55.36         56.87         8.48 o                         
  -1  13   6         29.86         29.97         3.31 o                         
   0  13   6          9.77         15.34         2.79 o                         
   1  13   6         31.13         25.66         3.43 o                         
   2  13   6         55.24         53.67         6.11 o                         
  -1  14   6          9.09          4.31         2.21 o                         
   0  14   6          0.11         -0.34         2.47 o                         
   1  14   6          9.16          5.59         2.12 o                         
   1   0   7          0.24          1.49         0.93 o                         
   2   0   7        135.60        119.44         4.66 o                         
   3   0   7         95.86         98.32         5.44 o                         
   4   0   7         96.58        114.71         7.36 o                         
   5   0   7         32.62         26.54        18.62 o                         
  -5   1   7         57.42         64.70        10.23 o                         
  -4   1   7         27.64         32.62         5.34 o                         
  -3   1   7         51.06         48.06         4.24 o                         
  -2   1   7         76.45         60.91         2.43 o                         
  -1   1   7        268.89        227.72         5.13 o                         
   0   1   7        103.16         78.90         2.53 o                         
   1   1   7        271.55        236.55         4.92 o                         
   2   1   7         76.15         63.22         3.13 o                         
   3   1   7         51.54         53.99         4.20 o                         
   4   1   7         28.05         23.54         4.66 o                         
   5   1   7         57.04         32.40         8.04 o                         
  -5   2   7         12.23         10.37         2.41 o                         
  -4   2   7         24.35         27.14         5.14 o                         
  -3   2   7         39.20         57.95         5.10 o                         
  -2   2   7         87.74         72.27         3.58 o                         
  -1   2   7         67.68         57.44         1.80 o                         
   0   2   7          8.42         10.43         1.16 o                         
   1   2   7         66.87         59.58         1.82 o                         
   2   2   7         87.32         75.00         3.23 o                         
   3   2   7         39.41         49.28         4.16 o                         
   4   2   7         24.59         20.80         3.29 o                         
   5   2   7         12.07          9.27         2.19 o                         
  -5   3   7         15.91         12.35         3.74 o                         
  -4   3   7         39.19         47.57         5.79 o                         
  -3   3   7        437.19        496.06        21.64 o                         
  -2   3   7        123.46        112.18         5.76 o                         
  -1   3   7        127.67         98.14         2.69 o                         
   0   3   7         27.91         23.92         1.30 o                         
   1   3   7        127.75        103.90         3.65 o                         
   2   3   7        123.20        118.71         4.93 o                         
   3   3   7        436.29        499.65        24.33 o                         
   4   3   7         39.20         37.97         4.29 o                         
   5   3   7         16.07          8.28         2.78 o                         
  -4   4   7         59.46         68.12         6.37 o                         
  -3   4   7        897.66       1037.20        42.47 o                         
  -2   4   7        239.90        211.49        11.72 o                         
  -1   4   7        452.88        411.21        14.10 o                         
   0   4   7        133.15        125.34         4.40 o                         
   1   4   7        451.85        440.59        14.37 o                         
   2   4   7        240.71        222.15        10.62 o                         
   3   4   7        896.20        997.39        42.31 o                         
   4   4   7         59.07         52.01         4.18 o                         
  -4   5   7         53.06         76.02         6.44 o                         
  -3   5   7         76.32         86.69         9.09 o                         
  -2   5   7         11.08          8.70         2.03 o                         
  -1   5   7          0.64          2.90         2.50 o                         
   0   5   7         47.47         40.34         2.34 o                         
   1   5   7          0.55          3.68         2.14 o                         
   2   5   7         11.37         10.10         2.16 o                         
   3   5   7         76.70         85.62         4.95 o                         
   4   5   7         52.56         60.54         4.87 o                         
  -4   6   7         70.49         84.50         5.26 o                         
  -3   6   7          3.95          8.85         3.73 o                         
  -2   6   7        362.74        323.80        20.86 o                         
  -1   6   7         84.62         83.83         4.09 o                         
   0   6   7         33.19         30.30         2.72 o                         
   1   6   7         83.86         78.28         4.53 o                         
   2   6   7        363.29        347.87        15.40 o                         
   3   6   7          3.88          6.97         4.75 o                         
   4   6   7         70.17         66.35         5.30 o                         
  -4   7   7         51.96         55.71         7.10 o                         
  -3   7   7         71.79         92.88         8.55 o                         
  -2   7   7        292.43        283.32        18.20 o                         
  -1   7   7         98.63         96.39         4.45 o                         
   0   7   7          0.37          1.00         1.96 o                         
   1   7   7         98.31         85.96         4.64 o                         
   2   7   7        291.70        294.34        20.81 o                         
   3   7   7         72.29         81.57         8.39 o                         
   4   7   7         52.05         49.07         7.26 o                         
  -4   8   7          5.51          4.03         3.81 o                         
  -3   8   7        144.47        151.55        11.28 o                         
  -2   8   7          0.54          2.03         2.24 o                         
  -1   8   7         28.33         26.62         2.91 o                         
   0   8   7          0.93          2.07         2.14 o                         
   1   8   7         28.01         26.57         2.57 o                         
   2   8   7          0.70          0.50         2.45 o                         
   3   8   7        144.21        178.08        12.12 o                         
   4   8   7          5.80          3.27         2.14 o                         
  -3   9   7         29.48         29.17         3.82 o                         
  -2   9   7         37.85         30.37         2.96 o                         
  -1   9   7         69.02         81.12         4.57 o                         
   0   9   7         96.36         89.92         4.57 o                         
   1   9   7         69.51         69.22         3.70 o                         
   2   9   7         38.23         39.28         3.59 o                         
   3   9   7         29.24         27.83         5.91 o                         
   4   9   7          5.24          4.14         2.19 o                         
  -3  10   7          0.90          4.66         3.12 o                         
  -2  10   7         44.52         48.59         6.31 o                         
  -1  10   7         32.74         35.62         3.50 o                         
   0  10   7         94.47         85.69         5.63 o                         
   1  10   7         32.59         29.62         2.87 o                         
   2  10   7         45.22         45.46         3.43 o                         
   3  10   7          1.00          3.08         2.43 o                         
  -3  11   7         17.64         17.03         6.61 o                         
  -2  11   7          4.88          5.43         2.68 o                         
  -1  11   7         36.88         39.57         5.51 o                         
   0  11   7         34.47         28.16         3.06 o                         
   1  11   7         37.28         34.85         3.52 o                         
   2  11   7          4.93          6.54         2.30 o                         
   3  11   7         17.39          8.74         3.45 o                         
  -2  12   7         15.64         16.83         2.51 o                         
  -1  12   7        129.31        144.32         9.24 o                         
   0  12   7          1.96          5.93         2.69 o                         
   1  12   7        130.11         92.91         6.94 o                         
   2  12   7         15.58         15.63         2.61 o                         
  -2  13   7          0.94          2.64         4.86 o                         
  -1  13   7          5.93          5.06         2.21 o                         
   0  13   7         40.39         35.40         3.72 o                         
   1  13   7          5.86          5.60         2.54 o                         
   2  13   7          1.17          1.28         2.93 o                         
  -1  14   7         30.87         28.47         2.33 o                         
   0  14   7          0.31          1.89         1.82 o                         
   1  14   7         30.91         23.15         2.39 o                         
   0   0   8        407.26        335.43        15.75 o                         
   1   0   8        466.93        382.88         9.56 o                         
   2   0   8          4.30          3.71         1.66 o                         
   3   0   8         18.94         16.14         2.52 o                         
   4   0   8          6.33         10.13         4.41 o                         
  -4   1   8         33.72         37.07         7.20 o                         
  -3   1   8          0.81          0.14         3.10 o                         
  -2   1   8         99.23         85.19         3.60 o                         
  -1   1   8        153.60        126.45         3.79 o                         
   0   1   8       1008.95        841.65        21.19 o                         
   1   1   8        153.55        131.52         4.28 o                         
   2   1   8         98.00         89.14         4.33 o                         
   3   1   8          0.74          2.05         2.75 o                         
   4   1   8         33.83         27.16         5.94 o                         
  -4   2   8         20.98         26.15         4.74 o                         
  -3   2   8        243.73        268.23        12.23 o                         
  -2   2   8         32.28         27.89         2.51 o                         
  -1   2   8        211.47        165.30         4.94 o                         
   0   2   8       1347.53       1158.25        28.70 o                         
   1   2   8        210.39        178.26         5.72 o                         
   2   2   8         31.93         29.73         2.34 o                         
   3   2   8        243.75        251.18        13.66 o                         
   4   2   8         21.11         15.63         3.49 o                         
  -4   3   8         38.89         51.76         6.52 o                         
  -3   3   8         16.44         19.53         4.06 o                         
  -2   3   8         43.72         36.45         2.73 o                         
  -1   3   8        161.96        139.94         4.74 o                         
   0   3   8          7.24          9.70         2.14 o                         
   1   3   8        162.60        145.72         5.25 o                         
   2   3   8         44.38         40.11         2.64 o                         
   3   3   8         16.06         15.33         3.79 o                         
   4   3   8         39.34         37.85         5.51 o                         
  -4   4   8         38.52         40.88         5.00 o                         
  -3   4   8         49.37         61.64         5.33 o                         
  -2   4   8         23.23         20.18         2.39 o                         
  -1   4   8        149.15        126.30         4.99 o                         
   0   4   8        147.27        125.94         5.47 o                         
   1   4   8        149.46        139.38         6.59 o                         
   2   4   8         23.75         21.28         2.47 o                         
   3   4   8         49.72         54.24         4.60 o                         
   4   4   8         37.94         32.74         3.07 o                         
  -4   5   8         77.20         93.38         6.78 o                         
  -3   5   8         92.27         80.39         7.59 o                         
  -2   5   8        454.43        413.27        21.09 o                         
  -1   5   8         14.27         10.75         2.50 o                         
   0   5   8         94.10         71.92         5.39 o                         
   1   5   8         14.43         15.70         3.24 o                         
   2   5   8        454.24        418.48        19.91 o                         
   3   5   8         92.20         90.77         5.53 o                         
   4   5   8         77.52         74.15         4.50 o                         
  -4   6   8         92.11         85.66         5.48 o                         
  -3   6   8          1.48          2.54         3.38 o                         
  -2   6   8        529.10        462.86        22.90 o                         
  -1   6   8         51.81         45.87         3.20 o                         
   0   6   8          0.52          1.49         2.06 o                         
   1   6   8         52.72         45.83         3.19 o                         
   2   6   8        529.09        452.78        22.04 o                         
   3   6   8          1.42          5.35         4.02 o                         
   4   6   8         93.02         89.23         5.87 o                         
  -4   7   8         72.52         31.16         4.45 o                         
  -3   7   8         63.13         62.82         8.55 o                         
  -2   7   8        118.56        124.37        12.23 o                         
  -1   7   8         26.13         27.32         2.91 o                         
   0   7   8          2.48          2.92         2.21 o                         
   1   7   8         26.16         31.10         3.02 o                         
   2   7   8        120.10        118.87         9.83 o                         
   3   7   8         63.42         65.99        10.22 o                         
   4   7   8         71.43         67.23         4.83 o                         
  -4   8   8         59.84         71.92         7.15 o                         
  -3   8   8         53.65         55.24         5.21 o                         
  -2   8   8         43.92         45.68         4.33 o                         
  -1   8   8         23.06         20.20         3.13 o                         
   0   8   8         50.43         37.87         3.09 o                         
   1   8   8         22.64         21.08         3.22 o                         
   2   8   8         44.62         37.36         3.25 o                         
   3   8   8         53.94         60.16         7.52 o                         
   4   8   8         59.81         49.62         6.72 o                         
  -3   9   8          3.39         -0.76         2.80 o                         
  -2   9   8          9.53         11.37         2.65 o                         
  -1   9   8          1.95          1.83         2.82 o                         
   0   9   8         32.57         29.03         3.85 o                         
   1   9   8          2.00          2.85         2.98 o                         
   2   9   8          9.81          9.14         2.40 o                         
   3   9   8          3.42          7.66         4.48 o                         
  -3  10   8          8.89         10.77         3.62 o                         
  -2  10   8         22.16         23.32         2.70 o                         
  -1  10   8         78.56         74.37         4.70 o                         
   0  10   8          7.21          6.97         3.27 o                         
   1  10   8         80.15         67.08         3.98 o                         
   2  10   8         22.19         23.57         2.67 o                         
   3  10   8          8.75         10.60         3.17 o                         
  -3  11   8          0.61          0.17         2.55 o                         
  -2  11   8         38.46         39.46         5.49 o                         
  -1  11   8         18.56         15.26         2.70 o                         
   0  11   8          0.02         -0.59         2.52 o                         
   1  11   8         18.84         14.98         2.83 o                         
   2  11   8         38.45         32.06         3.16 o                         
   3  11   8          0.59         -1.86         2.15 o                         
  -2  12   8          6.14         11.11         3.31 o                         
  -1  12   8         20.40         19.04         2.99 o                         
   0  12   8          1.10          1.31         2.20 o                         
   1  12   8         20.06         19.18         2.72 o                         
   2  12   8          6.01          3.71         2.21 o                         
  -1  13   8          4.80          6.37         1.87 o                         
   0  13   8          0.16         -0.64         2.09 o                         
   1  13   8          4.96          2.37         2.15 o                         
   1   0   9         31.62         28.67         2.30 o                         
   2   0   9         24.70         26.24         2.47 o                         
   3   0   9         18.14         17.00         2.39 o                         
   4   0   9          7.89          9.96         3.59 o                         
  -4   1   9         45.52         51.39         7.17 o                         
  -3   1   9         66.92         65.26         5.97 o                         
  -2   1   9         92.55         84.04         3.75 o                         
  -1   1   9         41.40         34.24         2.36 o                         
   0   1   9        136.44        130.57         5.49 o                         
   1   1   9         40.88         36.39         2.60 o                         
   2   1   9         91.90         90.92         3.64 o                         
   3   1   9         66.21         56.93         5.52 o                         
   4   1   9         45.60         45.54         4.48 o                         
  -4   2   9         29.53         34.37         4.05 o                         
  -3   2   9          2.07          4.48         3.22 o                         
  -2   2   9        174.77        173.79         6.42 o                         
  -1   2   9          0.94         -0.38         1.64 o                         
   0   2   9          0.70          2.86         1.85 o                         
   1   2   9          1.00          2.12         2.06 o                         
   2   2   9        174.68        179.91         7.67 o                         
   3   2   9          1.93          2.01         2.60 o                         
   4   2   9         29.49         28.75         2.87 o                         
  -4   3   9         54.29         59.04         6.37 o                         
  -3   3   9          0.81          3.66         3.61 o                         
  -2   3   9         34.29         33.83         2.72 o                         
  -1   3   9         14.99         16.51         2.30 o                         
   0   3   9         72.99         67.16         4.14 o                         
   1   3   9         15.24         19.23         2.53 o                         
   2   3   9         33.44         33.48         3.03 o                         
   3   3   9          0.80          3.55         2.65 o                         
   4   3   9         55.58         48.18         4.27 o                         
  -4   4   9         71.95         86.94        10.14 o                         
  -3   4   9         39.02         35.44         4.39 o                         
  -2   4   9         85.79         78.88         3.91 o                         
  -1   4   9        143.66        122.74         5.60 o                         
   0   4   9          0.17          1.42         2.97 o                         
   1   4   9        142.68        135.86         6.73 o                         
   2   4   9         84.85         84.23         4.37 o                         
   3   4   9         39.03         29.14         4.55 o                         
   4   4   9         71.82         59.64         3.51 o                         
  -4   5   9         72.05         69.79         5.90 o                         
  -3   5   9         30.64         33.09         4.18 o                         
  -2   5   9        197.87        162.81         8.42 o                         
  -1   5   9        108.54        105.98         5.29 o                         
   0   5   9         20.72         19.59         2.51 o                         
   1   5   9        107.11         99.55         6.15 o                         
   2   5   9        196.91        183.78        12.57 o                         
   3   5   9         31.43         37.02         4.34 o                         
   4   5   9         72.44         70.41         4.26 o                         
  -4   6   9         61.36         38.43         3.21 o                         
  -3   6   9         29.00         29.45         5.65 o                         
  -2   6   9        367.11        337.83        14.65 o                         
  -1   6   9         86.52         84.07         4.27 o                         
   0   6   9          0.77          0.76         2.32 o                         
   1   6   9         86.16         84.94         5.02 o                         
   2   6   9        368.83        377.18        15.39 o                         
   3   6   9         29.20         32.07         5.04 o                         
   4   6   9         60.62         50.91         3.50 o                         
  -4   7   9         30.10         34.14        12.63 o                         
  -3   7   9          7.70          7.56         2.62 o                         
  -2   7   9        128.84        132.87         6.01 o                         
  -1   7   9        203.32        202.17         9.93 o                         
   0   7   9          7.39          7.31         2.25 o                         
   1   7   9        202.11        194.60         9.61 o                         
   2   7   9        129.79        138.90         7.16 o                         
   3   7   9          7.59          9.60         7.07 o                         
   4   7   9         29.89         21.62         2.92 o                         
  -3   8   9         51.71         46.50         5.09 o                         
  -2   8   9         33.04         33.20         3.21 o                         
  -1   8   9        160.00        154.56         8.81 o                         
   0   8   9         44.43         44.44         3.87 o                         
   1   8   9        161.62        146.09         8.66 o                         
   2   8   9         33.22         29.17         3.69 o                         
   3   8   9         51.64         63.79         6.54 o                         
  -3   9   9          5.36          4.42         2.27 o                         
  -2   9   9         17.62         15.27         2.62 o                         
  -1   9   9        133.64        131.29         5.86 o                         
   0   9   9         40.00         51.22         4.08 o                         
   1   9   9        132.91        125.23         7.55 o                         
   2   9   9         17.83         19.92         2.99 o                         
   3   9   9          5.52          9.10         4.91 o                         
  -3  10   9          4.88          5.97         2.98 o                         
  -2  10   9         13.91         13.71         2.29 o                         
  -1  10   9          4.18          5.57         2.61 o                         
   0  10   9        254.78        263.24        10.76 o                         
   1  10   9          4.22          4.48         2.26 o                         
   2  10   9         13.72         12.82         2.59 o                         
   3  10   9          4.91          4.85         2.57 o                         
  -2  11   9         16.95         17.98         3.50 o                         
  -1  11   9         21.30         26.30         2.75 o                         
   0  11   9         49.00         45.38         3.71 o                         
   1  11   9         21.22         19.37         2.42 o                         
   2  11   9         17.09         16.42         2.73 o                         
  -2  12   9         35.06         34.96         4.62 o                         
  -1  12   9          0.37          5.06         2.62 o                         
   0  12   9        135.95        126.50         8.36 o                         
   1  12   9          0.46          2.25         1.99 o                         
   2  12   9         35.02         25.55         4.57 o                         
  -1  13   9          5.94          4.67         1.98 o                         
   0  13   9         36.26         26.29         2.82 o                         
   1  13   9          5.94          3.99         2.30 o                         
   0   0  10        290.61        254.84        12.25 o                         
   1   0  10        278.14        245.54         9.07 o                         
   2   0  10         27.95         26.95         2.25 o                         
   3   0  10          5.84          4.95         3.19 o                         
   4   0  10         29.62         28.52         3.57 o                         
  -4   1  10         18.60         16.76         3.25 o                         
  -3   1  10         29.24         27.43         3.74 o                         
  -2   1  10          6.44          4.57         2.05 o                         
  -1   1  10        120.08         96.18         5.47 o                         
   0   1  10         92.32         84.97         4.44 o                         
   1   1  10        120.23        111.86         4.53 o                         
   2   1  10          6.27          6.04         2.22 o                         
   3   1  10         29.17         23.44         2.66 o                         
   4   1  10         18.66         15.50         3.17 o                         
  -4   2  10          3.45          6.69         2.92 o                         
  -3   2  10         41.95         36.47         3.86 o                         
  -2   2  10         33.86         31.27         2.81 o                         
  -1   2  10        258.44        217.05        15.13 o                         
   0   2  10        226.46        202.74         8.32 o                         
   1   2  10        259.17        233.88         8.09 o                         
   2   2  10         34.15         31.77         2.88 o                         
   3   2  10         42.49         36.51         4.67 o                         
   4   2  10          3.42          5.66         2.41 o                         
  -4   3  10          7.63          6.35         2.80 o                         
  -3   3  10         24.51         20.00         3.86 o                         
  -2   3  10         38.34         36.38         2.91 o                         
  -1   3  10        324.73        306.92        12.32 o                         
   0   3  10          0.73          3.38         2.81 o                         
   1   3  10        322.96        300.69        11.17 o                         
   2   3  10         38.33         42.89         3.21 o                         
   3   3  10         24.58         23.58         2.89 o                         
   4   3  10          7.59          4.22         2.03 o                         
  -4   4  10         47.44         36.80         3.52 o                         
  -3   4  10         47.24         45.98         4.43 o                         
  -2   4  10        144.42        131.73         6.93 o                         
  -1   4  10        289.72        272.61         9.79 o                         
   0   4  10          6.89          7.81         3.44 o                         
   1   4  10        288.59        306.91        12.14 o                         
   2   4  10        143.38        149.72         6.66 o                         
   3   4  10         47.40         50.97         7.65 o                         
   4   4  10         47.99         35.04         4.26 o                         
  -4   5  10         27.22         13.17         5.00 o                         
  -3   5  10         17.35         14.60         3.17 o                         
  -2   5  10        144.72        132.22         6.55 o                         
  -1   5  10         91.58         85.42         6.86 o                         
   0   5  10         87.24         85.44         6.10 o                         
   1   5  10         92.26         86.35         5.70 o                         
   2   5  10        144.09        145.73         6.26 o                         
   3   5  10         17.28         21.61         3.94 o                         
   4   5  10         27.49         17.21         2.33 o                         
  -4   6  10          7.02          4.51         3.20 o                         
  -3   6  10         22.28         26.59         3.76 o                         
  -2   6  10          4.20          5.08         2.44 o                         
  -1   6  10        339.36        342.32        13.69 o                         
   0   6  10        110.80        106.33         6.93 o                         
   1   6  10        341.05        347.39        15.77 o                         
   2   6  10          4.21          6.00         3.07 o                         
   3   6  10         22.18         26.25         4.57 o                         
   4   6  10          6.99          1.70         2.00 o                         
  -3   7  10         10.90         10.77         3.01 o                         
  -2   7  10         19.11         19.44         2.90 o                         
  -1   7  10         56.22         53.70         3.61 o                         
   0   7  10          0.02          2.09         2.57 o                         
   1   7  10         56.30         57.02         4.14 o                         
   2   7  10         19.45         23.13         4.14 o                         
   3   7  10         10.72         18.18         4.10 o                         
  -3   8  10          7.03          6.52         2.50 o                         
  -2   8  10         76.89         77.25         5.39 o                         
  -1   8  10         71.23         71.61         4.79 o                         
   0   8  10         46.08         52.92         4.67 o                         
   1   8  10         71.79         72.34         4.41 o                         
   2   8  10         77.96         78.29         5.01 o                         
   3   8  10          7.14         13.10         4.72 o                         
  -3   9  10         68.21         68.25        25.18 o                         
  -2   9  10         17.37         16.91         2.47 o                         
  -1   9  10         40.81         42.30         3.62 o                         
   0   9  10          0.52          0.74         2.87 o                         
   1   9  10         40.32         41.37         3.52 o                         
   2   9  10         17.88         18.24         2.51 o                         
   3   9  10         67.89         64.14         4.95 o                         
  -2  10  10          2.29          1.69         1.78 o                         
  -1  10  10          3.02          5.23         2.64 o                         
   0  10  10          3.45          4.04         2.64 o                         
   1  10  10          2.99          2.46         2.11 o                         
   2  10  10          2.26          2.47         1.82 o                         
  -2  11  10          0.16         -1.58         2.50 o                         
  -1  11  10          4.42          3.48         2.22 o                         
   0  11  10         75.20         58.53         3.96 o                         
   1  11  10          4.36          3.67         2.54 o                         
   2  11  10          0.15          2.19         2.80 o                         
  -1  12  10         23.37         20.80         2.69 o                         
   0  12  10         67.15         64.71         5.09 o                         
   1  12  10         23.09         18.32         2.61 o                         
   1   0  11          2.59          3.51         2.69 o                         
   2   0  11          0.16         -0.57         2.52 o                         
   3   0  11         29.11         28.08         3.95 o                         
   4   0  11          1.07          6.32         2.43 o                         
  -4   1  11         27.27         24.91         3.91 o                         
  -3   1  11         98.98         93.67         5.62 o                         
  -2   1  11         69.90         59.34         3.75 o                         
  -1   1  11         37.23         37.18         4.54 o                         
   0   1  11         46.54         39.46         3.95 o                         
   1   1  11         37.37         37.51         3.66 o                         
   2   1  11         70.39         57.79         3.81 o                         
   3   1  11         99.28         97.52         7.48 o                         
   4   1  11         27.71         21.50         3.59 o                         
  -4   2  11          1.74          3.04         2.25 o                         
  -3   2  11         31.84         28.79         3.86 o                         
  -2   2  11         10.35          8.13         2.28 o                         
  -1   2  11         11.23         10.40         3.58 o                         
   0   2  11        258.21        272.73        11.72 o                         
   1   2  11         11.34         12.19         3.46 o                         
   2   2  11         10.06         13.66         2.53 o                         
   3   2  11         31.71         29.04         3.59 o                         
   4   2  11          1.67          2.27         2.85 o                         
  -4   3  11          2.71          2.28         2.07 o                         
  -3   3  11         83.49         78.43         5.35 o                         
  -2   3  11         67.53         50.46         3.31 o                         
  -1   3  11        101.72        111.66         5.91 o                         
   0   3  11         12.49         16.56         3.42 o                         
   1   3  11        101.11        101.84         6.13 o                         
   2   3  11         67.80         62.27         3.72 o                         
   3   3  11         83.30         76.91         6.05 o                         
   4   3  11          2.75          2.21         3.63 o                         
  -4   4  11          8.36          7.25         1.98 o                         
  -3   4  11          7.09          7.00         2.90 o                         
  -2   4  11         63.92         60.35         4.00 o                         
  -1   4  11         86.28         84.58         5.96 o                         
   0   4  11        123.62        138.69         6.88 o                         
   1   4  11         86.31         89.18         5.07 o                         
   2   4  11         63.18         66.76         4.14 o                         
   3   4  11          7.24         10.38         3.27 o                         
   4   4  11          8.34          3.46         3.83 o                         
  -3   5  11          0.03          2.54         3.78 o                         
  -2   5  11         78.74         78.16         4.56 o                         
  -1   5  11         35.93         37.07         3.43 o                         
   0   5  11        303.91        318.35        14.04 o                         
   1   5  11         36.00         40.92         3.80 o                         
   2   5  11         78.80         76.69         4.71 o                         
   3   5  11          0.01          5.75         3.67 o                         
  -3   6  11         14.98         16.43         3.07 o                         
  -2   6  11          5.56          7.13         2.39 o                         
  -1   6  11        316.87        343.85        17.50 o                         
   0   6  11         31.35         39.19         4.29 o                         
   1   6  11        317.98        322.58        15.85 o                         
   2   6  11          5.53          6.90         2.73 o                         
   3   6  11         14.58         19.00         3.89 o                         
  -3   7  11          5.27          7.39         2.49 o                         
  -2   7  11         22.83         23.63         2.79 o                         
  -1   7  11         82.59         82.81         5.55 o                         
   0   7  11          9.71          7.79         3.40 o                         
   1   7  11         83.35         83.00         4.65 o                         
   2   7  11         23.01         25.55         3.18 o                         
   3   7  11          5.21          8.68         3.23 o                         
  -3   8  11          4.38          3.47         1.96 o                         
  -2   8  11         22.76         22.23         2.53 o                         
  -1   8  11         61.77         65.95         4.23 o                         
   0   8  11         61.31         75.64         5.73 o                         
   1   8  11         62.43         60.30         3.94 o                         
   2   8  11         22.87         21.07         2.94 o                         
   3   8  11          4.41          3.37         2.60 o                         
  -2   9  11         19.40         17.53         2.42 o                         
  -1   9  11         54.39         51.82         3.81 o                         
   0   9  11         15.92         13.68         2.70 o                         
   1   9  11         54.88         61.22         4.28 o                         
   2   9  11         19.27         20.48         2.33 o                         
  -2  10  11         45.81         39.12         5.07 o                         
  -1  10  11         44.75         43.39         3.36 o                         
   0  10  11         27.62         32.34         2.91 o                         
   1  10  11         44.80         50.12         3.49 o                         
   2  10  11         46.55         47.38         4.99 o                         
  -1  11  11         29.98         25.52         2.58 o                         
   0  11  11         12.85         12.71         2.61 o                         
   1  11  11         30.10         25.18         3.04 o                         
   0  12  11         11.11         10.03         2.95 o                         
   0   0  12        384.59        398.55        21.16 o                         
   1   0  12          2.59          4.72         2.48 o                         
   2   0  12          0.40          3.27         2.50 o                         
   3   0  12          0.07          3.65         3.35 o                         
   4   0  12          2.68         -2.10         3.63 o                         
  -4   1  12          7.84          4.93         3.67 o                         
  -3   1  12          4.36          6.53         3.34 o                         
  -2   1  12         29.67         25.17         3.16 o                         
  -1   1  12         42.21         41.05         4.07 o                         
   0   1  12         20.66         18.39         2.92 o                         
   1   1  12         42.05         37.46         3.54 o                         
   2   1  12         29.85         21.53         2.75 o                         
   3   1  12          4.50          6.12         3.50 o                         
   4   1  12          7.97          2.89         3.47 o                         
  -3   2  12         10.97          8.66         3.20 o                         
  -2   2  12         11.28          8.02         2.60 o                         
  -1   2  12         93.12        103.71         5.82 o                         
   0   2  12        192.96        207.29         9.86 o                         
   1   2  12         93.66         90.41         9.02 o                         
   2   2  12         10.93         10.75         2.58 o                         
   3   2  12         11.36         10.10         4.63 o                         
  -3   3  12         11.27         10.65         2.62 o                         
  -2   3  12         10.87         12.73         3.25 o                         
  -1   3  12          6.14          4.34         3.22 o                         
   0   3  12        186.79        222.16         9.40 o                         
   1   3  12          6.16          7.70         3.50 o                         
   2   3  12         10.81         12.43         2.70 o                         
   3   3  12         11.29          7.52         2.63 o                         
  -3   4  12          5.01          7.07         2.65 o                         
  -2   4  12         27.34         30.61         3.70 o                         
  -1   4  12        165.14        171.81        10.46 o                         
   0   4  12        516.74        615.20        21.38 o                         
   1   4  12        164.76        187.41         9.26 o                         
   2   4  12         27.40         28.85         3.07 o                         
   3   4  12          4.87          5.04         3.17 o                         
  -3   5  12          9.76          8.11         2.51 o                         
  -2   5  12         30.71         32.96         2.75 o                         
  -1   5  12         15.93         17.43         4.96 o                         
   0   5  12          4.01          7.15         4.14 o                         
   1   5  12         15.91         18.72         4.01 o                         
   2   5  12         30.20         31.02         3.27 o                         
   3   5  12         10.09          8.08         3.18 o                         
  -3   6  12          0.41          1.55         2.10 o                         
  -2   6  12          6.09          5.77         2.09 o                         
  -1   6  12        263.43        318.55        13.69 o                         
   0   6  12         21.70         25.81         4.53 o                         
   1   6  12        263.95        315.27        13.94 o                         
   2   6  12          6.42          6.39         2.53 o                         
   3   6  12          0.46          1.86         2.31 o                         
  -3   7  12          7.90          3.47         2.86 o                         
  -2   7  12         62.64         64.89         4.21 o                         
  -1   7  12         49.72         61.37         4.92 o                         
   0   7  12        126.02        149.49         9.02 o                         
   1   7  12         49.68         59.82         5.23 o                         
   2   7  12         62.25         67.55         3.78 o                         
   3   7  12          7.96          4.94         2.06 o                         
  -2   8  12         10.54          9.47         2.06 o                         
  -1   8  12          3.07          5.64         3.16 o                         
   0   8  12         80.15        103.14         6.39 o                         
   1   8  12          3.29          8.10         2.94 o                         
   2   8  12         10.56         10.30         2.60 o                         
  -2   9  12          8.35          8.76         2.34 o                         
  -1   9  12         19.23         22.82         3.67 o                         
   0   9  12          0.37          0.15         3.09 o                         
   1   9  12         19.02         22.49         2.87 o                         
   2   9  12          8.15          7.94         3.43 o                         
  -1  10  12         19.87         20.81         3.71 o                         
   0  10  12          5.28          5.64         2.62 o                         
   1  10  12         20.45         21.03         2.76 o                         
   0  11  12          0.00         -0.95         2.16 o                         
   1   0  13          1.10          5.88         3.10 o                         
   2   0  13          4.70          2.14         2.71 o                         
   3   0  13          5.06          0.93         3.69 o                         
  -3   1  13          7.23          5.19         3.79 o                         
  -2   1  13         69.40         64.45         5.18 o                         
  -1   1  13         21.50         26.36         4.23 o                         
   0   1  13         87.91         89.71         7.72 o                         
   1   1  13         21.70         22.44         3.59 o                         
   2   1  13         68.34         64.61         4.44 o                         
   3   1  13          7.09          6.47         3.80 o                         
  -3   2  13          4.19          5.57         2.66 o                         
  -2   2  13         35.32         40.21         3.92 o                         
  -1   2  13         61.25         74.30         4.97 o                         
   0   2  13         28.58         35.66         4.41 o                         
   1   2  13         61.59         68.49         6.28 o                         
   2   2  13         35.36         32.37         2.80 o                         
   3   2  13          4.06          2.26         3.63 o                         
  -3   3  13          9.33          4.49         4.46 o                         
  -2   3  13         16.71         17.03         3.22 o                         
  -1   3  13         49.97         57.70         4.51 o                         
   0   3  13         12.82         18.12         3.70 o                         
   1   3  13         50.18         61.84         4.67 o                         
   2   3  13         16.73         18.59         2.58 o                         
   3   3  13          9.65          7.45         4.83 o                         
  -3   4  13          1.91         -2.04         4.05 o                         
  -2   4  13         23.81         30.51         4.06 o                         
  -1   4  13         18.65         26.81         4.21 o                         
   0   4  13        234.85        289.91        11.52 o                         
   1   4  13         18.53         26.90         3.74 o                         
   2   4  13         23.48         27.42         2.74 o                         
   3   4  13          1.84          2.30         3.32 o                         
  -3   5  13          9.14          7.53         3.32 o                         
  -2   5  13         35.37         37.54         3.53 o                         
  -1   5  13         21.62         24.07         4.87 o                         
   0   5  13        226.10        301.57        11.75 o                         
   1   5  13         21.38         25.27         3.94 o                         
   2   5  13         35.33         32.79         3.32 o                         
   3   5  13          9.43          7.34         3.84 o                         
  -2   6  13         11.66         12.34         2.50 o                         
  -1   6  13         38.99         46.71         5.45 o                         
   0   6  13         10.02         15.07         3.89 o                         
   1   6  13         38.64         47.28         4.43 o                         
   2   6  13         11.63         15.09         2.42 o                         
  -2   7  13         18.16         19.20         3.16 o                         
  -1   7  13         53.00         72.20         4.96 o                         
   0   7  13          0.03          2.59         4.16 o                         
   1   7  13         52.76         65.32         5.01 o                         
   2   7  13         18.15         13.61         2.96 o                         
  -2   8  13         56.73         51.17         5.71 o                         
  -1   8  13          1.35          4.10         2.68 o                         
   0   8  13        219.03        279.88        14.55 o                         
   1   8  13          1.36         -0.20         2.79 o                         
   2   8  13         56.46         68.33         5.86 o                         
  -1   9  13          4.16          3.72         2.47 o                         
   0   9  13         97.01        113.60         5.87 o                         
   1   9  13          4.11          3.62         2.26 o                         
   0  10  13         12.67         15.94         2.32 o                         
   0   0  14         35.61         22.88         7.13 o                         
   1   0  14        120.97        165.31         8.75 o                         
   2   0  14         18.52         21.33         2.96 o                         
   3   0  14          0.77          1.52         2.42 o                         
  -3   1  14         10.61          5.76         2.51 o                         
  -2   1  14         22.49         18.65         2.96 o                         
  -1   1  14         12.21         19.32         3.29 o                         
   0   1  14          2.94          3.04         3.05 o                         
   1   1  14         12.05         18.35         3.89 o                         
   2   1  14         23.19         17.72         2.48 o                         
   3   1  14         10.70          7.32         5.20 o                         
  -3   2  14         13.51          7.06         3.12 o                         
  -2   2  14          0.51          0.95         2.48 o                         
  -1   2  14         76.38         92.17         5.26 o                         
   0   2  14          2.40          1.22         3.29 o                         
   1   2  14         75.74        106.94         7.26 o                         
   2   2  14          0.54         -2.63         2.63 o                         
   3   2  14         13.56         17.85         5.64 o                         
  -3   3  14          6.54          1.91         2.69 o                         
  -2   3  14         27.31         23.44         2.95 o                         
  -1   3  14         30.62         32.54         3.57 o                         
   0   3  14         54.72         60.91         4.56 o                         
   1   3  14         30.33         32.12         3.58 o                         
   2   3  14         27.71         27.69         3.26 o                         
   3   3  14          6.76          6.44         4.66 o                         
  -2   4  14         43.33         45.90         3.53 o                         
  -1   4  14         20.36         23.89         3.75 o                         
   0   4  14         61.43         79.45         5.08 o                         
   1   4  14         20.54         23.99         3.41 o                         
   2   4  14         43.71         40.87         3.74 o                         
  -2   5  14         15.59         15.81         9.62 o                         
  -1   5  14          0.03          3.39         3.06 o                         
   0   5  14          2.74          5.90         3.03 o                         
   1   5  14          0.03         -1.31         2.94 o                         
   2   5  14         15.48         12.24         2.69 o                         
  -2   6  14         14.16         10.10         3.92 o                         
  -1   6  14         18.51         29.10         4.29 o                         
   0   6  14         26.11         33.98         3.48 o                         
   1   6  14         18.12         20.96         3.23 o                         
   2   6  14         14.13         12.90         3.48 o                         
  -2   7  14          1.41          0.31         2.89 o                         
  -1   7  14          0.57          0.48         2.53 o                         
   0   7  14        167.45        237.14        13.81 o                         
   1   7  14          0.59          1.25         2.21 o                         
   2   7  14          1.41          2.89         2.27 o                         
  -1   8  14          8.78         10.89         2.23 o                         
   0   8  14         64.83         80.63         4.73 o                         
   1   8  14          8.40          7.62         2.66 o                         
   0   9  14          1.21          1.56         1.87 o                         
   1   0  15         49.30         63.33         6.48 o                         
   2   0  15         12.22         11.16         2.62 o                         
  -2   1  15         64.34         56.39        14.28 o                         
  -1   1  15         52.69         62.53         6.15 o                         
   0   1  15         22.45         21.46         4.13 o                         
   1   1  15         53.61         71.66         6.26 o                         
   2   1  15         64.93         82.63        10.81 o                         
  -2   2  15          6.33          7.47         3.10 o                         
  -1   2  15         74.61         87.08         7.51 o                         
   0   2  15         10.73         16.89         3.21 o                         
   1   2  15         75.17         93.53         6.00 o                         
   2   2  15          6.33          7.29         6.52 o                         
  -2   3  15         11.79          7.35         3.03 o                         
  -1   3  15         82.52        112.27         7.55 o                         
   0   3  15          1.11          4.65         2.98 o                         
   1   3  15         81.25        119.15         6.20 o                         
   2   3  15         11.66         12.45         3.63 o                         
  -2   4  15          5.53          1.76         2.66 o                         
  -1   4  15         52.51         71.46         5.47 o                         
   0   4  15         12.46         14.82         2.96 o                         
   1   4  15         52.24         65.95         4.68 o                         
  -2   5  15         12.13          6.18         3.01 o                         
  -1   5  15          5.51          7.87         2.59 o                         
   0   5  15          8.67         10.58         2.60 o                         
   1   5  15          5.48          7.32         2.30 o                         
   2   5  15         12.10         14.92         5.06 o                         
  -1   6  15         29.48         32.91         3.81 o                         
   0   6  15          3.19          6.05         2.64 o                         
   1   6  15         29.84         34.75         3.81 o                         
  -1   7  15          1.42          5.14         2.61 o                         
   0   7  15          8.86         10.34         2.37 o                         
   1   7  15          1.43          2.07         1.89 o                         
   0   0  16          0.36         -1.12         4.29 o                         
   1   0  16          0.35          0.30         2.87 o                         
  -1   1  16         10.08         18.18         3.52 o                         
   0   1  16          0.43          0.72         2.98 o                         
   1   1  16          9.96         14.06         3.20 o                         
  -1   2  16          0.16         -1.10         2.06 o                         
   0   2  16         11.12         17.01         3.34 o                         
   1   2  16          0.17          1.47         2.50 o                         
  -1   3  16         12.42         11.09         2.38 o                         
   0   3  16          3.60          2.38         2.21 o                         
   1   3  16         12.52         14.04         2.68 o                         
  -1   4  16          1.83          2.42         1.96 o                         
   0   4  16         19.71         26.60         4.11 o                         
   1   4  16          1.85          3.94         2.10 o                         
   0   5  16         21.13         24.57         3.27 o                         
   0   1  17         26.30         37.06         3.62 o                         
                                                                                
