# Supplementary material for: Crystal structures and Hirshfeld surfaces of four meth­oxy­benzaldehyde oxime derivatives, 2-MeO-XC6H3C=NOH (X = H and 2-, 3- and 4-MeO): different conformations and hydrogen-bonding patterns
Source: Acta Crystallogr E Crystallogr Commun. 2018 Oct 9;74(Pt 11):1553–60. doi: 10.1107/S2056989018014020 (PMC6218896; doi:10.1107/S2056989018014020)
Supplement: Supplementary file 4 [file e-74-01553-3sup4.hkl]

data_3                                                                          
_shelx_title ' 597_a.res in P-1'                                                
_shelx_refln_list_code          4                                               
_shelx_F_calc_maximum       42.50                                               
_exptl_crystal_F_000       192.00                                               
_reflns_d_resolution_high  0.8303                                               
                                                                                
loop_                                                                           
 _space_group_symop_operation_xyz                                               
 'x, y, z'                                                                      
 '-x, -y, -z'                                                                   
                                                                                
_cell_length_a     4.9441                                                       
_cell_length_b     8.2188                                                       
_cell_length_c    12.1308                                                       
_cell_angle_alpha 108.849                                                       
_cell_angle_beta   92.288                                                       
_cell_angle_gamma 106.273                                                       
                                                                                
_shelx_F_squared_multiplier     1.000                                           
                                                                                
loop_                                                                           
 _refln_index_h                                                                 
 _refln_index_k                                                                 
 _refln_index_l                                                                 
 _refln_F_squared_calc                                                          
 _refln_F_squared_meas                                                          
 _refln_F_squared_sigma                                                         
 _refln_observed_status                                                         
   1   0   0          5.54          5.21         0.09 o                         
   2   0   0        211.12        213.41         5.45 o                         
   3   0   0         19.24         24.20         0.35 o                         
   4   0   0         17.86         18.74         0.36 o                         
   5   0   0         16.48         17.48         0.64 o                         
  -5   1   0         30.55         32.19         0.92 o                         
  -4   1   0         32.97         34.45         0.59 o                         
  -3   1   0         27.75         28.89         0.39 o                         
  -2   1   0        116.39        119.23         1.14 o                         
   0   1   0        382.06        400.24         4.24 o                         
   1   1   0        832.62        835.88        15.30 o                         
   2   1   0        970.54        956.78         6.46 o                         
   3   1   0         94.53         91.57         2.11 o                         
   4   1   0          5.74          5.13         0.21 o                         
   5   1   0         12.25         13.44         0.54 o                         
  -5   2   0        187.29        201.64         1.88 o                         
  -4   2   0        148.06        145.43         2.10 o                         
  -3   2   0          0.94          0.56         0.07 o                         
  -2   2   0        574.40        523.69         8.71 o                         
   0   2   0         18.45         23.43         0.39 o                         
   1   2   0          8.53          9.22         0.16 o                         
   2   2   0         77.23         75.82         1.31 o                         
   3   2   0         20.23         20.19         0.43 o                         
   4   2   0         11.02          8.14         0.29 o                         
   5   2   0          1.45          1.25         0.21 o                         
  -5   3   0         59.06         65.86         0.89 o                         
  -4   3   0          9.11          9.46         0.29 o                         
  -3   3   0          0.02          0.18         0.08 o                         
  -2   3   0        253.79        231.34         1.77 o                         
  -1   3   0        869.21        842.94        22.79 o                         
   0   3   0         14.23         15.55         0.27 o                         
   1   3   0        929.84        927.01         9.56 o                         
   2   3   0          0.62          0.31         0.11 o                         
   3   3   0         49.28         48.61         0.71 o                         
   4   3   0         18.44         16.53         0.36 o                         
  -5   4   0          5.39          6.16         0.22 o                         
  -4   4   0          0.71          0.47         0.17 o                         
  -3   4   0         68.37         69.43         0.88 o                         
  -2   4   0          0.11          0.59         0.10 o                         
  -1   4   0        234.13        216.33         2.70 o                         
   0   4   0         20.79         19.82         0.25 o                         
   1   4   0          1.47          1.81         0.12 o                         
   2   4   0         12.96         14.30         0.51 o                         
   3   4   0         41.40         34.26         0.65 o                         
   4   4   0          0.06          0.08         0.14 o                         
  -5   5   0          4.82          4.73         0.24 o                         
  -4   5   0         53.94         59.61         0.85 o                         
  -3   5   0          4.21          4.03         0.23 o                         
  -2   5   0         87.36         79.35         1.26 o                         
  -1   5   0         51.00         47.58         0.55 o                         
   0   5   0        104.38        100.69         1.31 o                         
   1   5   0         34.71         35.18         0.56 o                         
   2   5   0         27.45         28.59         0.64 o                         
   3   5   0         13.92         11.47         0.37 o                         
  -5   6   0          0.03          0.01         0.12 o                         
  -4   6   0         17.16         18.62         0.40 o                         
  -3   6   0          8.22          8.64         0.30 o                         
  -2   6   0        116.63        109.54         1.61 o                         
  -1   6   0         76.78         74.33         1.39 o                         
   0   6   0        121.01        120.10         1.68 o                         
   1   6   0          0.10          0.34         0.16 o                         
   2   6   0         39.91         43.69         2.08 o                         
   3   6   0          0.27          0.02         0.25 o                         
  -5   7   0         42.51         38.75         0.51 o                         
  -4   7   0          1.49          1.77         0.19 o                         
  -3   7   0         48.03         54.34         1.33 o                         
  -2   7   0          5.00          5.61         0.37 o                         
  -1   7   0          3.34          3.72         0.20 o                         
   0   7   0         24.43         26.85         0.58 o                         
   1   7   0          5.55          5.98         0.25 o                         
   2   7   0          0.91          0.43         0.28 o                         
  -4   8   0          0.56          0.51         0.14 o                         
  -3   8   0         34.14         41.45         0.96 o                         
  -2   8   0         20.26         19.53         0.56 o                         
  -1   8   0         34.60         38.93         1.28 o                         
   0   8   0         16.64         17.08         0.37 o                         
   1   8   0          2.94          2.05         0.21 o                         
  -3   9   0          0.89          1.19         0.29 o                         
  -2   9   0          7.80          8.08         0.33 o                         
  -1   9   0          8.07          8.59         0.29 o                         
   0  -9   1          3.34          2.73         0.32 o                         
   1  -9   1        311.68        316.87         9.65 o                         
   2  -9   1          5.92          5.96         0.21 o                         
   3  -9   1          0.07          0.22         0.13 o                         
  -1  -8   1         28.94         28.70         2.72 o                         
   0  -8   1         28.98         29.70         1.02 o                         
   1  -8   1         26.64         29.76         1.36 o                         
   2  -8   1         15.91         17.59         0.42 o                         
   3  -8   1        114.20        111.68        14.26 o                         
   4  -8   1          0.46          0.63         0.13 o                         
  -2  -7   1         33.58         33.07         0.85 o                         
  -1  -7   1         29.17         28.52         1.12 o                         
   0  -7   1         53.78         60.03         1.47 o                         
   1  -7   1         18.89         20.51         0.44 o                         
   2  -7   1         33.50         35.33         0.69 o                         
   3  -7   1         37.54         37.08         1.02 o                         
   4  -7   1          4.05          4.76         0.28 o                         
   5  -7   1          0.04          0.08         0.11 o                         
  -3  -6   1          2.11          2.06         0.20 o                         
  -2  -6   1         22.50         19.39         1.20 o                         
  -1  -6   1         90.19         88.76         1.00 o                         
   0  -6   1         48.98         50.43         0.78 o                         
   1  -6   1          0.09         -0.01         0.13 o                         
   2  -6   1         86.78         87.75         2.10 o                         
   3  -6   1          8.44          7.52         0.30 o                         
   4  -6   1          0.26          0.42         0.17 o                         
   5  -6   1         44.12         44.31         2.13 o                         
  -3  -5   1          1.61          2.46         0.28 o                         
  -2  -5   1          0.00          0.07         0.13 o                         
  -1  -5   1          0.01          0.09         0.13 o                         
   0  -5   1          0.00          0.06         0.12 o                         
   1  -5   1          1.32          2.57         0.14 o                         
   2  -5   1          0.83          0.92         0.20 o                         
   3  -5   1          7.72          6.93         0.23 o                         
   4  -5   1         20.72         20.94         0.46 o                         
   5  -5   1          2.54          2.77         0.16 o                         
  -4  -4   1          3.88          3.43         0.28 o                         
  -3  -4   1        218.53        185.35         2.14 o                         
  -2  -4   1          0.99          1.24         0.13 o                         
  -1  -4   1          2.94          2.75         0.10 o                         
   0  -4   1         10.20         11.14         0.17 o                         
   1  -4   1          4.33          5.15         0.12 o                         
   2  -4   1          6.62          7.16         0.13 o                         
   3  -4   1          0.46          0.51         0.13 o                         
   4  -4   1         10.74         10.30         0.29 o                         
   5  -4   1         38.01         39.94         0.58 o                         
  -4  -3   1          0.72          0.16         0.23 o                         
  -3  -3   1          0.08          0.63         0.15 o                         
  -2  -3   1         67.79         69.41         1.34 o                         
  -1  -3   1        124.05        131.82         1.38 o                         
   0  -3   1        247.41        250.88         2.69 o                         
   1  -3   1        522.41        546.00         4.76 o                         
   2  -3   1         10.02         10.16         0.49 o                         
   3  -3   1         22.62         19.07         0.29 o                         
   4  -3   1         30.36         28.36         0.54 o                         
   5  -3   1          6.19          6.53         0.28 o                         
  -5  -2   1          2.81          2.68         0.28 o                         
  -4  -2   1        137.44        125.75         8.00 o                         
  -3  -2   1         88.09         84.30         1.83 o                         
  -2  -2   1        274.48        260.86         2.84 o                         
  -1  -2   1        278.60        296.28         2.31 o                         
   0  -2   1        168.05        167.82         1.39 o                         
   2  -2   1         25.90         27.12         0.64 o                         
   3  -2   1         52.07         44.20         1.18 o                         
   4  -2   1         44.51         46.41         0.94 o                         
   5  -2   1         31.13         32.92         0.77 o                         
  -5  -1   1          0.00          0.12         0.13 o                         
  -4  -1   1          8.61          8.47         0.25 o                         
  -3  -1   1         19.59         20.19         0.48 o                         
  -2  -1   1         13.23         15.03         0.21 o                         
  -1  -1   1         17.64         17.69         0.25 o                         
   0  -1   1         14.46         16.99         0.20 o                         
   1  -1   1         27.12         28.64         0.48 o                         
   2  -1   1        100.81         98.32         1.18 o                         
   3  -1   1        208.36        212.46         3.04 o                         
   4  -1   1        117.96        121.17         1.52 o                         
   5  -1   1          0.47          0.33         0.14 o                         
  -5   0   1          1.44          1.37         0.18 o                         
  -4   0   1         18.05         18.08         0.37 o                         
  -3   0   1          3.46          4.56         0.16 o                         
  -2   0   1         13.98         13.52         0.21 o                         
   0   0   1          0.01          0.08         0.04 o                         
   1   0   1         80.60         79.51         0.93 o                         
   2   0   1        167.37        171.57         2.02 o                         
   3   0   1        230.66        227.24         4.46 o                         
   4   0   1         13.58         13.55         0.39 o                         
   5   0   1        108.41        108.02         1.81 o                         
  -5   1   1        185.42        190.50         2.39 o                         
  -4   1   1        126.71        128.22         1.82 o                         
  -3   1   1        233.08        218.65         2.38 o                         
  -2   1   1        161.73        138.19         1.64 o                         
  -1   1   1        189.41        202.23         2.65 o                         
   1   1   1        258.95        251.58         1.95 o                         
   2   1   1        849.25        862.85         4.82 o                         
   3   1   1         79.31         78.60         1.81 o                         
   4   1   1         15.36         13.30         0.50 o                         
   5   1   1          0.01          0.11         0.10 o                         
  -5   2   1         26.75         27.95         0.47 o                         
  -4   2   1         22.99         21.66         0.39 o                         
  -3   2   1         53.89         53.39         0.65 o                         
  -2   2   1        124.30        112.59         0.84 o                         
  -1   2   1        273.72        253.81         3.90 o                         
   0   2   1        399.53        363.37         5.12 o                         
   1   2   1          6.80         10.22         0.17 o                         
   2   2   1         35.42         33.56         0.69 o                         
   3   2   1         27.41         28.66         0.47 o                         
   4   2   1        170.38        143.63         5.81 o                         
  -5   3   1         13.56         13.83         0.36 o                         
  -4   3   1          0.02          0.13         0.16 o                         
  -3   3   1        119.24        123.88         1.55 o                         
  -2   3   1        160.00        142.67         1.35 o                         
  -1   3   1         12.42         11.70         0.20 o                         
   0   3   1         34.57         26.25         0.40 o                         
   1   3   1        104.01        105.91         0.99 o                         
   2   3   1         46.96         44.21         0.81 o                         
   3   3   1         43.03         38.55         0.81 o                         
   4   3   1          0.50          0.55         0.13 o                         
  -5   4   1         10.31         10.61         0.33 o                         
  -4   4   1        124.95        127.14         1.40 o                         
  -3   4   1         33.82         36.88         0.59 o                         
  -2   4   1          3.46          2.71         0.10 o                         
  -1   4   1        684.07        645.11         5.20 o                         
   0   4   1         15.89         14.16         0.36 o                         
   1   4   1        186.99        193.91         2.69 o                         
   2   4   1         92.86         94.89         1.43 o                         
   3   4   1          1.17          0.24         0.16 o                         
   4   4   1          0.88          0.91         0.18 o                         
  -5   5   1          3.18          3.27         0.18 o                         
  -4   5   1         14.15         15.77         0.37 o                         
  -3   5   1          9.19         10.88         0.34 o                         
  -2   5   1        172.50        172.57         2.71 o                         
  -1   5   1          4.20          5.11         0.21 o                         
   0   5   1         14.20         15.16         0.33 o                         
   1   5   1        241.89        257.61         4.92 o                         
   2   5   1         95.14         96.90         1.74 o                         
   3   5   1         24.52         22.35         0.48 o                         
  -5   6   1         19.22         19.81         0.33 o                         
  -4   6   1          8.54          8.40         0.27 o                         
  -3   6   1         17.53         17.39         0.68 o                         
  -2   6   1        369.07        363.55         5.26 o                         
  -1   6   1         61.61         59.59         1.35 o                         
   0   6   1         30.35         32.02         0.53 o                         
   1   6   1          2.59          2.79         0.21 o                         
   2   6   1          2.82          2.93         0.24 o                         
  -5   7   1         12.61         10.50         0.43 o                         
  -4   7   1         25.79         28.59         0.78 o                         
  -3   7   1         17.07         18.86         0.65 o                         
  -2   7   1         15.52         16.42         0.54 o                         
  -1   7   1         14.50         15.44         0.48 o                         
   0   7   1        658.46        715.67        10.68 o                         
   1   7   1          4.01          4.28         0.25 o                         
   2   7   1          5.11          5.13         0.30 o                         
  -4   8   1          3.78          4.70         0.27 o                         
  -3   8   1          5.38          5.84         0.30 o                         
  -2   8   1          2.10          1.94         0.22 o                         
  -1   8   1         76.00         65.86         1.26 o                         
   0   8   1          7.67          7.35         0.25 o                         
   1   8   1         15.07         13.01         1.57 o                         
  -2   9   1          4.60          4.22         0.37 o                         
  -1   9   1         74.05         70.08         1.45 o                         
   0  -9   2         19.00         19.05         0.57 o                         
   1  -9   2          0.50          0.54         0.12 o                         
   2  -9   2          0.00          0.05         0.12 o                         
   3  -9   2          2.01          1.20         0.14 o                         
  -1  -8   2          0.93          1.12         0.18 o                         
   0  -8   2         21.28         21.73         0.75 o                         
   1  -8   2         30.53         33.83         0.72 o                         
   2  -8   2         44.88         50.52         0.95 o                         
   3  -8   2         86.72         96.21         1.74 o                         
   4  -8   2          0.00         -0.09         0.22 o                         
  -2  -7   2          3.77          2.50         0.29 o                         
  -1  -7   2         29.81         31.32         1.29 o                         
   0  -7   2         27.63         29.00         0.70 o                         
   1  -7   2         56.39         57.75         0.76 o                         
   2  -7   2          1.14          1.28         0.21 o                         
   3  -7   2         39.90         44.13         1.17 o                         
   4  -7   2          0.16          0.07         0.16 o                         
   5  -7   2         16.18         14.43         0.49 o                         
  -3  -6   2          0.13          0.02         0.17 o                         
  -2  -6   2        175.00        170.59         3.75 o                         
  -1  -6   2         22.88         23.20         0.48 o                         
   0  -6   2         21.30         20.13         0.40 o                         
   1  -6   2         12.96         13.06         0.39 o                         
   2  -6   2         44.82         43.93         0.63 o                         
   3  -6   2         35.62         37.99         0.89 o                         
   4  -6   2         22.77         24.57         0.62 o                         
   5  -6   2          5.94          5.91         0.23 o                         
  -4  -5   2          0.11          0.07         0.19 o                         
  -3  -5   2         21.80         17.14         0.87 o                         
  -2  -5   2         18.58         18.18         0.99 o                         
  -1  -5   2          9.80          8.67         0.24 o                         
   0  -5   2        431.86        411.73         7.37 o                         
   1  -5   2         34.56         32.53         0.47 o                         
   2  -5   2        197.69        187.88         2.32 o                         
   3  -5   2         33.39         35.28         0.69 o                         
   4  -5   2          0.17          0.22         0.15 o                         
   5  -5   2         25.37         27.67         0.58 o                         
  -4  -4   2          7.13          6.67         0.33 o                         
  -3  -4   2         82.41         72.17         1.55 o                         
  -2  -4   2          0.36          0.21         0.11 o                         
  -1  -4   2        338.98        319.48         7.73 o                         
   0  -4   2         25.64         27.56         0.51 o                         
   1  -4   2          9.05          7.73         0.19 o                         
   2  -4   2       1109.63       1034.77         7.87 o                         
   3  -4   2         89.99         91.50         1.19 o                         
   4  -4   2          0.25          0.37         0.15 o                         
   5  -4   2         10.28         10.29         0.30 o                         
  -4  -3   2         20.50         19.33         0.60 o                         
  -3  -3   2         46.45         44.78         1.71 o                         
  -2  -3   2        140.97        134.00         1.80 o                         
  -1  -3   2        547.39        558.06         8.72 o                         
   0  -3   2        415.28        410.84         7.63 o                         
   1  -3   2        664.02        723.49         9.47 o                         
   2  -3   2         53.09         67.03         0.67 o                         
   3  -3   2         32.49         31.94         0.50 o                         
   4  -3   2         39.81         40.89         0.69 o                         
   5  -3   2          6.79          7.32         0.29 o                         
  -5  -2   2          5.08          3.61         0.29 o                         
  -4  -2   2         15.64         16.66         0.63 o                         
  -3  -2   2        207.26        207.53         6.09 o                         
  -2  -2   2        159.24        182.32         1.55 o                         
  -1  -2   2        109.27        116.66         0.98 o                         
   0  -2   2          2.39          6.82         0.20 o                         
   2  -2   2         24.46         20.77         0.33 o                         
   3  -2   2         51.86         48.68         0.82 o                         
   4  -2   2         16.70         16.82         0.41 o                         
   5  -2   2          0.46          0.63         0.17 o                         
  -5  -1   2          1.88          1.66         0.17 o                         
  -4  -1   2         82.81         81.92         2.41 o                         
  -3  -1   2          0.29          0.20         0.09 o                         
  -2  -1   2         38.59         37.57         0.42 o                         
  -1  -1   2        756.86        800.68         8.49 o                         
   1  -1   2         60.31         71.42         0.66 o                         
   2  -1   2        279.02        260.35         3.21 o                         
   3  -1   2        197.55        197.97         1.92 o                         
   4  -1   2          1.11          1.09         0.18 o                         
   5  -1   2          3.35          3.05         0.20 o                         
  -5   0   2         10.07         10.58         0.33 o                         
  -4   0   2        456.97        464.90         5.99 o                         
  -3   0   2        282.70        275.46         3.27 o                         
  -2   0   2         72.69         74.48         0.90 o                         
  -1   0   2        469.02        471.81         3.55 o                         
   1   0   2         48.08         58.61         0.61 o                         
   2   0   2         94.63         90.26         0.89 o                         
   3   0   2          5.63          6.68         0.18 o                         
   4   0   2          9.05          9.46         0.33 o                         
   5   0   2          2.13          1.88         0.16 o                         
  -5   1   2        160.79        168.98         2.97 o                         
  -4   1   2          0.52          0.54         0.13 o                         
  -3   1   2          0.71          0.84         0.10 o                         
  -2   1   2         22.91         19.48         0.23 o                         
  -1   1   2        419.21        434.39         4.01 o                         
   1   1   2          2.89          3.45         0.10 o                         
   2   1   2        262.12        250.61         1.54 o                         
   3   1   2         17.96         17.80         0.40 o                         
   4   1   2          4.65          4.19         0.28 o                         
   5   1   2         18.17         18.02         0.41 o                         
  -5   2   2        458.94        469.53         9.87 o                         
  -4   2   2         46.75         48.52         0.60 o                         
  -3   2   2         75.83         68.65         0.74 o                         
  -2   2   2          0.65          1.21         0.06 o                         
  -1   2   2        156.00        161.60         3.06 o                         
   0   2   2         67.99         78.04         1.11 o                         
   1   2   2          0.21          0.22         0.05 o                         
   2   2   2          0.11          0.50         0.08 o                         
   3   2   2          6.07          4.80         0.20 o                         
   4   2   2          5.11          4.37         0.23 o                         
  -5   3   2          4.06          3.57         0.19 o                         
  -4   3   2          4.97          4.16         0.23 o                         
  -3   3   2        141.33        140.51         1.13 o                         
  -2   3   2          4.55          4.06         0.10 o                         
  -1   3   2        146.99        138.62         1.71 o                         
   0   3   2        131.30        132.30         1.31 o                         
   1   3   2         24.22         25.18         0.41 o                         
   2   3   2          1.00          1.28         0.16 o                         
   3   3   2          1.00          0.92         0.16 o                         
   4   3   2         22.68         22.23         0.51 o                         
  -5   4   2         34.50         35.46         0.76 o                         
  -4   4   2          1.67          1.02         0.19 o                         
  -3   4   2          0.20          0.09         0.11 o                         
  -2   4   2         16.40         15.09         0.20 o                         
  -1   4   2          1.14          1.85         0.42 o                         
   0   4   2        121.72        105.39         2.12 o                         
   1   4   2        207.77        207.97         1.86 o                         
   2   4   2          9.35          9.45         0.35 o                         
   3   4   2         46.65         49.66         0.76 o                         
   4   4   2          0.03          0.30         0.19 o                         
  -5   5   2          5.53          5.90         0.20 o                         
  -4   5   2        114.17        117.78         1.57 o                         
  -3   5   2          2.72          2.39         0.19 o                         
  -2   5   2         80.41         72.83         1.63 o                         
  -1   5   2          2.60          2.16         0.15 o                         
   0   5   2         25.56         25.01         0.55 o                         
   1   5   2        315.52        351.73         3.45 o                         
   2   5   2          5.90          4.89         0.42 o                         
   3   5   2          0.23          0.05         0.11 o                         
  -5   6   2          1.63          1.62         0.12 o                         
  -4   6   2          1.05          0.98         0.15 o                         
  -3   6   2          2.61          3.13         0.24 o                         
  -2   6   2          2.64          2.89         0.23 o                         
  -1   6   2         55.59         54.37         1.45 o                         
   0   6   2        124.39        144.62         1.82 o                         
   1   6   2         29.93         33.80         0.64 o                         
   2   6   2          0.07          0.07         0.16 o                         
  -4   7   2          0.16          0.19         0.15 o                         
  -3   7   2          3.29          3.64         0.25 o                         
  -2   7   2          2.52          2.43         0.21 o                         
  -1   7   2         19.29         20.42         0.82 o                         
   0   7   2         13.92         14.17         0.36 o                         
   1   7   2          3.37          3.34         0.20 o                         
  -4   8   2         19.67         19.93         0.82 o                         
  -3   8   2         30.32         34.98         1.09 o                         
  -2   8   2          1.71          1.72         0.22 o                         
  -1   8   2         19.89         18.27         1.09 o                         
   0   8   2         16.04         16.02         0.60 o                         
   0  -9   3          0.01         -0.07         0.13 o                         
   1  -9   3          4.41          3.41         0.40 o                         
   2  -9   3         18.93         20.12         0.48 o                         
   3  -9   3         15.12         14.99         0.40 o                         
  -1  -8   3          7.02          5.99         0.65 o                         
   0  -8   3         17.43         15.81         1.11 o                         
   1  -8   3         29.56         31.29         0.91 o                         
   2  -8   3          7.02          8.59         0.29 o                         
   3  -8   3          2.61          2.82         0.19 o                         
   4  -8   3          0.15          0.06         0.13 o                         
  -2  -7   3          0.08          0.19         0.20 o                         
  -1  -7   3         17.68         16.74         0.60 o                         
   0  -7   3          2.91          3.73         0.32 o                         
   1  -7   3         21.75         24.64         0.83 o                         
   2  -7   3          2.92          2.52         0.20 o                         
   3  -7   3          0.04          0.11         0.16 o                         
   4  -7   3          0.06          0.00         0.23 o                         
   5  -7   3          4.59          4.61         0.23 o                         
  -3  -6   3          1.58          1.51         0.21 o                         
  -2  -6   3         80.41         84.02         2.36 o                         
  -1  -6   3         12.03         11.49         0.33 o                         
   0  -6   3         29.49         31.31         0.77 o                         
   1  -6   3         19.41         19.17         0.49 o                         
   2  -6   3         15.83         17.01         0.37 o                         
   3  -6   3        117.49        115.75         2.99 o                         
   4  -6   3          3.29          3.46         0.26 o                         
   5  -6   3          0.63          0.47         0.15 o                         
  -4  -5   3          2.86          2.86         0.34 o                         
  -3  -5   3          3.29          2.16         0.25 o                         
  -2  -5   3          1.04          1.57         0.20 o                         
  -1  -5   3          4.60          4.55         0.22 o                         
   0  -5   3          0.43          0.40         0.09 o                         
   1  -5   3        186.38        179.30         1.96 o                         
   2  -5   3        257.53        262.93         2.23 o                         
   3  -5   3          3.09          3.91         0.20 o                         
   4  -5   3         11.41         12.48         0.31 o                         
   5  -5   3          4.98          4.98         0.23 o                         
  -4  -4   3          4.73          6.23         0.42 o                         
  -3  -4   3         57.19         53.47         2.38 o                         
  -2  -4   3         43.64         43.12         0.61 o                         
  -1  -4   3         30.98         27.57         0.49 o                         
   0  -4   3        160.55        153.06         2.76 o                         
   1  -4   3          3.69          2.96         0.13 o                         
   2  -4   3       1806.55       1676.34        10.79 o                         
   3  -4   3          6.02          5.59         0.24 o                         
   4  -4   3         13.06         13.40         0.35 o                         
   5  -4   3         11.04         10.58         0.29 o                         
  -4  -3   3          0.01          0.05         0.20 o                         
  -3  -3   3          6.41          5.78         0.35 o                         
  -2  -3   3         13.55         12.02         0.36 o                         
  -1  -3   3          3.65          4.58         0.13 o                         
   0  -3   3         16.45         18.99         0.45 o                         
   1  -3   3        448.99        508.15         6.95 o                         
   2  -3   3          0.00          0.53         0.08 o                         
   3  -3   3         29.44         27.86         0.47 o                         
   4  -3   3        294.02        306.58         2.91 o                         
   5  -3   3         57.61         65.33         1.43 o                         
  -5  -2   3         36.64         38.12         1.30 o                         
  -4  -2   3         10.05          9.16         0.33 o                         
  -3  -2   3         38.22         37.88         0.68 o                         
  -2  -2   3         86.30         74.41         0.69 o                         
  -1  -2   3         20.38         20.96         0.26 o                         
   1  -2   3        458.30        481.67         3.98 o                         
   2  -2   3         14.52         12.00         0.16 o                         
   3  -2   3        161.38        161.15         1.77 o                         
   4  -2   3         30.85         34.34         0.56 o                         
   5  -2   3          0.91          0.98         0.15 o                         
  -5  -1   3          6.82          6.21         0.37 o                         
  -4  -1   3        376.05        390.96         5.48 o                         
  -3  -1   3        199.23        188.55         2.57 o                         
  -2  -1   3        360.59        377.49         3.57 o                         
  -1  -1   3         24.94         23.98         0.29 o                         
   2  -1   3        178.21        159.63         2.01 o                         
   3  -1   3        633.87        647.15         5.91 o                         
   4  -1   3          4.83          4.36         0.23 o                         
   5  -1   3         24.26         25.16         0.60 o                         
  -5   0   3          2.74          2.73         0.23 o                         
  -4   0   3        383.52        414.37         4.19 o                         
  -3   0   3         19.31         23.29         0.44 o                         
  -2   0   3         79.81        100.01         1.02 o                         
  -1   0   3        344.77        344.36         2.86 o                         
   0   0   3        253.51        273.03         5.13 o                         
   1   0   3        622.49        606.21         5.57 o                         
   2   0   3         51.07         49.64         0.39 o                         
   3   0   3        101.44         99.11         2.87 o                         
   4   0   3          6.49          6.10         0.28 o                         
   5   0   3         57.34         52.13         0.85 o                         
  -5   1   3         70.33         72.36         1.07 o                         
  -4   1   3          7.04          7.36         0.27 o                         
  -3   1   3         26.77         27.49         0.61 o                         
  -2   1   3        858.65        853.07         6.05 o                         
  -1   1   3        350.78        338.43         2.59 o                         
   0   1   3          4.48          4.17         0.09 o                         
   1   1   3        200.36        182.29         2.70 o                         
   2   1   3         59.72         58.10         0.82 o                         
   3   1   3        128.11        122.44         2.77 o                         
   4   1   3         42.64         41.93         0.65 o                         
   5   1   3          2.71          1.92         0.15 o                         
  -5   2   3          7.34          7.44         0.30 o                         
  -4   2   3          1.14          0.93         0.13 o                         
  -3   2   3        239.60        257.27         2.21 o                         
  -2   2   3         25.39         26.58         0.30 o                         
  -1   2   3         43.54         38.52         0.38 o                         
   0   2   3       1076.82       1060.82         9.53 o                         
   1   2   3          2.57          1.77         0.07 o                         
   2   2   3        214.46        215.99         1.89 o                         
   3   2   3         14.29         13.65         0.36 o                         
   4   2   3          5.79          6.29         0.50 o                         
  -5   3   3          4.39          4.63         0.32 o                         
  -4   3   3          2.84          2.46         0.16 o                         
  -3   3   3        140.65        146.48         1.27 o                         
  -2   3   3          1.79          2.13         0.08 o                         
  -1   3   3        826.26        808.55         8.60 o                         
   0   3   3          4.05          1.65         0.08 o                         
   1   3   3         49.85         45.55         1.26 o                         
   2   3   3        256.34        257.97         8.35 o                         
   3   3   3         40.10         41.38         1.99 o                         
   4   3   3          6.13          5.15         0.24 o                         
  -5   4   3         11.05         12.04         0.38 o                         
  -4   4   3         26.44         28.55         0.54 o                         
  -3   4   3          3.41          3.74         0.18 o                         
  -2   4   3         72.80         65.37         1.07 o                         
  -1   4   3        449.49        424.45        11.06 o                         
   0   4   3        178.53        173.90         2.78 o                         
   1   4   3         39.11         38.95         0.64 o                         
   2   4   3         22.60         23.60         0.94 o                         
   3   4   3          0.11          0.18         0.15 o                         
  -5   5   3          9.37          8.25         0.40 o                         
  -4   5   3         12.66         13.55         0.33 o                         
  -3   5   3         99.07         94.47         3.13 o                         
  -2   5   3         72.01         72.49         1.08 o                         
  -1   5   3         37.56         34.24         1.29 o                         
   0   5   3         10.78         11.66         0.37 o                         
   1   5   3        594.97        660.94        11.20 o                         
   2   5   3          1.62          1.39         0.18 o                         
   3   5   3         18.96         18.17         0.41 o                         
  -5   6   3          5.44          4.31         0.43 o                         
  -4   6   3          7.86          8.07         0.37 o                         
  -3   6   3          0.18          0.06         0.14 o                         
  -2   6   3         14.07         13.11         0.38 o                         
  -1   6   3          0.04          0.08         0.13 o                         
   0   6   3        115.28        134.39         1.96 o                         
   1   6   3          0.24          0.25         0.18 o                         
   2   6   3         11.86         12.59         0.58 o                         
  -4   7   3         31.76         33.44         0.64 o                         
  -3   7   3         27.62         31.84         0.71 o                         
  -2   7   3          1.66          1.77         0.22 o                         
  -1   7   3         13.08         16.26         0.49 o                         
   0   7   3         31.74         36.60         0.77 o                         
   1   7   3         22.61         24.18         0.46 o                         
  -3   8   3          0.03          0.09         0.13 o                         
  -2   8   3          2.60          2.69         0.22 o                         
  -1   8   3          6.87          6.03         0.90 o                         
   0   8   3         16.80         15.98         0.59 o                         
   0  -9   4          3.21          3.29         0.23 o                         
   1  -9   4          9.49          9.48         0.45 o                         
   2  -9   4          7.71          6.85         0.55 o                         
   3  -9   4          8.72          8.35         0.23 o                         
  -1  -8   4        208.13        228.56         3.13 o                         
   0  -8   4          2.45          2.84         0.36 o                         
   1  -8   4         15.75         13.91         0.49 o                         
   2  -8   4          0.97          0.74         0.16 o                         
   3  -8   4          1.13          0.89         0.15 o                         
   4  -8   4         11.95         13.01         0.32 o                         
  -2  -7   4         45.64         41.55         2.24 o                         
  -1  -7   4          0.20          0.19         0.19 o                         
   0  -7   4          4.06          3.06         0.28 o                         
   1  -7   4         70.83         73.05         2.14 o                         
   2  -7   4          5.60          6.35         0.26 o                         
   3  -7   4         29.65         32.41         0.76 o                         
   4  -7   4          6.77          6.09         0.26 o                         
   5  -7   4          0.06         -0.10         0.17 o                         
  -3  -6   4         19.53         18.51         1.41 o                         
  -2  -6   4         69.58         67.64         1.05 o                         
  -1  -6   4         35.68         31.22         0.53 o                         
   0  -6   4        214.44        216.70         4.97 o                         
   1  -6   4         48.94         51.92         0.73 o                         
   2  -6   4         21.53         20.59         0.36 o                         
   3  -6   4        136.69        139.27         3.10 o                         
   4  -6   4          9.59         11.46         0.36 o                         
   5  -6   4          0.05          0.09         0.17 o                         
  -4  -5   4         24.62         28.85         0.94 o                         
  -3  -5   4         48.68         44.57         1.24 o                         
  -2  -5   4         62.32         60.34         1.07 o                         
  -1  -5   4         21.33         20.05         0.44 o                         
   0  -5   4         47.97         52.07         1.66 o                         
   1  -5   4         35.23         34.11         0.86 o                         
   2  -5   4        209.78        208.69         1.76 o                         
   3  -5   4          5.80          6.70         0.20 o                         
   4  -5   4         13.39         13.21         0.43 o                         
   5  -5   4          0.73          0.71         0.13 o                         
  -4  -4   4         25.54         26.05         0.85 o                         
  -3  -4   4         58.79         57.60         2.16 o                         
  -2  -4   4        336.89        355.65         3.69 o                         
  -1  -4   4         46.59         54.28         0.63 o                         
   0  -4   4         16.62         16.96         0.30 o                         
   1  -4   4          8.10          8.49         0.14 o                         
   2  -4   4       1204.69       1127.73        11.15 o                         
   3  -4   4          7.92          7.30         0.20 o                         
   4  -4   4          8.24          8.63         0.41 o                         
   5  -4   4         19.39         21.91         0.67 o                         
  -4  -3   4          6.11          5.71         0.34 o                         
  -3  -3   4         87.95         90.85         1.23 o                         
  -2  -3   4        122.44        124.79         1.34 o                         
  -1  -3   4        134.51        133.68         2.14 o                         
   0  -3   4        568.47        534.20         8.79 o                         
   1  -3   4        489.67        512.20         4.20 o                         
   2  -3   4         35.17         32.59         0.76 o                         
   3  -3   4         85.56         81.39         1.07 o                         
   4  -3   4          0.36          0.70         0.19 o                         
   5  -3   4          5.42          6.08         0.42 o                         
  -5  -2   4          0.53          0.72         0.17 o                         
  -4  -2   4         51.71         52.62         1.52 o                         
  -3  -2   4        335.82        346.84         3.66 o                         
  -2  -2   4         90.88         99.25         1.00 o                         
  -1  -2   4        146.69        173.77         3.08 o                         
   0  -2   4          2.05          2.56         0.07 o                         
   1  -2   4         15.34         12.23         0.16 o                         
   2  -2   4          9.55          9.55         0.14 o                         
   3  -2   4         36.73         36.96         0.93 o                         
   4  -2   4          7.20          8.69         0.39 o                         
   5  -2   4          3.04          3.12         0.20 o                         
  -5  -1   4         11.68         11.83         0.36 o                         
  -4  -1   4        237.89        250.19         3.19 o                         
  -3  -1   4         93.78        105.41         1.34 o                         
  -2  -1   4         41.29         42.95         0.39 o                         
  -1  -1   4          5.94          4.19         0.11 o                         
   0  -1   4          0.15          0.14         0.06 o                         
   1  -1   4        532.01        555.70         6.75 o                         
   2  -1   4         21.65         19.76         0.29 o                         
   3  -1   4          3.45          3.81         0.21 o                         
   4  -1   4          0.57          0.90         0.19 o                         
   5  -1   4          5.38          6.06         0.30 o                         
  -5   0   4         13.00         13.13         0.34 o                         
  -4   0   4        327.74        345.25         5.10 o                         
  -3   0   4        221.21        219.92         2.13 o                         
  -2   0   4        242.37        277.16         2.46 o                         
  -1   0   4        267.17        281.75         2.65 o                         
   0   0   4        261.24        310.22         5.86 o                         
   1   0   4         74.63         72.26         0.69 o                         
   2   0   4         14.63         13.94         0.26 o                         
   3   0   4          0.83          1.14         0.15 o                         
   4   0   4         13.26         13.08         0.36 o                         
   5   0   4          2.10          2.22         0.14 o                         
  -5   1   4         68.78         69.71         0.81 o                         
  -4   1   4         19.33         17.03         0.47 o                         
  -3   1   4          0.70          0.60         0.13 o                         
  -2   1   4        135.84        130.51         0.95 o                         
  -1   1   4        233.01        210.91         2.27 o                         
   0   1   4        352.61        392.84        10.14 o                         
   1   1   4         10.42         11.19         0.13 o                         
   2   1   4          2.15          2.06         0.11 o                         
   3   1   4        106.80        114.15         2.38 o                         
   4   1   4         19.54         18.77         0.66 o                         
  -5   2   4          0.08          0.14         0.14 o                         
  -4   2   4         61.91         60.70         0.96 o                         
  -3   2   4          2.88          1.79         0.12 o                         
  -2   2   4         57.05         54.18         0.66 o                         
  -1   2   4          4.02          3.69         0.08 o                         
   0   2   4        223.40        218.69         3.37 o                         
   1   2   4        212.64        184.89         2.72 o                         
   2   2   4        256.03        239.14         2.41 o                         
   3   2   4          0.04         -0.09         0.16 o                         
   4   2   4         19.09         17.01         1.50 o                         
  -5   3   4         14.74         15.82         0.45 o                         
  -4   3   4         25.91         27.11         0.59 o                         
  -3   3   4        127.79        119.58         2.18 o                         
  -2   3   4          0.21          0.24         0.07 o                         
  -1   3   4         22.47         17.69         0.62 o                         
   0   3   4         23.90         23.07         0.77 o                         
   1   3   4         28.45         24.33         0.62 o                         
   2   3   4        803.74        854.76        23.17 o                         
   3   3   4          9.34          8.76         0.31 o                         
   4   3   4          0.62          0.22         0.12 o                         
  -5   4   4          2.91          2.90         0.22 o                         
  -4   4   4         17.09         16.57         0.35 o                         
  -3   4   4         15.85         15.13         0.30 o                         
  -2   4   4         29.97         27.25         0.52 o                         
  -1   4   4          0.77          0.34         0.11 o                         
   0   4   4         56.07         57.82         0.95 o                         
   1   4   4        342.96        370.62         4.08 o                         
   2   4   4          2.46          2.68         0.23 o                         
   3   4   4          5.22          5.35         0.22 o                         
  -5   5   4         60.79         60.37         4.43 o                         
  -4   5   4          0.09          0.11         0.13 o                         
  -3   5   4         18.13         20.10         0.43 o                         
  -2   5   4         91.02         94.02         1.00 o                         
  -1   5   4         21.86         21.62         0.64 o                         
   0   5   4         48.96         51.32         1.31 o                         
   1   5   4         72.92         85.41         1.38 o                         
   2   5   4          2.27          2.53         0.19 o                         
  -4   6   4        248.66        241.43        10.81 o                         
  -3   6   4         31.69         34.47         0.88 o                         
  -2   6   4         41.86         40.10         1.01 o                         
  -1   6   4          0.86          0.78         0.32 o                         
   0   6   4         80.42         90.99         1.27 o                         
   1   6   4         52.93         61.44         0.84 o                         
   2   6   4          0.30          0.15         0.11 o                         
  -4   7   4        114.09         82.37         1.85 o                         
  -3   7   4          3.16          3.86         0.27 o                         
  -2   7   4         15.08         17.16         1.15 o                         
  -1   7   4          3.81          5.33         0.38 o                         
   0   7   4          0.10          0.25         0.15 o                         
   1   7   4         20.67         19.52         0.72 o                         
  -2   8   4         15.15         15.13         0.45 o                         
  -1   8   4          6.62          6.06         0.24 o                         
   0  -9   5         11.43         10.21         0.46 o                         
   1  -9   5          3.99          4.91         0.35 o                         
   2  -9   5         11.84         12.68         0.46 o                         
   3  -9   5         11.33         11.07         0.53 o                         
  -2  -8   5          6.77          5.65         0.31 o                         
  -1  -8   5          3.61          3.54         0.24 o                         
   0  -8   5          5.95          7.43         0.59 o                         
   1  -8   5         52.98         59.21         0.98 o                         
   2  -8   5          6.47          6.22         0.24 o                         
   3  -8   5          1.96          1.49         0.15 o                         
   4  -8   5        108.27        102.32         1.59 o                         
  -2  -7   5          0.65          0.41         0.21 o                         
  -1  -7   5          0.88          0.39         0.15 o                         
   0  -7   5          1.13          1.20         0.22 o                         
   1  -7   5          2.10          1.96         0.19 o                         
   2  -7   5         74.14         78.76         1.78 o                         
   3  -7   5        201.19        201.48         2.42 o                         
   4  -7   5          0.45          0.22         0.12 o                         
   5  -7   5          9.12          8.58         0.39 o                         
  -3  -6   5          0.13          0.07         0.17 o                         
  -2  -6   5         15.14         14.61         0.46 o                         
  -1  -6   5         13.31         12.59         0.36 o                         
   0  -6   5          2.85          3.46         0.23 o                         
   1  -6   5         16.07         16.21         0.37 o                         
   2  -6   5          0.00          0.16         0.12 o                         
   3  -6   5        700.89        699.28         5.51 o                         
   4  -6   5          8.50          9.13         0.30 o                         
   5  -6   5          0.41          0.06         0.15 o                         
  -4  -5   5         16.55         17.59         0.77 o                         
  -3  -5   5          7.93          6.83         0.28 o                         
  -2  -5   5          2.44          2.39         0.23 o                         
  -1  -5   5          0.25          0.16         0.14 o                         
   0  -5   5          0.34          0.36         0.13 o                         
   1  -5   5         74.91         70.48         1.88 o                         
   2  -5   5        496.10        499.96         4.29 o                         
   3  -5   5          0.37          0.30         0.12 o                         
   4  -5   5          3.32          3.38         0.19 o                         
   5  -5   5        147.05        135.14         1.74 o                         
  -4  -4   5         14.40         15.22         0.53 o                         
  -3  -4   5          1.58          1.04         0.19 o                         
  -2  -4   5        331.11        337.17         3.66 o                         
  -1  -4   5        128.31        114.65         1.13 o                         
   0  -4   5         69.86         58.61         0.57 o                         
   1  -4   5        331.96        297.75         3.25 o                         
   2  -4   5         54.33         53.25         0.86 o                         
   3  -4   5         17.49         16.32         0.31 o                         
   4  -4   5        132.60        132.51         1.84 o                         
   5  -4   5          0.25          0.19         0.12 o                         
  -4  -3   5         22.47         22.50         0.54 o                         
  -3  -3   5        689.00        718.23        13.16 o                         
  -2  -3   5         27.99         22.06         0.40 o                         
  -1  -3   5        181.99        190.72         3.07 o                         
   0  -3   5        198.36        202.12         1.81 o                         
   1  -3   5        812.28        777.52         6.59 o                         
   2  -3   5        340.42        300.34         4.93 o                         
   3  -3   5         45.67         41.97         0.50 o                         
   4  -3   5        144.84        136.91         2.43 o                         
   5  -3   5          2.07          3.15         0.25 o                         
  -5  -2   5         17.55         16.21         0.51 o                         
  -4  -2   5          0.58          0.49         0.21 o                         
  -3  -2   5        857.67        918.65         8.79 o                         
  -2  -2   5        121.00        136.59         1.57 o                         
  -1  -2   5         51.25         69.88         1.11 o                         
   0  -2   5          4.31          5.18         0.12 o                         
   1  -2   5         36.97         34.02         0.30 o                         
   2  -2   5         95.15         81.74         1.88 o                         
   3  -2   5         71.21         65.99         1.39 o                         
   4  -2   5         57.58         62.81         1.25 o                         
   5  -2   5          0.08          0.25         0.15 o                         
  -5  -1   5         21.83         22.42         0.41 o                         
  -4  -1   5        278.65        293.66         3.68 o                         
  -3  -1   5         12.56         14.68         0.37 o                         
  -2  -1   5         20.31         23.17         0.41 o                         
  -1  -1   5       1642.74       1860.33        19.11 o                         
   0  -1   5        111.45        123.24         2.49 o                         
   1  -1   5         32.14         32.75         0.53 o                         
   2  -1   5         65.90         49.40         1.36 o                         
   3  -1   5          2.54          3.14         0.37 o                         
   4  -1   5         57.63         60.12         0.96 o                         
   5  -1   5          5.50          5.66         0.22 o                         
  -5   0   5          4.09          4.01         0.19 o                         
  -4   0   5          1.25          1.11         0.19 o                         
  -3   0   5         39.48         42.38         0.82 o                         
  -2   0   5        443.00        491.50         5.34 o                         
  -1   0   5         66.05         60.73         0.58 o                         
   0   0   5         95.12         91.94         1.40 o                         
   1   0   5        278.09        297.13         3.44 o                         
   2   0   5          1.78          2.14         0.13 o                         
   3   0   5         91.37         87.51         1.72 o                         
   4   0   5          0.00          0.02         0.14 o                         
  -5   1   5         72.19         74.67         1.21 o                         
  -4   1   5         22.67         24.19         0.98 o                         
  -3   1   5         20.45         21.31         0.39 o                         
  -2   1   5        247.87        249.14         3.41 o                         
  -1   1   5         82.04         75.61         3.13 o                         
   0   1   5       1132.55       1145.20         8.80 o                         
   1   1   5          0.02          0.24         0.06 o                         
   2   1   5        124.21        111.46         2.51 o                         
   3   1   5         31.62         31.96         0.97 o                         
   4   1   5          0.26          0.24         0.14 o                         
  -5   2   5         30.50         29.95         0.60 o                         
  -4   2   5         34.36         32.53         0.75 o                         
  -3   2   5         98.41        110.23         1.36 o                         
  -2   2   5         15.73         11.75         0.36 o                         
  -1   2   5         11.69         10.92         0.34 o                         
   0   2   5        127.38        140.19         1.38 o                         
   1   2   5        150.29        149.69         2.12 o                         
   2   2   5         12.27         11.39         0.37 o                         
   3   2   5         36.58         37.55         1.57 o                         
   4   2   5          0.42          0.45         0.14 o                         
  -5   3   5          7.46          7.18         0.42 o                         
  -4   3   5        103.24        100.28         2.24 o                         
  -3   3   5         50.11         50.24         1.56 o                         
  -2   3   5        275.61        240.41         3.51 o                         
  -1   3   5         28.03         25.58         0.62 o                         
   0   3   5          3.20          3.01         0.19 o                         
   1   3   5         19.63         21.66         0.70 o                         
   2   3   5        168.41        178.29         7.03 o                         
   3   3   5         12.73         13.00         0.43 o                         
  -5   4   5         29.96         28.41         2.14 o                         
  -4   4   5          0.89          0.59         0.18 o                         
  -3   4   5         74.96         72.74         1.74 o                         
  -2   4   5         66.06         63.58         1.08 o                         
  -1   4   5        136.83        134.94         1.31 o                         
   0   4   5          1.36          1.43         0.18 o                         
   1   4   5         59.72         66.10         1.22 o                         
   2   4   5          3.54          3.54         0.21 o                         
   3   4   5          2.61          2.59         0.26 o                         
  -5   5   5          1.73          1.59         0.22 o                         
  -4   5   5         45.99         52.55         1.12 o                         
  -3   5   5          7.85          7.93         0.28 o                         
  -2   5   5          2.28          2.14         0.18 o                         
  -1   5   5          9.65          8.74         0.37 o                         
   0   5   5          4.25          5.16         0.38 o                         
   1   5   5          0.03          0.12         0.21 o                         
   2   5   5         13.76         15.46         0.65 o                         
  -4   6   5         15.36         14.75         0.47 o                         
  -3   6   5         29.70         30.36         0.56 o                         
  -2   6   5          0.85          0.60         0.19 o                         
  -1   6   5          4.40          4.41         0.29 o                         
   0   6   5          0.92          0.84         0.24 o                         
   1   6   5         13.81         16.31         0.40 o                         
  -3   7   5         29.19         27.37         0.64 o                         
  -2   7   5         32.83         32.20         1.35 o                         
  -1   7   5          0.09          0.00         0.14 o                         
   0   7   5         15.70         17.83         0.72 o                         
   0  -9   6          1.87          1.99         0.25 o                         
   1  -9   6          0.36          0.20         0.16 o                         
   2  -9   6         13.37         13.54         0.33 o                         
   3  -9   6          1.33          1.29         0.15 o                         
  -1  -8   6          9.87          6.65         1.45 o                         
   0  -8   6         23.33         22.39         1.00 o                         
   1  -8   6         24.49         26.56         0.70 o                         
   2  -8   6         20.35         20.81         0.87 o                         
   3  -8   6          7.77          6.34         0.20 o                         
   4  -8   6          2.35          1.73         0.14 o                         
  -2  -7   6         33.20         27.95         1.14 o                         
  -1  -7   6         24.77         23.60         0.63 o                         
   0  -7   6          0.38          0.31         0.19 o                         
   1  -7   6         11.92         13.83         0.46 o                         
   2  -7   6          0.19          0.29         0.12 o                         
   3  -7   6          4.46          4.82         0.20 o                         
   4  -7   6          2.59          1.87         0.15 o                         
  -3  -6   6         13.78         13.89         0.35 o                         
  -2  -6   6         98.91        100.20         1.79 o                         
  -1  -6   6         79.02         79.12         1.80 o                         
   0  -6   6          1.89          1.73         0.17 o                         
   1  -6   6          5.35          5.65         0.29 o                         
   2  -6   6         52.96         50.28         0.65 o                         
   3  -6   6        109.25        109.46         1.92 o                         
   4  -6   6          0.07          0.14         0.14 o                         
   5  -6   6         13.10         13.42         0.41 o                         
  -4  -5   6         17.18         18.87         0.56 o                         
  -3  -5   6          0.15          0.27         0.15 o                         
  -2  -5   6         79.75         81.62         0.98 o                         
  -1  -5   6        150.14        152.65         2.27 o                         
   0  -5   6         39.14         35.75         1.03 o                         
   1  -5   6         54.07         48.59         0.86 o                         
   2  -5   6          0.36          0.64         0.11 o                         
   3  -5   6         18.31         19.78         0.80 o                         
   4  -5   6         50.16         50.63         1.46 o                         
   5  -5   6         11.95         11.24         0.68 o                         
  -4  -4   6          5.26          5.46         0.23 o                         
  -3  -4   6         59.44         63.05         1.00 o                         
  -2  -4   6          8.26          8.50         0.29 o                         
  -1  -4   6         15.56         16.91         0.33 o                         
   0  -4   6         44.73         43.79         0.72 o                         
   1  -4   6         45.91         40.40         1.13 o                         
   2  -4   6         29.51         25.36         0.33 o                         
   3  -4   6          2.01          1.96         0.13 o                         
   4  -4   6          3.60          3.26         0.20 o                         
   5  -4   6          9.36          9.26         0.51 o                         
  -4  -3   6          6.48          6.59         0.35 o                         
  -3  -3   6        110.07        112.60         1.74 o                         
  -2  -3   6         75.75         81.16         1.35 o                         
  -1  -3   6         75.57         78.08         1.57 o                         
   0  -3   6        147.58        150.96         1.03 o                         
   1  -3   6        185.25        163.80         3.53 o                         
   2  -3   6        242.91        232.39         8.00 o                         
   3  -3   6         30.09         27.91         0.44 o                         
   4  -3   6          0.04          0.05         0.17 o                         
   5  -3   6          8.98          8.12         0.39 o                         
  -5  -2   6          3.15          3.02         0.17 o                         
  -4  -2   6          0.42          0.35         0.19 o                         
  -3  -2   6         75.95         86.67         1.23 o                         
  -2  -2   6        171.03        157.99         2.76 o                         
  -1  -2   6        272.75        337.09         2.45 o                         
   0  -2   6        137.39        138.00         2.95 o                         
   1  -2   6         44.04         41.02         1.48 o                         
   2  -2   6         76.22         74.96         1.95 o                         
   3  -2   6         60.56         61.35         1.55 o                         
   4  -2   6          0.11          0.26         0.22 o                         
   5  -2   6          1.05          0.80         0.13 o                         
  -5  -1   6          3.15          3.37         0.20 o                         
  -4  -1   6          6.44          5.33         0.25 o                         
  -3  -1   6          1.32          0.68         0.19 o                         
  -2  -1   6          0.20          0.26         0.10 o                         
  -1  -1   6          0.99          0.66         0.04 o                         
   0  -1   6        120.65        118.42         3.63 o                         
   1  -1   6        525.23        519.70         4.00 o                         
   2  -1   6          1.05          1.02         0.13 o                         
   3  -1   6         14.25         14.50         0.33 o                         
   4  -1   6        161.55        166.19         3.08 o                         
  -5   0   6          3.67          4.03         0.18 o                         
  -4   0   6         22.34         23.84         0.69 o                         
  -3   0   6         13.77         14.37         0.50 o                         
  -2   0   6         34.90         39.66         0.61 o                         
  -1   0   6         21.17         24.63         0.60 o                         
   0   0   6         29.85         25.55         0.69 o                         
   1   0   6        151.98        177.46         3.43 o                         
   2   0   6        184.60        171.67         2.30 o                         
   3   0   6        298.52        296.78         6.24 o                         
   4   0   6          8.98          9.96         0.29 o                         
  -5   1   6          3.90          4.06         0.21 o                         
  -4   1   6         22.16         20.96         1.06 o                         
  -3   1   6          4.82          3.72         0.20 o                         
  -2   1   6         88.42         89.47         1.24 o                         
  -1   1   6        138.96        128.99         1.42 o                         
   0   1   6         27.80         27.90         0.45 o                         
   1   1   6         16.66         15.96         0.31 o                         
   2   1   6         12.63         12.64         0.29 o                         
   3   1   6        620.25        629.51        12.35 o                         
   4   1   6          0.03          0.06         0.12 o                         
  -5   2   6         38.86         36.51         0.59 o                         
  -4   2   6         37.40         35.75         0.81 o                         
  -3   2   6         20.81         19.40         0.43 o                         
  -2   2   6          9.94          8.53         0.30 o                         
  -1   2   6          3.89          1.32         0.14 o                         
   0   2   6         15.50         15.17         0.49 o                         
   1   2   6         51.87         53.24         0.79 o                         
   2   2   6        561.81        579.37         7.92 o                         
   3   2   6          1.56          1.35         0.17 o                         
   4   2   6          3.51          3.38         0.22 o                         
  -5   3   6         72.95         71.16         1.98 o                         
  -4   3   6         39.77         39.89         1.46 o                         
  -3   3   6          0.04          0.17         0.16 o                         
  -2   3   6        118.21        115.16         1.59 o                         
  -1   3   6        213.04        214.44         5.00 o                         
   0   3   6          8.56          7.50         0.28 o                         
   1   3   6         44.35         47.39         0.74 o                         
   2   3   6         20.57         21.87         0.74 o                         
   3   3   6         23.12         25.62         0.63 o                         
  -5   4   6         24.00         22.97         0.92 o                         
  -4   4   6          4.44          4.34         0.37 o                         
  -3   4   6        530.49        568.71        11.88 o                         
  -2   4   6          0.94          1.29         0.16 o                         
  -1   4   6         17.25         16.24         0.37 o                         
   0   4   6          8.72          6.71         0.30 o                         
   1   4   6        116.94        123.28         3.21 o                         
   2   4   6         59.13         58.91         1.21 o                         
  -4   5   6         26.79         28.06         0.72 o                         
  -3   5   6        248.05        235.92        11.27 o                         
  -2   5   6          0.22          0.19         0.18 o                         
  -1   5   6          3.72          3.64         0.23 o                         
   0   5   6          0.34          0.94         0.20 o                         
   1   5   6         26.95         30.95         0.71 o                         
   2   5   6         25.72         23.75         0.48 o                         
  -4   6   6        142.11        139.76         3.02 o                         
  -3   6   6          0.61          0.26         0.12 o                         
  -2   6   6          4.23          4.02         0.23 o                         
  -1   6   6         37.09         37.80         1.05 o                         
   0   6   6          2.84          2.65         0.18 o                         
   1   6   6          0.07          0.12         0.16 o                         
  -2   7   6         13.80         10.17         0.29 o                         
  -1   7   6          0.02          0.04         0.15 o                         
   0  -9   7          0.70          0.44         0.15 o                         
   1  -9   7          6.09          5.85         0.26 o                         
   2  -9   7          2.87          2.57         0.17 o                         
   3  -9   7         11.65         11.93         0.52 o                         
  -1  -8   7         14.86         14.07         0.68 o                         
   0  -8   7         48.72         50.37         1.67 o                         
   1  -8   7          1.38          0.94         0.18 o                         
   2  -8   7          0.28          0.32         0.16 o                         
   3  -8   7          7.49          5.20         0.33 o                         
   4  -8   7        204.13        186.13         2.78 o                         
  -2  -7   7         12.95         12.08         0.35 o                         
  -1  -7   7         14.45         14.50         0.46 o                         
   0  -7   7          9.39          9.45         0.35 o                         
   1  -7   7          0.07          0.06         0.18 o                         
   2  -7   7         63.69         63.71         1.24 o                         
   3  -7   7        188.59        178.59         4.57 o                         
   4  -7   7          0.12          0.12         0.11 o                         
  -3  -6   7          8.89          9.01         0.28 o                         
  -2  -6   7          3.56          3.63         0.22 o                         
  -1  -6   7        277.97        300.46         3.56 o                         
   0  -6   7         31.46         31.01         1.34 o                         
   1  -6   7          6.92          5.59         0.25 o                         
   2  -6   7          9.71          9.83         0.45 o                         
   3  -6   7          0.67          0.51         0.14 o                         
   4  -6   7          1.06          1.30         0.17 o                         
  -3  -5   7         16.67         17.16         0.41 o                         
  -2  -5   7        831.03        870.81         7.72 o                         
  -1  -5   7          0.60          0.52         0.14 o                         
   0  -5   7         96.49         94.82         2.14 o                         
   1  -5   7        120.24        116.07         1.57 o                         
   2  -5   7        105.83        102.20         2.29 o                         
   3  -5   7         92.17         90.10         2.04 o                         
   4  -5   7          0.07          0.11         0.15 o                         
   5  -5   7         13.30         12.50         0.59 o                         
  -4  -4   7         17.48         17.75         0.36 o                         
  -3  -4   7          1.74          1.28         0.30 o                         
  -2  -4   7        494.28        525.06         8.72 o                         
  -1  -4   7        157.73        153.61         3.88 o                         
   0  -4   7         68.36         73.44         1.43 o                         
   1  -4   7         64.28         56.81         0.94 o                         
   2  -4   7         56.83         55.32         0.66 o                         
   3  -4   7          6.28          6.81         0.21 o                         
   4  -4   7         13.04         12.40         0.63 o                         
   5  -4   7         23.10         21.13         1.22 o                         
  -4  -3   7         49.10         52.40         1.24 o                         
  -3  -3   7        412.19        430.31         6.48 o                         
  -2  -3   7         26.71         26.89         0.49 o                         
  -1  -3   7          0.57          0.48         0.11 o                         
   0  -3   7        480.18        505.45         7.26 o                         
   1  -3   7          0.75          0.32         0.06 o                         
   2  -3   7          0.95          1.40         0.13 o                         
   3  -3   7          0.02          0.07         0.12 o                         
   4  -3   7         16.82         19.09         0.48 o                         
   5  -3   7          1.67          1.41         0.13 o                         
  -4  -2   7          0.39          0.48         0.18 o                         
  -3  -2   7         50.51         52.38         1.27 o                         
  -2  -2   7         84.86         86.17         2.06 o                         
  -1  -2   7        487.80        539.62         4.03 o                         
   0  -2   7        117.13        111.68         1.88 o                         
   1  -2   7         12.67         12.14         0.33 o                         
   2  -2   7         29.73         32.52         0.43 o                         
   3  -2   7          8.24          7.77         0.25 o                         
   4  -2   7         70.12         78.07         1.49 o                         
  -5  -1   7         15.65         16.11         0.50 o                         
  -4  -1   7         65.65         63.61         2.05 o                         
  -3  -1   7         19.73         22.38         0.49 o                         
  -2  -1   7         77.27         80.56         1.50 o                         
  -1  -1   7         51.45         63.91         0.69 o                         
   0  -1   7        160.22        148.01         3.02 o                         
   1  -1   7        226.57        227.96         3.71 o                         
   2  -1   7          4.20          3.89         0.19 o                         
   3  -1   7         75.07         75.63         1.37 o                         
   4  -1   7         10.90         11.06         0.51 o                         
  -5   0   7          0.13          0.07         0.14 o                         
  -4   0   7        113.69        102.02         4.25 o                         
  -3   0   7         14.94         15.21         0.64 o                         
  -2   0   7        173.97        168.21         2.18 o                         
  -1   0   7         36.75         30.91         0.55 o                         
   0   0   7         30.71         28.19         0.70 o                         
   1   0   7         23.41         26.81         0.69 o                         
   2   0   7         41.29         40.96         0.72 o                         
   3   0   7         22.13         23.98         0.61 o                         
   4   0   7          7.23          6.63         0.35 o                         
  -5   1   7          3.07          3.31         0.20 o                         
  -4   1   7         10.83         11.00         0.47 o                         
  -3   1   7        183.30        181.29         3.50 o                         
  -2   1   7        186.14        174.79         2.79 o                         
  -1   1   7        175.99        169.52         2.98 o                         
   0   1   7         32.61         31.69         0.88 o                         
   1   1   7          6.27          5.86         0.21 o                         
   2   1   7         45.92         51.23         0.82 o                         
   3   1   7         16.21         16.67         0.41 o                         
   4   1   7          3.33          2.38         0.29 o                         
  -5   2   7          0.16          0.17         0.13 o                         
  -4   2   7          0.41          0.51         0.27 o                         
  -3   2   7          0.77          0.73         0.18 o                         
  -2   2   7        244.25        247.69         2.81 o                         
  -1   2   7        163.17        135.43         2.23 o                         
   0   2   7        153.41        154.42         3.78 o                         
   1   2   7          0.19          0.56         0.13 o                         
   2   2   7          1.83          1.64         0.20 o                         
   3   2   7         15.93         15.83         1.07 o                         
  -5   3   7         60.23         55.56         1.60 o                         
  -4   3   7          0.23          0.30         0.20 o                         
  -3   3   7        161.48        178.98         2.08 o                         
  -2   3   7         43.50         41.17         1.40 o                         
  -1   3   7         16.52         15.69         0.50 o                         
   0   3   7         34.13         29.62         0.55 o                         
   1   3   7          0.02          0.05         0.16 o                         
   2   3   7          2.95          3.13         0.22 o                         
   3   3   7          0.09         -0.07         0.28 o                         
  -4   4   7         39.56         42.14         0.99 o                         
  -3   4   7          0.02          0.26         0.22 o                         
  -2   4   7         48.03         45.15         3.11 o                         
  -1   4   7         21.39         17.39         0.59 o                         
   0   4   7         21.82         17.65         0.42 o                         
   1   4   7         36.33         39.45         0.77 o                         
   2   4   7         12.80         12.15         0.41 o                         
  -4   5   7          8.75          7.91         0.28 o                         
  -3   5   7          2.02          1.52         0.20 o                         
  -2   5   7         51.47         50.68         2.50 o                         
  -1   5   7         65.48         60.64         2.41 o                         
   0   5   7          1.14          1.15         0.20 o                         
   1   5   7          7.07          9.17         0.27 o                         
  -3   6   7          0.34          0.39         0.23 o                         
  -2   6   7         30.74         28.20         0.54 o                         
  -1   6   7          0.86          0.32         0.14 o                         
   0   6   7         19.36         21.17         0.71 o                         
   0  -9   8         19.43         18.47         0.55 o                         
   1  -9   8          0.56          0.55         0.15 o                         
   2  -9   8          5.45          5.35         0.26 o                         
   3  -9   8          0.33          0.43         0.22 o                         
  -1  -8   8         61.99         61.94         1.90 o                         
   0  -8   8          0.09          0.13         0.16 o                         
   1  -8   8          6.90          7.70         0.28 o                         
   2  -8   8          0.08          0.20         0.14 o                         
   3  -8   8         19.42         18.59         1.55 o                         
  -2  -7   8         15.24         14.35         0.36 o                         
  -1  -7   8        131.02        136.04         3.43 o                         
   0  -7   8         41.21         43.91         1.21 o                         
   1  -7   8         14.12         13.64         0.36 o                         
   2  -7   8          2.40          2.09         0.18 o                         
   3  -7   8         23.59         24.59         0.56 o                         
   4  -7   8          4.61          3.83         0.32 o                         
  -3  -6   8         10.12          9.62         0.25 o                         
  -2  -6   8         22.30         23.57         0.45 o                         
  -1  -6   8         51.46         56.74         0.94 o                         
   0  -6   8         10.46          9.73         0.31 o                         
   1  -6   8         40.22         39.91         0.73 o                         
   2  -6   8          2.77          1.87         0.23 o                         
   3  -6   8          9.03          7.84         0.26 o                         
   4  -6   8          1.90          1.78         0.18 o                         
  -3  -5   8          6.47          6.24         0.26 o                         
  -2  -5   8          0.35          0.55         0.18 o                         
  -1  -5   8          7.20          7.60         0.32 o                         
   0  -5   8         23.04         24.46         0.96 o                         
   1  -5   8        248.52        257.58         3.19 o                         
   2  -5   8         82.41         85.33         2.02 o                         
   3  -5   8         81.41         85.86         1.61 o                         
   4  -5   8          3.00          2.96         0.17 o                         
  -4  -4   8          0.53          0.60         0.13 o                         
  -3  -4   8          4.46          5.39         0.35 o                         
  -2  -4   8         13.97         15.25         0.39 o                         
  -1  -4   8         28.93         27.32         0.91 o                         
   0  -4   8        273.77        289.17         4.32 o                         
   1  -4   8          1.71          2.26         0.31 o                         
   2  -4   8          6.63          6.76         0.21 o                         
   3  -4   8         18.29         20.46         0.36 o                         
   4  -4   8         28.56         30.39         0.75 o                         
  -4  -3   8          0.65          0.39         0.16 o                         
  -3  -3   8         43.31         50.68         0.87 o                         
  -2  -3   8          0.84          1.51         0.19 o                         
  -1  -3   8          3.52          3.69         0.16 o                         
   0  -3   8         35.54         37.01         0.71 o                         
   1  -3   8          0.84          1.23         0.16 o                         
   2  -3   8        264.61        271.52         2.50 o                         
   3  -3   8          1.54          1.43         0.17 o                         
   4  -3   8         15.39         16.36         0.41 o                         
  -4  -2   8          8.11          8.47         0.49 o                         
  -3  -2   8          5.75          8.60         0.74 o                         
  -2  -2   8          0.22          0.12         0.11 o                         
  -1  -2   8        119.80        126.59         1.03 o                         
   0  -2   8          0.26          0.17         0.11 o                         
   1  -2   8          0.15          0.12         0.15 o                         
   2  -2   8         28.32         32.57         0.71 o                         
   3  -2   8         57.21         57.69         0.79 o                         
   4  -2   8        193.64        211.98         3.10 o                         
  -4  -1   8         27.81         27.67         0.97 o                         
  -3  -1   8         53.41         45.98         1.55 o                         
  -2  -1   8         12.70         14.74         0.30 o                         
  -1  -1   8        152.49        152.22         1.19 o                         
   0  -1   8        285.66        265.23         2.71 o                         
   1  -1   8         35.58         40.63         1.48 o                         
   2  -1   8          0.02          0.20         0.13 o                         
   3  -1   8         16.72         18.21         0.37 o                         
   4  -1   8        207.87        220.39         2.66 o                         
  -5   0   8          3.05          3.14         0.21 o                         
  -4   0   8         19.53         17.14         0.55 o                         
  -3   0   8         41.38         35.09         0.80 o                         
  -2   0   8          1.85          1.34         0.15 o                         
  -1   0   8         12.66         10.62         0.27 o                         
   0   0   8         34.66         40.70         1.17 o                         
   1   0   8         48.77         50.64         1.83 o                         
   2   0   8         40.94         42.15         0.56 o                         
   3   0   8        343.96        362.36         9.78 o                         
   4   0   8          0.34          0.26         0.13 o                         
  -5   1   8          0.70          0.57         0.12 o                         
  -4   1   8        200.86        192.07        11.21 o                         
  -3   1   8         14.87         14.56         0.58 o                         
  -2   1   8         23.33         20.79         0.61 o                         
  -1   1   8        145.35        140.41         1.90 o                         
   0   1   8         70.98         71.38         2.86 o                         
   1   1   8          1.01          1.33         0.15 o                         
   2   1   8          5.52          5.75         0.22 o                         
   3   1   8          2.71          3.09         0.38 o                         
  -5   2   8          2.85          4.28         0.36 o                         
  -4   2   8         10.40         11.21         0.52 o                         
  -3   2   8         31.99         33.46         0.68 o                         
  -2   2   8        809.34        794.41        11.00 o                         
  -1   2   8         38.41         36.41         0.78 o                         
   0   2   8         19.96         16.99         0.39 o                         
   1   2   8         12.73         11.51         0.31 o                         
   2   2   8         28.47         29.54         0.62 o                         
   3   2   8         31.86         35.47         0.78 o                         
  -4   3   8         21.23         21.20         1.28 o                         
  -3   3   8         17.82         19.55         0.49 o                         
  -2   3   8        198.64        190.67         8.34 o                         
  -1   3   8         46.32         43.76         3.02 o                         
   0   3   8          0.03          0.06         0.15 o                         
   1   3   8          8.73          8.22         0.29 o                         
   2   3   8         62.72         71.21         0.93 o                         
  -4   4   8          9.08          9.23         0.39 o                         
  -3   4   8        219.31        246.98         3.55 o                         
  -2   4   8          1.04          1.62         0.24 o                         
  -1   4   8          0.64          1.15         0.23 o                         
   0   4   8         32.61         31.47         0.77 o                         
   1   4   8          7.34          8.59         0.29 o                         
  -3   5   8         10.22         10.87         0.68 o                         
  -2   5   8         23.46         26.85         0.57 o                         
  -1   5   8         19.22         15.30         1.12 o                         
   0   5   8          5.70          6.64         0.28 o                         
  -2   6   8          4.31          4.53         0.36 o                         
  -1   6   8          4.19          3.07         0.22 o                         
   0  -9   9         17.33         14.78         1.32 o                         
   1  -9   9          6.82          6.47         0.31 o                         
   2  -9   9          1.93          1.43         0.49 o                         
  -1  -8   9          5.00          4.53         0.33 o                         
   0  -8   9         70.39         71.84         1.95 o                         
   1  -8   9          3.68          2.70         0.22 o                         
   2  -8   9          0.49          0.51         0.15 o                         
   3  -8   9          1.91          1.39         0.23 o                         
  -2  -7   9          1.05          0.94         0.17 o                         
  -1  -7   9        464.09        505.92         5.01 o                         
   0  -7   9          1.75          1.23         0.19 o                         
   1  -7   9         49.97         53.86         0.91 o                         
   2  -7   9          4.73          3.81         0.29 o                         
   3  -7   9          0.39          0.25         0.21 o                         
   4  -7   9         43.06         30.25         2.53 o                         
  -3  -6   9          9.27          8.23         0.29 o                         
  -2  -6   9          2.94          2.91         0.21 o                         
  -1  -6   9        102.72        105.42         5.90 o                         
   0  -6   9         62.16         64.31         1.38 o                         
   1  -6   9         39.26         43.25         1.05 o                         
   2  -6   9         42.04         41.75         1.11 o                         
   3  -6   9         21.93         21.92         0.83 o                         
   4  -6   9          1.06          0.73         0.26 o                         
  -3  -5   9         54.03         57.36         0.81 o                         
  -2  -5   9        163.82        172.52         1.96 o                         
  -1  -5   9          4.93          4.39         0.29 o                         
   0  -5   9          0.16          0.42         0.23 o                         
   1  -5   9         27.97         27.91         1.02 o                         
   2  -5   9         30.86         29.50         0.93 o                         
   3  -5   9         14.94         13.31         0.30 o                         
   4  -5   9          2.16          1.52         0.16 o                         
  -4  -4   9          0.55          0.48         0.12 o                         
  -3  -4   9         12.75         14.86         0.63 o                         
  -2  -4   9        128.30        119.29         2.06 o                         
  -1  -4   9         22.01         22.82         0.45 o                         
   0  -4   9        180.75        190.85         3.07 o                         
   1  -4   9         22.65         22.08         0.60 o                         
   2  -4   9          2.10          2.48         0.22 o                         
   3  -4   9          5.34          6.05         0.22 o                         
   4  -4   9         26.00         26.80         0.47 o                         
  -4  -3   9          3.94          4.24         0.27 o                         
  -3  -3   9          0.62          0.44         0.25 o                         
  -2  -3   9          8.69          9.41         0.31 o                         
  -1  -3   9         19.06         19.46         0.33 o                         
   0  -3   9          1.89          1.54         0.16 o                         
   1  -3   9         24.23         21.63         0.50 o                         
   2  -3   9          2.90          2.23         0.16 o                         
   3  -3   9          1.58          1.05         0.15 o                         
   4  -3   9         33.39         33.73         0.60 o                         
  -4  -2   9          9.03          9.68         0.90 o                         
  -3  -2   9        124.17        109.39         2.13 o                         
  -2  -2   9          1.40          0.88         0.13 o                         
  -1  -2   9         53.31         52.61         0.64 o                         
   0  -2   9         23.46         24.05         0.49 o                         
   1  -2   9         25.20         24.22         0.52 o                         
   2  -2   9         19.61         20.42         0.39 o                         
   3  -2   9         11.66         11.71         0.32 o                         
   4  -2   9         98.26        102.19         1.54 o                         
  -4  -1   9         37.17         41.33         0.78 o                         
  -3  -1   9          0.31          0.40         0.22 o                         
  -2  -1   9         92.42         87.67         1.56 o                         
  -1  -1   9        229.63        226.58         1.69 o                         
   0  -1   9          0.16          0.06         0.13 o                         
   1  -1   9        108.01        112.94         3.26 o                         
   2  -1   9          7.44          8.16         0.28 o                         
   3  -1   9         19.95         21.46         0.51 o                         
   4  -1   9          2.70          3.01         0.17 o                         
  -4   0   9          6.86          9.51         0.66 o                         
  -3   0   9         12.80         14.01         0.89 o                         
  -2   0   9         25.43         27.16         0.65 o                         
  -1   0   9        457.85        458.15         4.06 o                         
   0   0   9         46.64         45.73         0.81 o                         
   1   0   9         53.33         58.44         2.23 o                         
   2   0   9          8.79          9.69         0.31 o                         
   3   0   9         45.49         49.37         0.86 o                         
  -4   1   9         11.45         11.15         0.49 o                         
  -3   1   9         23.95         24.77         0.65 o                         
  -2   1   9        221.44        216.12         3.41 o                         
  -1   1   9        237.34        235.99         3.29 o                         
   0   1   9         17.87         17.78         0.53 o                         
   1   1   9         32.30         26.98         0.72 o                         
   2   1   9          3.43          3.54         0.20 o                         
   3   1   9          1.10          1.04         0.17 o                         
  -4   2   9          3.03          3.10         0.31 o                         
  -3   2   9         44.81         48.85         0.93 o                         
  -2   2   9         55.61         58.37         2.70 o                         
  -1   2   9          9.18          8.61         0.40 o                         
   0   2   9         51.48         39.38         2.23 o                         
   1   2   9         65.20         58.97         2.05 o                         
   2   2   9         42.01         45.38         0.73 o                         
  -4   3   9          8.37          8.98         0.77 o                         
  -3   3   9          8.10          8.86         0.31 o                         
  -2   3   9          0.00         -0.08         0.39 o                         
  -1   3   9         14.40         14.72         0.44 o                         
   0   3   9         94.51         79.29         3.04 o                         
   1   3   9          1.03          0.86         0.14 o                         
   2   3   9          0.00          0.05         0.10 o                         
  -3   4   9         12.28         12.24         0.46 o                         
  -2   4   9          0.58          0.40         0.19 o                         
  -1   4   9         32.17         36.19         0.93 o                         
   0   4   9          6.84          4.79         0.49 o                         
   1   4   9          5.96          5.44         0.22 o                         
  -2   5   9          0.94          1.41         0.20 o                         
  -1   5   9         16.41         12.47         0.63 o                         
   1  -9  10          7.09          6.09         0.28 o                         
  -1  -8  10         12.16         11.22         0.33 o                         
   0  -8  10         50.13         52.35         1.15 o                         
   1  -8  10          6.15          6.71         0.38 o                         
   2  -8  10         62.06         61.87         0.88 o                         
   3  -8  10          1.93          2.18         0.18 o                         
  -2  -7  10         18.75         17.78         0.52 o                         
  -1  -7  10         57.43         62.81         1.07 o                         
   0  -7  10          1.26          1.35         0.22 o                         
   1  -7  10          6.51          6.88         0.61 o                         
   2  -7  10        100.49        106.05         1.66 o                         
   3  -7  10         10.01         10.07         0.82 o                         
  -2  -6  10          0.02          0.16         0.18 o                         
  -1  -6  10         20.67         21.35         0.53 o                         
   0  -6  10          6.52          7.42         0.39 o                         
   1  -6  10        239.16        251.05         3.84 o                         
   2  -6  10          1.83          2.16         0.25 o                         
   3  -6  10          3.50          2.93         0.21 o                         
   4  -6  10          7.29          4.91         0.43 o                         
  -3  -5  10         16.03         16.43         0.62 o                         
  -2  -5  10         75.16         69.11         1.91 o                         
  -1  -5  10          0.49          0.52         0.20 o                         
   0  -5  10          1.27          1.03         0.23 o                         
   1  -5  10          0.02          0.11         0.30 o                         
   2  -5  10          3.33          3.47         0.31 o                         
   3  -5  10         51.40         56.92         1.23 o                         
   4  -5  10          5.13          4.12         0.44 o                         
  -3  -4  10          0.07          0.23         0.35 o                         
  -2  -4  10          5.99          4.68         0.24 o                         
  -1  -4  10          0.66          0.88         0.14 o                         
   0  -4  10        104.13        103.26         1.55 o                         
   1  -4  10          0.01          0.04         0.20 o                         
   2  -4  10         11.49         12.82         0.58 o                         
   3  -4  10         16.37         17.18         0.42 o                         
   4  -4  10          6.24          4.70         0.44 o                         
  -4  -3  10         35.51         42.26         1.23 o                         
  -3  -3  10          8.47          8.36         0.38 o                         
  -2  -3  10         73.91         68.83         1.23 o                         
  -1  -3  10         10.16          9.76         0.23 o                         
   0  -3  10        239.41        241.08         2.61 o                         
   1  -3  10        112.79        114.55         2.82 o                         
   2  -3  10          0.16          0.28         0.21 o                         
   3  -3  10          1.03          1.02         0.13 o                         
   4  -3  10         19.17         20.18         0.69 o                         
  -4  -2  10          0.02          0.04         0.20 o                         
  -3  -2  10         12.15         10.71         0.36 o                         
  -2  -2  10          5.15          3.63         0.19 o                         
  -1  -2  10          2.65          2.68         0.13 o                         
   0  -2  10         26.88         28.26         0.66 o                         
   1  -2  10         47.42         49.47         1.65 o                         
   2  -2  10         12.67         14.33         0.61 o                         
   3  -2  10         12.38         11.66         0.37 o                         
  -4  -1  10          3.63          3.83         0.42 o                         
  -3  -1  10        215.71        200.49         3.49 o                         
  -2  -1  10         24.11         22.19         0.42 o                         
  -1  -1  10         85.03         82.26         0.98 o                         
   0  -1  10         10.42         10.03         0.62 o                         
   1  -1  10          0.00          0.35         0.27 o                         
   2  -1  10          0.83          1.40         0.16 o                         
   3  -1  10          0.41          0.21         0.12 o                         
  -4   0  10          0.25          0.18         0.14 o                         
  -3   0  10          0.00          0.26         0.19 o                         
  -2   0  10         28.07         27.10         0.88 o                         
  -1   0  10        616.41        613.34         5.56 o                         
   0   0  10         44.54         46.66         0.93 o                         
   1   0  10         55.33         56.27         2.36 o                         
   2   0  10          0.17          0.22         0.13 o                         
   3   0  10          4.63          4.69         0.22 o                         
  -4   1  10          0.60          0.29         0.20 o                         
  -3   1  10          5.33          4.44         0.36 o                         
  -2   1  10         15.31         16.04         1.03 o                         
  -1   1  10         32.36         32.27         0.73 o                         
   0   1  10         83.64         91.06         1.75 o                         
   1   1  10          0.80          0.69         0.15 o                         
   2   1  10         10.98         10.76         0.35 o                         
  -4   2  10          6.58          4.05         0.44 o                         
  -3   2  10         15.49         17.55         0.49 o                         
  -2   2  10        126.66        147.43         2.39 o                         
  -1   2  10          1.07          0.35         0.27 o                         
   0   2  10         15.43         17.15         0.90 o                         
   1   2  10          2.13          1.48         0.14 o                         
   2   2  10         36.71         37.95         0.87 o                         
  -3   3  10          1.01          1.07         0.23 o                         
  -2   3  10         73.73         86.96         1.61 o                         
  -1   3  10         17.25         18.53         0.56 o                         
   0   3  10         15.99         15.01         0.83 o                         
   1   3  10          5.12          7.30         0.34 o                         
  -3   4  10          0.42          0.53         0.15 o                         
  -2   4  10          0.23          0.02         0.18 o                         
  -1   4  10          8.35          8.93         0.30 o                         
   0   4  10          1.23          1.69         0.20 o                         
   0  -8  11         15.70         14.47         1.06 o                         
   1  -8  11         17.07         18.73         0.46 o                         
   2  -8  11          0.68          0.87         0.14 o                         
  -1  -7  11          8.30          8.33         0.33 o                         
   0  -7  11          2.26          2.21         0.29 o                         
   1  -7  11          1.84          2.13         0.32 o                         
   2  -7  11          0.01          0.11         0.18 o                         
   3  -7  11         19.70         18.03         0.64 o                         
  -2  -6  11         15.66         15.28         0.88 o                         
  -1  -6  11         76.55         77.84         1.50 o                         
   0  -6  11          3.85          3.61         0.35 o                         
   1  -6  11          9.73         11.91         0.81 o                         
   2  -6  11          3.70          3.49         0.28 o                         
   3  -6  11          6.54          5.66         0.34 o                         
  -3  -5  11          9.62          8.04         0.48 o                         
  -2  -5  11         25.93         26.75         0.78 o                         
  -1  -5  11         18.84         20.24         0.50 o                         
   0  -5  11          1.17          1.30         0.20 o                         
   1  -5  11          3.87          4.53         0.45 o                         
   2  -5  11          0.57          1.11         0.26 o                         
   3  -5  11          0.39          0.45         0.17 o                         
  -3  -4  11          4.88          5.49         0.34 o                         
  -2  -4  11         65.68         57.40         1.17 o                         
  -1  -4  11          2.18          1.98         0.15 o                         
   0  -4  11          0.92          1.02         0.21 o                         
   1  -4  11         47.59         51.77         2.34 o                         
   2  -4  11          0.75          0.77         0.26 o                         
   3  -4  11          7.81          9.45         0.48 o                         
  -3  -3  11         48.17         49.97         0.85 o                         
  -2  -3  11         39.90         36.91         0.79 o                         
  -1  -3  11         42.08         42.42         0.57 o                         
   0  -3  11        100.55        109.00         1.37 o                         
   1  -3  11         21.02         23.72         1.14 o                         
   2  -3  11         46.17         49.10         1.02 o                         
   3  -3  11          7.51          7.76         0.36 o                         
  -3  -2  11         10.92         15.15         0.44 o                         
  -2  -2  11          4.21          4.65         0.21 o                         
  -1  -2  11         42.70         42.13         0.47 o                         
   0  -2  11        602.24        631.54         6.97 o                         
   1  -2  11          0.59          0.54         0.27 o                         
   2  -2  11         19.09         20.37         0.60 o                         
   3  -2  11         14.53         15.00         0.78 o                         
  -4  -1  11          0.01          0.17         0.15 o                         
  -3  -1  11          2.73          2.79         0.23 o                         
  -2  -1  11         30.01         28.90         0.54 o                         
  -1  -1  11        175.03        181.73         1.66 o                         
   0  -1  11        169.54        182.20         2.99 o                         
   1  -1  11          0.34          0.48         0.27 o                         
   2  -1  11         43.09         45.07         1.03 o                         
   3  -1  11         15.19         12.14         0.65 o                         
  -4   0  11          0.16          0.58         0.23 o                         
  -3   0  11          1.79          1.56         0.32 o                         
  -2   0  11         46.18         48.20         0.90 o                         
  -1   0  11        196.24        205.47         2.65 o                         
   0   0  11          1.63          1.20         0.18 o                         
   1   0  11         34.61         34.40         0.93 o                         
   2   0  11         41.93         43.38         0.79 o                         
  -3   1  11          9.19          9.62         2.09 o                         
  -2   1  11         10.25         10.66         0.77 o                         
  -1   1  11         20.03         18.16         0.52 o                         
   0   1  11          0.04          0.11         0.15 o                         
   1   1  11        121.42        114.63         1.92 o                         
   2   1  11          5.54          6.15         0.35 o                         
  -3   2  11          5.59          7.25         0.50 o                         
  -2   2  11         25.40         25.71         0.74 o                         
  -1   2  11          0.00          0.07         0.18 o                         
   0   2  11         12.09         10.48         0.75 o                         
   1   2  11          0.01          0.16         0.14 o                         
  -2   3  11         19.89         24.74         0.60 o                         
  -1   3  11          1.15          1.59         0.18 o                         
   0   3  11         30.41         27.95         0.67 o                         
  -1  -7  12         17.12         15.83         0.49 o                         
   0  -7  12          0.03          0.18         0.15 o                         
   1  -7  12          1.03          1.26         0.19 o                         
   2  -7  12         15.46         17.75         0.43 o                         
  -2  -6  12          6.00          5.02         0.27 o                         
  -1  -6  12         14.12         13.31         0.50 o                         
   0  -6  12          0.87          0.62         0.19 o                         
   1  -6  12         22.17         23.51         1.03 o                         
   2  -6  12          0.26          0.25         0.18 o                         
  -2  -5  12          3.60          3.49         0.23 o                         
  -1  -5  12         24.85         25.57         0.51 o                         
   0  -5  12          0.58          0.31         0.18 o                         
   1  -5  12        168.35        177.47         8.88 o                         
   2  -5  12         14.97         16.10         0.68 o                         
   3  -5  12          6.60          5.50         0.83 o                         
  -3  -4  12          0.91          0.63         0.17 o                         
  -2  -4  12         13.24         13.20         0.40 o                         
  -1  -4  12          0.10          0.10         0.13 o                         
   0  -4  12         26.33         27.90         0.49 o                         
   1  -4  12          0.75          1.55         0.32 o                         
   2  -4  12         10.15          9.93         0.40 o                         
   3  -4  12          0.42          0.30         0.13 o                         
  -3  -3  12          9.48          9.10         0.35 o                         
  -2  -3  12         73.13         61.39         1.48 o                         
  -1  -3  12         27.25         25.99         0.44 o                         
   0  -3  12         80.59         82.52         1.37 o                         
   1  -3  12         13.91         15.07         0.85 o                         
   2  -3  12          3.03          2.97         0.25 o                         
   3  -3  12          0.55          0.37         0.26 o                         
  -3  -2  12          5.11          3.65         0.33 o                         
  -2  -2  12          0.00          0.00         0.17 o                         
  -1  -2  12          7.33          6.40         0.22 o                         
   0  -2  12        151.62        153.01         2.24 o                         
   1  -2  12          8.39         10.12         0.50 o                         
   2  -2  12         54.66         56.19         0.96 o                         
  -3  -1  12         30.62         31.58         2.14 o                         
  -2  -1  12          0.04          0.20         0.12 o                         
  -1  -1  12         12.56         12.88         0.28 o                         
   0  -1  12          0.16          0.10         0.21 o                         
   1  -1  12         37.01         40.11         0.82 o                         
   2  -1  12          9.34         10.19         0.37 o                         
  -3   0  12          0.23         -0.02         0.24 o                         
  -2   0  12          7.89          7.73         0.34 o                         
  -1   0  12          7.07          7.17         0.25 o                         
   0   0  12          8.66          7.98         0.45 o                         
   1   0  12         17.79         17.56         0.50 o                         
   2   0  12          1.85          1.99         0.37 o                         
  -3   1  12         17.35         19.57         0.73 o                         
  -2   1  12          1.06          1.25         0.23 o                         
  -1   1  12         73.79         71.45         1.34 o                         
   0   1  12          1.81          1.44         0.26 o                         
   1   1  12          1.23          1.26         0.17 o                         
  -2   2  12         26.43         28.32         0.66 o                         
  -1   2  12          0.06          0.43         0.14 o                         
   0   2  12          3.61          2.91         0.20 o                         
   0  -7  13         22.83         23.91         0.81 o                         
   1  -7  13          1.74          1.87         0.19 o                         
  -1  -6  13         28.96         25.89         0.81 o                         
   0  -6  13          0.08          0.01         0.14 o                         
   1  -6  13          0.11          0.06         0.18 o                         
   2  -6  13         54.84         55.36         0.99 o                         
  -1  -5  13         56.07         54.55         0.94 o                         
   0  -5  13         28.75         30.93         0.62 o                         
   1  -5  13         28.21         28.81         0.76 o                         
   2  -5  13          8.48          8.37         0.29 o                         
  -2  -4  13          1.41          2.38         0.28 o                         
  -1  -4  13          0.00         -0.07         0.14 o                         
   0  -4  13         17.60         17.24         0.39 o                         
   1  -4  13        440.13        448.76        23.95 o                         
   2  -4  13          0.16          0.29         0.14 o                         
  -1  -3  13          8.52          7.27         0.27 o                         
   0  -3  13        124.52        133.35         1.81 o                         
   1  -3  13         34.75         31.27         0.95 o                         
   2  -3  13          1.92          2.02         0.18 o                         
  -1  -2  13         41.87         40.91         0.61 o                         
   0  -2  13        146.20        155.11         1.85 o                         
   1  -2  13          4.44          4.02         0.25 o                         
   2  -2  13         15.09         13.48         0.38 o                         
  -2  -1  13          4.17          4.75         0.33 o                         
  -1  -1  13         17.82         17.22         0.36 o                         
   0  -1  13         78.44         80.30         1.42 o                         
   1  -1  13          0.84          0.92         0.16 o                         
  -2   0  13          4.16          3.92         0.19 o                         
  -1   0  13          0.54          0.36         0.15 o                         
   0   0  13          2.40          2.14         0.21 o                         
   1   0  13          4.62          3.27         0.45 o                         
  -2   1  13          1.65          1.46         0.18 o                         
  -1   1  13         49.11         48.99         2.81 o                         
   0   1  13          0.28          0.11         0.10 o                         
   0  -5  14          7.43          7.51         0.47 o                         
   1  -5  14         57.92         53.15         0.96 o                         
   0  -4  14          5.17          4.93         0.22 o                         
   1  -4  14          2.15          1.93         0.19 o                         
   0  -3  14          0.91          1.12         0.15 o                         
   1  -3  14          0.80          0.70         0.29 o                         
   0  -2  14          7.98          7.84         0.34 o                         
   1  -2  14          2.70          2.35         0.27 o                         
  -1  -1  14          2.20          1.54         0.23 o                         
   0  -1  14         18.07         17.52         0.38 o                         
                                                                                
