# Supplementary material for: Crystal structures and Hirshfeld surfaces of four meth­oxy­benzaldehyde oxime derivatives, 2-MeO-XC6H3C=NOH (X = H and 2-, 3- and 4-MeO): different conformations and hydrogen-bonding patterns
Source: Acta Crystallogr E Crystallogr Commun. 2018 Oct 9;74(Pt 11):1553–60. doi: 10.1107/S2056989018014020 (PMC6218896; doi:10.1107/S2056989018014020)
Supplement: Supplementary file 5 [file e-74-01553-4sup5.hkl]

data_4                                                                          
_shelx_title ' 606_a.res in P2(1)/c'                                            
_shelx_refln_list_code          4                                               
_shelx_F_calc_maximum      147.13                                               
_exptl_crystal_F_000       768.00                                               
_reflns_d_resolution_high  0.7701                                               
                                                                                
loop_                                                                           
 _space_group_symop_operation_xyz                                               
 'x, y, z'                                                                      
 '-x, y+1/2, -z+1/2'                                                            
 '-x, -y, -z'                                                                   
 'x, -y-1/2, z-1/2'                                                             
                                                                                
_cell_length_a     7.6480                                                       
_cell_length_b    21.3380                                                       
_cell_length_c    10.9421                                                       
_cell_angle_alpha  90.000                                                       
_cell_angle_beta   90.555                                                       
_cell_angle_gamma  90.000                                                       
                                                                                
_shelx_F_squared_multiplier     1.000                                           
                                                                                
loop_                                                                           
 _refln_index_h                                                                 
 _refln_index_k                                                                 
 _refln_index_l                                                                 
 _refln_F_squared_calc                                                          
 _refln_F_squared_meas                                                          
 _refln_F_squared_sigma                                                         
 _refln_observed_status                                                         
   1   0   0        297.53        280.50         2.11 o                         
   2   0   0      11885.17      11726.52        79.79 o                         
   3   0   0        936.18        914.27         8.95 o                         
   4   0   0       1293.58       1218.79        11.20 o                         
   5   0   0       1763.52       1889.74        14.76 o                         
   6   0   0         43.07         52.22         1.82 o                         
   7   0   0        254.86        241.25         4.15 o                         
   8   0   0          8.26          9.24         1.32 o                         
   9   0   0         77.83         73.30         2.42 o                         
   1   1   0         89.32         82.68         0.67 o                         
   3   1   0        507.41        511.79         3.73 o                         
   4   1   0        325.96        315.00         3.28 o                         
   5   1   0        442.73        457.29         3.47 o                         
   6   1   0        154.22        157.29         1.94 o                         
   7   1   0       1179.49       1183.63         8.48 o                         
   8   1   0         86.97         84.68         1.77 o                         
   9   1   0         90.87         93.70         2.53 o                         
   0   2   0       1105.78       1031.18         9.84 o                         
   1   2   0       2036.87       1924.06         9.09 o                         
   2   2   0        595.17        591.07         3.46 o                         
   3   2   0         47.29         48.68         0.95 o                         
   4   2   0        608.26        557.04         4.21 o                         
   5   2   0        954.61        975.08         5.80 o                         
   6   2   0          4.62          6.73         0.63 o                         
   7   2   0          4.55          2.44         0.70 o                         
   8   2   0          8.61          8.08         0.90 o                         
   9   2   0        243.26        251.10         3.18 o                         
   1   3   0        126.46        105.47         0.94 o                         
   2   3   0        804.76        784.57         4.69 o                         
   3   3   0         26.36         30.64         0.70 o                         
   4   3   0        923.00        944.65         6.11 o                         
   5   3   0        104.19        102.61         1.44 o                         
   6   3   0        543.01        573.29         3.96 o                         
   7   3   0        168.71        174.38         2.19 o                         
   8   3   0          0.85          0.28         0.77 o                         
   9   3   0          0.23          0.75         1.14 o                         
   0   4   0        324.11        296.81         2.36 o                         
   1   4   0       1105.04       1009.96         5.33 o                         
   2   4   0        847.74        881.39         5.22 o                         
   3   4   0        119.49        106.16         1.52 o                         
   4   4   0        517.33        483.68         3.60 o                         
   5   4   0        149.06        159.15         1.74 o                         
   6   4   0         82.61         89.15         1.36 o                         
   7   4   0          0.68          0.57         0.68 o                         
   8   4   0          0.19          0.00         0.93 o                         
   9   4   0        100.61        100.06         3.62 o                         
   1   5   0        226.85        215.49         1.65 o                         
   2   5   0          2.29          1.59         0.35 o                         
   3   5   0       3709.62       3622.67        20.57 o                         
   4   5   0        235.05        234.17         2.26 o                         
   5   5   0         81.71         73.61         1.26 o                         
   6   5   0        103.19         95.25         1.49 o                         
   7   5   0          5.38          2.73         0.71 o                         
   8   5   0        124.59        127.67         1.99 o                         
   9   5   0        382.77        399.07         3.81 o                         
   0   6   0        458.07        448.67         3.78 o                         
   1   6   0         12.79         17.36         0.49 o                         
   2   6   0          5.68          5.37         0.40 o                         
   3   6   0        783.77        796.91         5.40 o                         
   4   6   0          0.31          1.85         0.48 o                         
   5   6   0        284.65        319.26         2.83 o                         
   6   6   0         64.98         68.60         1.68 o                         
   7   6   0         41.38         39.91         1.15 o                         
   8   6   0         18.29         17.92         1.01 o                         
   9   6   0        102.93        105.09         2.17 o                         
   1   7   0       3968.04       3949.79        19.46 o                         
   2   7   0        232.25        232.91         2.07 o                         
   3   7   0         81.48         90.68         1.62 o                         
   4   7   0          2.76          3.92         0.54 o                         
   5   7   0       1662.97       1668.38        10.70 o                         
   6   7   0        209.43        216.57         2.41 o                         
   7   7   0         93.94         92.48         1.60 o                         
   8   7   0          0.28         -0.81         0.81 o                         
   9   7   0         24.21         22.13         1.32 o                         
   0   8   0        510.23        567.90         4.82 o                         
   1   8   0        283.31        248.96         2.53 o                         
   2   8   0         24.01         27.39         0.58 o                         
   3   8   0        126.15        125.08         1.76 o                         
   4   8   0        337.75        333.49         3.53 o                         
   5   8   0          8.56         10.59         0.74 o                         
   6   8   0         13.24         14.32         0.85 o                         
   7   8   0         10.54         12.57         0.90 o                         
   8   8   0        122.84        117.13         1.92 o                         
   9   8   0         62.57         63.98         1.92 o                         
   1   9   0       1008.75       1044.27         5.33 o                         
   2   9   0       2269.18       2377.82        10.80 o                         
   3   9   0         78.63         81.12         1.21 o                         
   4   9   0          0.01          0.56         0.46 o                         
   5   9   0          7.02          5.17         0.81 o                         
   6   9   0         53.50         45.23         1.26 o                         
   7   9   0          0.45          1.01         0.78 o                         
   8   9   0         51.54         52.71         1.52 o                         
   9   9   0          0.60          1.23         1.18 o                         
   0  10   0        529.48        533.27         4.35 o                         
   1  10   0        989.88       1139.37         5.58 o                         
   2  10   0       1748.00       1795.44         8.42 o                         
   3  10   0        496.01        551.55         3.58 o                         
   4  10   0        102.47         97.08         1.98 o                         
   5  10   0        222.78        227.78         2.47 o                         
   6  10   0         59.90         59.66         1.29 o                         
   7  10   0       1658.89       1673.02        11.53 o                         
   8  10   0         76.46         75.08         2.08 o                         
   9  10   0        499.65        497.23         6.75 o                         
   1  11   0         92.78         98.90         1.00 o                         
   2  11   0         80.99         88.31         1.34 o                         
   3  11   0        144.44        195.77         1.61 o                         
   4  11   0        308.28        291.44         2.39 o                         
   5  11   0        818.47        793.34         6.02 o                         
   6  11   0        156.28        154.64         1.95 o                         
   7  11   0        335.93        341.63         3.41 o                         
   8  11   0        235.20        242.35         2.74 o                         
   9  11   0        448.75        464.32         6.35 o                         
   0  12   0       3297.16       3468.50        21.19 o                         
   1  12   0       4337.76       4822.56        22.04 o                         
   2  12   0        238.71        252.50         1.94 o                         
   3  12   0        212.81        228.72         1.73 o                         
   4  12   0       1557.81       1529.03         7.95 o                         
   5  12   0        253.01        254.99         3.48 o                         
   6  12   0        902.67        911.47         5.70 o                         
   7  12   0        138.57        148.23         2.12 o                         
   8  12   0        341.65        340.35         4.00 o                         
   1  13   0       1022.72       1106.13         5.67 o                         
   2  13   0        187.51        180.22         1.59 o                         
   3  13   0       1552.88       1552.22         7.99 o                         
   4  13   0         26.15         25.47         0.69 o                         
   5  13   0         55.77         57.35         1.35 o                         
   6  13   0        154.59        174.06         2.09 o                         
   7  13   0          9.86          8.30         0.79 o                         
   8  13   0        351.84        359.24         4.41 o                         
   0  14   0        325.69        353.51         3.57 o                         
   1  14   0         10.07         12.44         0.43 o                         
   2  14   0          2.40          2.49         0.33 o                         
   3  14   0        223.06        246.27         2.27 o                         
   4  14   0          9.34          8.48         0.50 o                         
   5  14   0        653.15        640.94         4.41 o                         
   6  14   0        472.73        464.69         3.57 o                         
   7  14   0          2.60          2.18         0.65 o                         
   8  14   0        201.82        200.50         2.92 o                         
   1  15   0       1256.84       1211.85         5.93 o                         
   2  15   0        148.42        158.62         1.60 o                         
   3  15   0         52.34         51.83         0.94 o                         
   4  15   0        603.18        582.13         3.97 o                         
   5  15   0         34.27         34.83         1.06 o                         
   6  15   0        120.76        129.74         1.77 o                         
   7  15   0         46.41         45.16         1.07 o                         
   8  15   0          9.24         10.69         1.26 o                         
   0  16   0       1484.03       1613.19        12.62 o                         
   1  16   0        591.93        576.74         3.57 o                         
   2  16   0         36.09         31.68         0.80 o                         
   3  16   0        719.04        718.02         4.20 o                         
   4  16   0        297.14        287.53         2.78 o                         
   5  16   0          0.57          0.25         0.57 o                         
   6  16   0        101.40        101.87         1.76 o                         
   7  16   0         32.33         31.77         1.37 o                         
   8  16   0        101.85        113.12         2.50 o                         
   1  17   0         97.75        105.20         1.36 o                         
   2  17   0       2422.31       2443.23        11.65 o                         
   3  17   0        366.97        352.95         2.71 o                         
   4  17   0         43.57         46.64         1.03 o                         
   5  17   0        320.30        317.23         3.19 o                         
   6  17   0         24.41         22.31         0.79 o                         
   7  17   0        192.68        202.60         2.80 o                         
   0  18   0        857.63        874.50        11.09 o                         
   1  18   0        224.50        201.78         2.03 o                         
   2  18   0        301.44        324.60         2.44 o                         
   3  18   0        558.89        536.67         4.31 o                         
   4  18   0        115.59        117.58         1.97 o                         
   5  18   0        164.05        157.76         2.01 o                         
   6  18   0         11.19          8.49         0.71 o                         
   7  18   0          5.67          5.39         0.89 o                         
   1  19   0          7.34          5.34         0.64 o                         
   2  19   0         48.65         54.74         0.92 o                         
   3  19   0         24.85         20.35         0.79 o                         
   4  19   0        286.07        301.54         2.66 o                         
   5  19   0        700.01        714.98         5.05 o                         
   6  19   0         70.80         67.91         2.07 o                         
   7  19   0         29.96         29.08         1.34 o                         
   0  20   0         43.45         47.84         2.40 o                         
   1  20   0        314.51        301.21         2.85 o                         
   2  20   0         22.67         24.76         0.74 o                         
   3  20   0         52.60         44.12         1.04 o                         
   4  20   0        160.20        145.34         1.74 o                         
   5  20   0          9.65          9.73         0.74 o                         
   6  20   0        286.90        300.48         4.22 o                         
   1  21   0        157.51        141.62         2.04 o                         
   2  21   0        344.46        352.21         3.41 o                         
   3  21   0          3.20          2.07         0.59 o                         
   4  21   0        185.60        190.69         2.20 o                         
   5  21   0         54.38         51.85         1.08 o                         
   6  21   0         85.81         90.72         2.04 o                         
   0  22   0        297.30        268.50         3.93 o                         
   1  22   0        990.11        894.87         6.50 o                         
   2  22   0         23.89         28.55         1.05 o                         
   3  22   0         19.21         22.19         0.80 o                         
   4  22   0          0.19          0.14         0.71 o                         
   5  22   0          0.26          0.44         0.78 o                         
   6  22   0          0.57          0.06         0.92 o                         
   1  23   0          1.46          2.03         0.76 o                         
   2  23   0        298.63        291.23         3.81 o                         
   3  23   0          0.05          0.24         0.64 o                         
   4  23   0         38.42         37.16         1.66 o                         
   5  23   0        385.38        456.31         6.76 o                         
   0  24   0         24.68         33.48         1.85 o                         
   1  24   0         12.75         15.95         1.07 o                         
   2  24   0         58.68         57.86         1.41 o                         
   3  24   0         93.52         97.65         2.31 o                         
   4  24   0          6.05         10.94         1.27 o                         
   1  25   0         52.54         54.32         1.49 o                         
   2  25   0         10.93         13.62         1.08 o                         
   3  25   0          5.98         11.17         1.42 o                         
   4  25   0         17.86         21.63         1.74 o                         
   0  26   0         10.75          9.76         1.50 o                         
   1  26   0          3.50          2.74         1.13 o                         
   2  26   0          0.92          0.94         1.31 o                         
   3  26   0         20.94         21.37         1.63 o                         
   1  27   0         90.73         86.07         2.05 o                         
   2  27   0         20.50         18.51         1.45 o                         
  -9   1   1          4.38          3.97         1.09 o                         
  -8   1   1        271.31        271.05         3.11 o                         
  -7   1   1         36.24         38.90         1.31 o                         
  -6   1   1        340.94        360.95         3.24 o                         
  -5   1   1       1162.54       1151.39         6.90 o                         
  -4   1   1          0.80          0.08         0.40 o                         
  -3   1   1       2847.57       2652.94        15.22 o                         
  -2   1   1       7361.77       7127.02        38.70 o                         
  -1   1   1       6438.25       6121.90        29.51 o                         
   0   1   1        514.08        477.59         3.71 o                         
   1   1   1       1379.23       1295.48         6.00 o                         
   2   1   1       1107.81       1066.62         5.26 o                         
   3   1   1        834.89        809.40         4.82 o                         
   4   1   1        659.38        703.71         5.11 o                         
   5   1   1         54.27         50.81         1.12 o                         
   6   1   1         51.40         51.34         1.22 o                         
   7   1   1        694.69        710.97         5.63 o                         
   8   1   1        386.07        388.95         3.75 o                         
   9   1   1         28.11         27.43         1.38 o                         
  -9   2   1         74.64         75.83         2.00 o                         
  -8   2   1        111.53        111.14         1.94 o                         
  -7   2   1        154.22        154.95         2.48 o                         
  -6   2   1        901.62        956.70         6.19 o                         
  -5   2   1        589.21        578.81         4.07 o                         
  -4   2   1       2761.51       2737.56        15.01 o                         
  -3   2   1          1.13          3.08         0.39 o                         
  -2   2   1        101.50        108.79         1.09 o                         
  -1   2   1        884.45        859.17         4.37 o                         
   0   2   1       1755.66       1660.66         6.92 o                         
   1   2   1       9503.58       9071.45        45.98 o                         
   3   2   1         55.48         63.81         0.93 o                         
   4   2   1       2500.22       2532.75        14.10 o                         
   5   2   1        874.26        900.43         6.10 o                         
   6   2   1          0.25          1.05         0.59 o                         
   7   2   1          9.45         10.07         0.81 o                         
   8   2   1          3.85          4.46         0.96 o                         
   9   2   1          0.08          0.45         1.00 o                         
  -9   3   1         29.68         28.82         1.31 o                         
  -8   3   1         52.44         49.13         1.27 o                         
  -7   3   1         27.57         22.88         0.88 o                         
  -6   3   1        166.85        195.54         2.08 o                         
  -5   3   1         86.13         87.54         1.57 o                         
  -4   3   1         57.30         52.65         0.96 o                         
  -3   3   1         11.52         12.89         0.51 o                         
  -2   3   1        195.03        176.43         1.72 o                         
  -1   3   1        198.33        182.55         1.16 o                         
   0   3   1          0.63          1.40         0.16 o                         
   1   3   1       5127.95       4821.15        23.46 o                         
   2   3   1       4015.37       3855.14        19.15 o                         
   3   3   1       1745.73       1825.08         9.74 o                         
   4   3   1       1051.23       1153.04         8.07 o                         
   5   3   1        111.25        124.23         1.63 o                         
   6   3   1         33.46         34.16         0.93 o                         
   7   3   1          1.07          3.59         0.73 o                         
   8   3   1          0.10         -0.19         0.89 o                         
   9   3   1         19.80         19.23         2.42 o                         
  -9   4   1         12.09          9.40         1.19 o                         
  -8   4   1         50.11         49.13         1.42 o                         
  -7   4   1         88.51         86.74         1.44 o                         
  -6   4   1          1.19          2.09         0.55 o                         
  -5   4   1        188.42        194.34         1.92 o                         
  -4   4   1         27.53         21.97         0.97 o                         
  -3   4   1         74.24         84.30         1.29 o                         
  -2   4   1        711.29        681.91         4.47 o                         
  -1   4   1          6.68          4.61         0.27 o                         
   0   4   1       1138.01       1070.74         5.07 o                         
   1   4   1         35.88         28.97         0.52 o                         
   2   4   1       3564.59       3412.51        18.03 o                         
   3   4   1        254.14        244.51         2.17 o                         
   4   4   1         72.00         78.17         1.20 o                         
   5   4   1          1.24          0.68         0.55 o                         
   6   4   1         96.64         78.57         1.38 o                         
   7   4   1         42.70         45.33         1.21 o                         
   8   4   1          3.66          2.38         0.87 o                         
   9   4   1        410.54        422.22         4.62 o                         
  -9   5   1        184.64        178.46         2.72 o                         
  -8   5   1          0.20          0.28         0.78 o                         
  -7   5   1          3.61          3.83         0.72 o                         
  -6   5   1         41.03         43.82         1.06 o                         
  -5   5   1          6.82         11.68         0.60 o                         
  -4   5   1          4.84          2.59         0.47 o                         
  -3   5   1          1.11          0.04         0.39 o                         
  -2   5   1        568.55        530.25         3.90 o                         
  -1   5   1       4757.36       4498.88        21.08 o                         
   0   5   1        452.75        435.35         2.45 o                         
   1   5   1       1391.50       1285.20         7.14 o                         
   2   5   1        654.50        584.68         4.36 o                         
   3   5   1        177.55        160.98         1.92 o                         
   4   5   1         35.54         42.78         0.91 o                         
   5   5   1        295.67        264.80         2.68 o                         
   6   5   1         38.69         42.79         1.14 o                         
   7   5   1         94.25         92.42         1.74 o                         
   8   5   1        714.63        731.91         5.20 o                         
   9   5   1        248.86        258.83         7.43 o                         
  -9   6   1          3.05          1.91         1.08 o                         
  -8   6   1         80.31         76.89         1.77 o                         
  -7   6   1        232.56        236.98         2.55 o                         
  -6   6   1        330.30        342.99         2.99 o                         
  -5   6   1          6.67          8.50         0.61 o                         
  -4   6   1          0.71          0.46         0.44 o                         
  -3   6   1        802.60        806.97         5.46 o                         
  -2   6   1        825.48        798.90         4.81 o                         
  -1   6   1        456.39        453.37         2.68 o                         
   0   6   1          2.51          2.02         0.23 o                         
   1   6   1         35.96         36.53         0.64 o                         
   2   6   1       2821.20       2751.41        14.81 o                         
   3   6   1       1663.23       1537.83         8.48 o                         
   4   6   1        431.07        479.64         3.72 o                         
   5   6   1         87.61         99.87         1.62 o                         
   6   6   1        107.03        112.68         1.74 o                         
   7   6   1        217.51        219.91         3.25 o                         
   8   6   1         39.29         38.34         1.16 o                         
   9   6   1          1.34          1.46         0.99 o                         
  -9   7   1          2.13          1.42         1.00 o                         
  -8   7   1          7.69          5.97         0.87 o                         
  -7   7   1        132.71        132.99         1.89 o                         
  -6   7   1        540.56        547.41         4.06 o                         
  -5   7   1        200.03        198.30         2.64 o                         
  -4   7   1       2088.18       2081.34        12.68 o                         
  -3   7   1        649.70        692.25         4.85 o                         
  -2   7   1         27.20         26.92         0.56 o                         
  -1   7   1       2483.11       2519.92        11.63 o                         
   0   7   1       1075.04       1061.14         5.76 o                         
   1   7   1        127.73        131.20         1.13 o                         
   2   7   1       1765.25       1771.83         9.38 o                         
   3   7   1       1078.66       1111.49         6.47 o                         
   4   7   1       1983.45       2020.29        12.38 o                         
   5   7   1          3.31          4.00         0.60 o                         
   6   7   1        185.12        174.90         2.18 o                         
   7   7   1         12.14         12.36         0.87 o                         
   8   7   1        116.47        112.00         1.89 o                         
   9   7   1         37.53         34.50         1.56 o                         
  -9   8   1         17.42         19.27         1.23 o                         
  -8   8   1         74.47         68.28         1.51 o                         
  -7   8   1        283.59        283.09         2.95 o                         
  -6   8   1        116.57        125.53         1.97 o                         
  -5   8   1       1617.19       1683.32        10.15 o                         
  -4   8   1        139.31        153.25         1.79 o                         
  -3   8   1        186.87        182.61         2.41 o                         
  -2   8   1        369.68        349.50         2.25 o                         
  -1   8   1         27.08         28.60         0.53 o                         
   0   8   1        282.72        268.59         1.58 o                         
   1   8   1         71.84         82.35         0.80 o                         
   2   8   1        153.88        206.01         1.73 o                         
   3   8   1        605.48        628.52         4.63 o                         
   4   8   1        163.92        171.21         1.84 o                         
   5   8   1         71.48         66.82         1.43 o                         
   6   8   1         11.52         12.45         0.79 o                         
   7   8   1        118.93        111.04         1.70 o                         
   8   8   1          0.06          0.15         0.84 o                         
   9   8   1        288.86        289.06         3.55 o                         
  -9   9   1         16.02         17.31         1.36 o                         
  -8   9   1         41.14         35.85         1.35 o                         
  -7   9   1        267.78        277.97         2.93 o                         
  -6   9   1         28.38         29.40         0.98 o                         
  -5   9   1        316.91        331.29         3.08 o                         
  -4   9   1          0.93          1.23         0.46 o                         
  -3   9   1         29.48         29.28         0.60 o                         
  -2   9   1        223.14        281.91         1.82 o                         
  -1   9   1        603.89        665.19         3.37 o                         
   0   9   1        128.81        118.06         1.04 o                         
   1   9   1       1408.11       1479.96         7.53 o                         
   2   9   1        971.83       1121.56         6.31 o                         
   3   9   1        568.72        552.50         3.84 o                         
   4   9   1        614.26        708.45         4.72 o                         
   5   9   1         19.93         17.72         0.90 o                         
   6   9   1         20.42         22.30         0.94 o                         
   7   9   1         56.60         59.63         1.43 o                         
   8   9   1        134.02        136.89         2.18 o                         
   9   9   1        365.51        388.12         4.97 o                         
  -9  10   1         18.01         21.12         1.41 o                         
  -8  10   1        291.33        299.26         3.64 o                         
  -7  10   1        576.46        580.88         4.45 o                         
  -6  10   1          5.70          6.82         0.71 o                         
  -5  10   1        122.35        132.33         1.74 o                         
  -4  10   1         80.58         89.69         1.20 o                         
  -3  10   1        842.39        955.03         4.99 o                         
  -2  10   1       2339.82       2326.41        10.32 o                         
  -1  10   1         17.79         27.50         0.53 o                         
   0  10   1       5771.06       6211.03        25.75 o                         
   1  10   1          0.40          1.11         0.43 o                         
   2  10   1       2593.16       2921.18        15.04 o                         
   3  10   1         33.41         37.72         0.77 o                         
   4  10   1         13.45         13.00         0.57 o                         
   5  10   1         24.81         23.16         0.90 o                         
   6  10   1        495.30        512.34         4.12 o                         
   7  10   1        738.94        740.44         5.54 o                         
   8  10   1         80.28         82.58         2.59 o                         
   9  10   1          0.00          2.09         1.18 o                         
  -9  11   1          5.28          4.89         1.30 o                         
  -8  11   1         10.54         12.35         0.99 o                         
  -7  11   1         87.95         92.41         1.81 o                         
  -6  11   1        663.33        670.86         4.72 o                         
  -5  11   1         95.30        114.30         1.54 o                         
  -4  11   1        498.57        508.42         3.33 o                         
  -3  11   1         80.92         89.08         1.04 o                         
  -2  11   1          0.91          0.28         0.27 o                         
  -1  11   1        158.39        151.55         1.19 o                         
   0  11   1        529.62        562.71         2.94 o                         
   1  11   1       1755.09       1812.08         9.19 o                         
   2  11   1        157.50        169.95         1.78 o                         
   3  11   1         17.12          8.77         0.49 o                         
   4  11   1          8.73          6.36         0.51 o                         
   5  11   1        116.74        109.57         1.52 o                         
   6  11   1          0.01         -0.04         0.68 o                         
   7  11   1        215.75        218.33         2.73 o                         
   8  11   1         20.99         19.63         1.19 o                         
   9  11   1        392.05        397.04         6.49 o                         
  -8  12   1        861.58        874.88         6.85 o                         
  -7  12   1          0.62          1.35         0.83 o                         
  -6  12   1        529.69        525.74         3.99 o                         
  -5  12   1         41.48         40.35         0.86 o                         
  -4  12   1         98.67        100.00         1.19 o                         
  -3  12   1         50.69         57.84         0.83 o                         
  -2  12   1        382.58        427.89         2.40 o                         
  -1  12   1         74.16         95.10         0.85 o                         
   0  12   1         10.75         10.97         0.35 o                         
   1  12   1        426.27        476.05         2.81 o                         
   2  12   1        101.74        104.30         1.21 o                         
   3  12   1          0.98          0.69         0.41 o                         
   4  12   1        327.68        308.15         2.72 o                         
   5  12   1        667.46        681.85         5.13 o                         
   6  12   1        167.97        169.28         2.06 o                         
   7  12   1       2223.58       2226.76        12.40 o                         
   8  12   1        334.10        344.23         3.74 o                         
  -8  13   1         13.71         14.24         1.12 o                         
  -7  13   1          0.43          0.38         0.58 o                         
  -6  13   1        367.12        369.05         3.00 o                         
  -5  13   1       1249.62       1221.44         6.59 o                         
  -4  13   1        598.75        592.54         3.48 o                         
  -3  13   1       1035.93       1010.84         5.61 o                         
  -2  13   1        533.18        533.20         2.85 o                         
  -1  13   1        119.33        146.98         1.11 o                         
   0  13   1         15.07          8.14         0.32 o                         
   1  13   1        131.19        141.88         1.89 o                         
   2  13   1          1.51          2.34         0.46 o                         
   3  13   1        628.03        585.88         3.68 o                         
   4  13   1         43.42         44.22         0.97 o                         
   5  13   1        411.51        404.94         3.46 o                         
   6  13   1        737.45        733.61         5.55 o                         
   7  13   1          1.48          2.02         0.85 o                         
   8  13   1         77.56         81.80         2.02 o                         
  -8  14   1         43.01         42.97         1.37 o                         
  -7  14   1         74.96         76.52         1.34 o                         
  -6  14   1        179.69        193.27         1.94 o                         
  -5  14   1        170.81        160.53         1.66 o                         
  -4  14   1        641.94        640.28         3.69 o                         
  -3  14   1        186.69        191.73         1.61 o                         
  -2  14   1        487.87        463.17         3.88 o                         
  -1  14   1         21.50         15.37         0.49 o                         
   0  14   1        346.73        361.78         2.59 o                         
   1  14   1        477.40        513.59         3.04 o                         
   2  14   1       1054.67        996.90         5.55 o                         
   3  14   1        301.46        311.16         2.73 o                         
   4  14   1         96.76         98.93         1.37 o                         
   5  14   1         20.70         18.87         0.78 o                         
   6  14   1         48.67         56.04         1.24 o                         
   7  14   1        119.65        114.98         1.92 o                         
   8  14   1         47.63         39.20         2.25 o                         
  -8  15   1        256.60        252.10         3.21 o                         
  -7  15   1        347.93        365.30         3.15 o                         
  -6  15   1         53.60         55.89         1.51 o                         
  -5  15   1         94.81         89.86         1.17 o                         
  -4  15   1          0.31          0.48         0.40 o                         
  -3  15   1        466.24        461.73         2.90 o                         
  -2  15   1        137.07        133.65         1.47 o                         
  -1  15   1          1.35          1.14         0.34 o                         
   0  15   1         69.17         75.15         1.08 o                         
   1  15   1          7.17          3.69         0.35 o                         
   2  15   1        399.21        420.99         2.91 o                         
   3  15   1        199.39        187.11         1.90 o                         
   4  15   1         87.77         86.71         1.23 o                         
   5  15   1        692.12        667.43         4.58 o                         
   6  15   1         40.63         39.28         1.12 o                         
   7  15   1        770.35        771.58         5.21 o                         
   8  15   1         35.93         35.13         1.55 o                         
  -8  16   1          0.18          0.61         0.99 o                         
  -7  16   1          0.29          0.64         0.75 o                         
  -6  16   1          4.60          4.81         0.53 o                         
  -5  16   1          7.14          8.70         0.51 o                         
  -4  16   1        214.95        205.11         1.72 o                         
  -3  16   1        304.48        298.77         2.50 o                         
  -2  16   1         49.57         41.97         1.18 o                         
  -1  16   1          8.66          5.99         0.46 o                         
   0  16   1        182.22        185.95         1.81 o                         
   1  16   1         64.33         72.68         1.19 o                         
   2  16   1        140.11        154.80         1.67 o                         
   3  16   1        472.14        496.16         3.46 o                         
   4  16   1         23.18         21.26         0.83 o                         
   5  16   1         89.58         86.49         1.36 o                         
   6  16   1        263.19        271.60         2.97 o                         
   7  16   1         53.55         51.37         1.31 o                         
   8  16   1         19.48         20.35         1.66 o                         
  -7  17   1         27.45         30.91         1.12 o                         
  -6  17   1         89.39         93.35         1.41 o                         
  -5  17   1        673.07        664.96         4.17 o                         
  -4  17   1        375.17        373.69         2.73 o                         
  -3  17   1       2829.37       2752.36        13.32 o                         
  -2  17   1         22.19         18.23         0.66 o                         
  -1  17   1         60.58         59.09         0.90 o                         
   0  17   1        203.82        194.21         1.89 o                         
   1  17   1       2136.35       2066.34        11.46 o                         
   2  17   1       1700.95       1608.85         8.48 o                         
   3  17   1        276.33        262.18         2.18 o                         
   4  17   1        446.55        434.68         4.32 o                         
   5  17   1         32.21         34.94         1.16 o                         
   6  17   1          7.80          7.59         0.71 o                         
   7  17   1          5.40          6.32         1.02 o                         
  -7  18   1          2.13          1.67         0.88 o                         
  -6  18   1         23.67         26.62         0.98 o                         
  -5  18   1       1044.87       1014.24         7.20 o                         
  -4  18   1        314.10        322.03         2.86 o                         
  -3  18   1        122.53        113.85         1.65 o                         
  -2  18   1        128.05        130.18         1.68 o                         
  -1  18   1         39.04         35.16         0.86 o                         
   0  18   1        153.65        144.86         2.29 o                         
   1  18   1        229.33        213.31         2.43 o                         
   2  18   1        523.43        496.39         3.43 o                         
   3  18   1         28.48         23.94         0.71 o                         
   4  18   1        441.32        393.12         3.00 o                         
   5  18   1         50.90         55.34         1.72 o                         
   6  18   1        260.25        256.07         3.29 o                         
   7  18   1          9.45          8.01         1.01 o                         
  -7  19   1        155.84        152.33         2.65 o                         
  -6  19   1          3.50          6.12         0.85 o                         
  -5  19   1        376.57        372.15         3.90 o                         
  -4  19   1        108.53        100.00         1.44 o                         
  -3  19   1       1185.38       1144.20         6.97 o                         
  -2  19   1        406.32        396.47         3.27 o                         
  -1  19   1         40.89         31.42         0.84 o                         
   0  19   1       1884.25       1794.54         9.34 o                         
   1  19   1         87.60         88.05         1.70 o                         
   2  19   1       1952.99       1725.90         9.99 o                         
   3  19   1          7.08          8.58         0.69 o                         
   4  19   1        199.18        193.33         1.96 o                         
   5  19   1          0.15          0.13         0.61 o                         
   6  19   1        164.86        169.10         2.38 o                         
   7  19   1         67.68         68.02         2.03 o                         
  -6  20   1          2.27          1.73         0.80 o                         
  -5  20   1       1062.75       1006.66         6.68 o                         
  -4  20   1          3.59          2.81         0.49 o                         
  -3  20   1        315.09        320.78         3.06 o                         
  -2  20   1        307.29        308.85         2.75 o                         
  -1  20   1        404.39        378.30         2.96 o                         
   0  20   1        206.60        160.95         2.14 o                         
   1  20   1         85.33         61.56         1.63 o                         
   2  20   1         28.38         31.26         0.97 o                         
   3  20   1        677.25        608.80         4.16 o                         
   4  20   1        601.65        571.86         3.63 o                         
   5  20   1         15.39         13.42         0.94 o                         
   6  20   1         32.59         35.88         1.40 o                         
  -6  21   1        188.60        197.08         2.51 o                         
  -5  21   1         35.15         32.28         1.25 o                         
  -4  21   1         38.50         35.25         1.08 o                         
  -3  21   1          1.55          1.46         0.72 o                         
  -2  21   1          0.10          0.19         0.43 o                         
  -1  21   1         58.27         45.90         1.06 o                         
   0  21   1          0.04          0.52         0.64 o                         
   1  21   1         15.39         12.82         0.74 o                         
   2  21   1         56.33         54.12         1.48 o                         
   3  21   1         59.06         53.05         1.07 o                         
   4  21   1         27.18         30.33         1.29 o                         
   5  21   1         10.14          9.57         0.71 o                         
   6  21   1          5.19          1.08         1.01 o                         
  -6  22   1          1.86          2.65         1.01 o                         
  -5  22   1          9.33         11.69         0.78 o                         
  -4  22   1          2.62          2.35         0.94 o                         
  -3  22   1        346.69        349.03         3.07 o                         
  -2  22   1          3.18          3.14         0.56 o                         
  -1  22   1         20.83         15.83         1.12 o                         
   0  22   1        169.27        152.37         2.20 o                         
   1  22   1        323.05        299.39         2.76 o                         
   2  22   1        104.88        105.16         1.79 o                         
   3  22   1         58.80         67.97         1.22 o                         
   4  22   1         29.11         34.85         1.15 o                         
   5  22   1          2.19          1.37         0.83 o                         
  -5  23   1        252.03        269.53         4.43 o                         
  -4  23   1         32.35         39.12         1.83 o                         
  -3  23   1         99.22         92.79         1.86 o                         
  -2  23   1        415.49        403.73         3.89 o                         
  -1  23   1         61.82         52.65         1.73 o                         
   0  23   1          0.74          1.35         0.75 o                         
   1  23   1        143.19        141.93         2.00 o                         
   2  23   1        230.49        239.55         3.04 o                         
   3  23   1        101.74         98.77         1.56 o                         
   4  23   1          3.66          2.62         1.38 o                         
   5  23   1         47.64         52.26         2.65 o                         
  -4  24   1         14.93         16.42         2.31 o                         
  -3  24   1         20.90         16.63         1.41 o                         
  -2  24   1         40.57         40.12         1.40 o                         
  -1  24   1         30.04         30.81         1.17 o                         
   0  24   1         73.16         80.33         1.69 o                         
   1  24   1        222.73        198.72         2.43 o                         
   2  24   1         80.87         83.07         1.77 o                         
   3  24   1        221.90        217.62         3.38 o                         
   4  24   1         25.91         25.72         1.51 o                         
  -4  25   1         10.54         10.55         1.51 o                         
  -3  25   1        130.46        147.97         3.27 o                         
  -2  25   1        111.69        129.85         2.77 o                         
  -1  25   1         19.16         24.74         1.12 o                         
   0  25   1         52.72         59.13         1.48 o                         
   1  25   1         30.69         35.61         1.42 o                         
   2  25   1         41.18         39.86         1.51 o                         
   3  25   1         10.43          6.82         1.29 o                         
   4  25   1        463.33        463.01         6.63 o                         
  -3  26   1        407.00        469.06         7.45 o                         
  -2  26   1          6.67          4.62         1.33 o                         
  -1  26   1          0.15          0.08         0.99 o                         
   0  26   1         92.03        109.05         1.92 o                         
   1  26   1        232.41        270.31         3.31 o                         
   2  26   1         48.42         37.05         1.83 o                         
   3  26   1          0.47          0.21         1.09 o                         
  -2  27   1          6.68          9.86         2.74 o                         
  -1  27   1        491.59        612.76         7.63 o                         
   0  27   1         74.52        103.68         2.37 o                         
   1  27   1          0.69         -0.80         1.21 o                         
   2  27   1          1.27          1.69         1.13 o                         
  -9   0   2         32.47         25.79         1.83 o                         
  -8   0   2        673.36        699.45         8.29 o                         
  -7   0   2        139.96        136.68         2.98 o                         
  -6   0   2        517.69        524.53         6.40 o                         
  -5   0   2        311.12        321.70         3.71 o                         
  -4   0   2       1668.11       1906.64        13.26 o                         
  -3   0   2      19652.91      19106.64       130.06 o                         
   0   0   2         87.46         73.14         1.12 o                         
   1   0   2       2307.25       2209.30        14.23 o                         
   2   0   2         32.31         32.51         0.74 o                         
   3   0   2       1242.81       1462.50         9.60 o                         
   4   0   2          0.51          1.93         0.87 o                         
   5   0   2        987.07        905.01        11.77 o                         
   6   0   2         34.32         36.14         1.67 o                         
   7   0   2         92.80        104.23         2.29 o                         
   8   0   2        265.50        266.98         3.96 o                         
   9   0   2         24.80         21.14         2.00 o                         
  -9   1   2          2.07          0.14         0.90 o                         
  -8   1   2        111.68        113.68         1.96 o                         
  -7   1   2         17.69         15.73         1.01 o                         
  -6   1   2        167.45        165.98         1.95 o                         
  -5   1   2         94.91         89.71         1.46 o                         
  -4   1   2        823.29        874.12         5.27 o                         
  -3   1   2        779.92        802.46         4.15 o                         
  -2   1   2       1576.28       1571.79         8.24 o                         
  -1   1   2      17464.94      16381.26       153.14 o                         
   0   1   2        376.51        353.60         2.08 o                         
   1   1   2       9617.12       9082.64        43.74 o                         
   2   1   2       4332.54       4233.28        19.12 o                         
   3   1   2        681.66        750.24         4.38 o                         
   4   1   2        165.02        158.11         1.94 o                         
   5   1   2        360.01        400.82         3.69 o                         
   6   1   2        212.27        216.13         2.60 o                         
   7   1   2         49.72         47.47         1.35 o                         
   8   1   2         17.80         17.36         1.02 o                         
   9   1   2          0.89          1.47         1.00 o                         
  -9   2   2          8.38          8.26         1.08 o                         
  -8   2   2        211.39        219.98         2.87 o                         
  -7   2   2         54.25         55.71         1.21 o                         
  -6   2   2        349.54        357.68         3.08 o                         
  -5   2   2         15.65         11.94         0.62 o                         
  -4   2   2       1074.00       1077.49         6.28 o                         
  -3   2   2        305.14        385.26         2.55 o                         
  -2   2   2        399.16        439.67         2.79 o                         
  -1   2   2       4474.37       4275.96        18.46 o                         
   0   2   2        664.13        595.78         3.13 o                         
   1   2   2        406.06        381.63         2.23 o                         
   2   2   2       9797.02       9341.05        45.26 o                         
   3   2   2        387.76        402.74         2.63 o                         
   4   2   2       3175.53       3226.36        17.69 o                         
   5   2   2        928.97        898.42         6.54 o                         
   6   2   2        140.65        144.94         1.87 o                         
   7   2   2         33.42         28.34         1.18 o                         
   8   2   2         21.75         19.32         1.05 o                         
   9   2   2        365.56        362.50         4.30 o                         
  -9   3   2         87.67         80.92         1.99 o                         
  -8   3   2         55.24         54.17         1.32 o                         
  -7   3   2        118.19        112.48         1.65 o                         
  -6   3   2        153.62        144.48         1.75 o                         
  -5   3   2       1188.89       1257.69         7.41 o                         
  -4   3   2        305.42        338.17         2.72 o                         
  -3   3   2       2544.68       2615.17        13.43 o                         
  -2   3   2        555.14        509.46         3.39 o                         
  -1   3   2        903.95        770.26         3.79 o                         
   0   3   2         26.20         22.61         0.43 o                         
   1   3   2       9039.56       8568.24        41.36 o                         
   2   3   2       2163.11       2107.38        11.50 o                         
   3   3   2       1756.02       1762.86         9.09 o                         
   4   3   2       1092.83       1138.70         6.45 o                         
   5   3   2          1.46          2.07         0.60 o                         
   6   3   2        149.15        165.47         2.23 o                         
   7   3   2          0.21          1.46         0.74 o                         
   8   3   2          0.33          1.22         0.91 o                         
   9   3   2        280.17        279.68         3.69 o                         
  -9   4   2          3.40          3.44         1.01 o                         
  -8   4   2        242.66        252.41         2.80 o                         
  -7   4   2          3.86          4.36         0.73 o                         
  -6   4   2         72.44         71.55         1.24 o                         
  -5   4   2         90.36         88.15         1.24 o                         
  -4   4   2        962.50        986.63         6.15 o                         
  -3   4   2        368.27        408.45         2.91 o                         
  -2   4   2       3241.77       3177.98        20.18 o                         
  -1   4   2         68.82         61.28         0.77 o                         
   0   4   2         95.77         98.35         1.11 o                         
   1   4   2       1212.11       1255.19         7.46 o                         
   2   4   2       2114.42       2085.58        12.17 o                         
   3   4   2       1762.96       1743.33         9.49 o                         
   4   4   2       1036.01       1054.36         6.10 o                         
   5   4   2        118.68        133.14         1.74 o                         
   6   4   2          8.93         11.63         0.84 o                         
   7   4   2        363.44        371.37         3.23 o                         
   8   4   2        168.79        171.91         2.33 o                         
   9   4   2         30.37         26.07         1.44 o                         
  -9   5   2          0.67          1.33         0.92 o                         
  -8   5   2          7.28          5.42         0.81 o                         
  -7   5   2        174.33        172.52         2.61 o                         
  -6   5   2          2.33          1.21         0.54 o                         
  -5   5   2        475.29        463.07         3.32 o                         
  -4   5   2        181.98        172.33         1.62 o                         
  -3   5   2        344.41        344.04         2.61 o                         
  -2   5   2       1476.08       1448.48         8.83 o                         
  -1   5   2       3263.68       3159.27        15.12 o                         
   0   5   2       4394.26       4095.74        21.30 o                         
   1   5   2       5945.89       5817.74        31.77 o                         
   2   5   2        875.38        901.93         5.95 o                         
   3   5   2       3059.86       2984.29        14.72 o                         
   4   5   2       1513.09       1561.94         8.46 o                         
   5   5   2        782.53        764.71         5.52 o                         
   6   5   2         85.28         75.61         1.45 o                         
   7   5   2        555.22        556.79         4.18 o                         
   8   5   2       1071.80       1066.34         6.79 o                         
   9   5   2        155.25        157.02         3.47 o                         
  -9   6   2         45.24         44.84         1.36 o                         
  -8   6   2         57.51         63.04         1.39 o                         
  -7   6   2         74.63         80.61         1.49 o                         
  -6   6   2         35.45         38.20         1.00 o                         
  -5   6   2         20.75         17.25         0.75 o                         
  -4   6   2        713.42        771.54         5.17 o                         
  -3   6   2       1694.87       1703.37        10.55 o                         
  -2   6   2        161.95        179.39         1.96 o                         
  -1   6   2          0.02          0.42         0.19 o                         
   0   6   2         40.84         38.70         0.64 o                         
   1   6   2        560.29        622.54         5.48 o                         
   2   6   2          5.53          6.18         0.44 o                         
   3   6   2        607.63        609.97         4.08 o                         
   4   6   2         58.97         55.71         1.02 o                         
   5   6   2         36.55         34.95         0.93 o                         
   6   6   2        215.52        221.16         2.35 o                         
   7   6   2         36.36         35.95         1.15 o                         
   8   6   2          4.49          3.14         0.81 o                         
   9   6   2        422.67        441.68         5.18 o                         
  -9   7   2        160.93        167.31         2.55 o                         
  -8   7   2        217.04        219.57         2.51 o                         
  -7   7   2          6.81          6.28         0.73 o                         
  -6   7   2        865.16        859.52         5.59 o                         
  -5   7   2        215.09        207.71         2.15 o                         
  -4   7   2          6.77          4.45         0.48 o                         
  -3   7   2        733.40        738.38         5.06 o                         
  -2   7   2          5.20          5.20         0.38 o                         
  -1   7   2        530.87        555.71         2.83 o                         
   0   7   2       3095.32       3022.99        13.21 o                         
   1   7   2         61.63         55.85         0.84 o                         
   2   7   2       3318.78       3484.03        17.62 o                         
   3   7   2         15.78          8.69         0.54 o                         
   4   7   2       3688.35       3727.49        19.35 o                         
   5   7   2        117.91        103.79         1.49 o                         
   6   7   2          1.94          1.58         0.70 o                         
   7   7   2        319.54        336.18         3.86 o                         
   8   7   2         27.00         30.25         1.05 o                         
   9   7   2        321.50        323.35         5.07 o                         
  -9   8   2         19.78         17.18         1.32 o                         
  -8   8   2         22.41         21.30         1.15 o                         
  -7   8   2         75.69         77.37         1.36 o                         
  -6   8   2        210.90        193.42         2.61 o                         
  -5   8   2         25.33         24.38         0.75 o                         
  -4   8   2        107.41        108.36         1.36 o                         
  -3   8   2         29.56         31.42         0.77 o                         
  -2   8   2          1.63          0.94         0.34 o                         
  -1   8   2         97.04        107.05         0.85 o                         
   0   8   2         16.63         14.62         0.31 o                         
   1   8   2        508.41        571.26         3.16 o                         
   2   8   2       4593.06       4871.00        24.26 o                         
   3   8   2        147.23        183.03         1.94 o                         
   4   8   2         70.97         59.10         1.13 o                         
   5   8   2        202.86        187.44         2.25 o                         
   6   8   2          0.99          1.23         0.73 o                         
   7   8   2          0.36         -0.04         0.73 o                         
   8   8   2         22.57         22.50         1.07 o                         
   9   8   2         12.01         15.24         1.35 o                         
  -9   9   2         12.13         13.05         1.30 o                         
  -8   9   2          5.71          5.14         0.79 o                         
  -7   9   2          0.06          0.08         0.68 o                         
  -6   9   2         18.36         12.88         0.70 o                         
  -5   9   2         96.54        109.82         1.69 o                         
  -4   9   2       1476.93       1455.38         8.18 o                         
  -3   9   2        659.51        630.04         4.90 o                         
  -2   9   2         80.88         60.62         1.02 o                         
  -1   9   2        233.04        288.17         1.76 o                         
   0   9   2        878.61        887.50         4.15 o                         
   1   9   2        739.43        844.34         4.58 o                         
   2   9   2        816.49        871.76         5.13 o                         
   3   9   2        183.08        190.71         1.78 o                         
   4   9   2        243.19        243.14         2.25 o                         
   5   9   2        151.61        152.30         2.17 o                         
   6   9   2         20.96         24.16         1.35 o                         
   7   9   2          2.04          1.85         0.81 o                         
   8   9   2        253.73        263.00         3.07 o                         
   9   9   2        149.47        153.98         3.17 o                         
  -9  10   2        411.62        406.81         4.47 o                         
  -8  10   2          0.67          1.14         0.74 o                         
  -7  10   2         27.26         23.31         0.93 o                         
  -6  10   2        267.98        269.70         2.39 o                         
  -5  10   2          0.06          0.85         0.45 o                         
  -4  10   2        893.30        972.14         5.44 o                         
  -3  10   2        303.72        283.48         2.28 o                         
  -2  10   2        219.82        181.60         1.50 o                         
  -1  10   2       1040.41       1156.71         5.29 o                         
   0  10   2       4808.13       5103.95        22.06 o                         
   1  10   2        228.03        247.55         1.75 o                         
   2  10   2        161.48        175.79         1.59 o                         
   3  10   2        894.59        894.78         5.78 o                         
   4  10   2        145.77        140.59         1.66 o                         
   5  10   2       1305.67       1318.78         8.10 o                         
   6  10   2        395.52        404.58         3.62 o                         
   7  10   2        101.14        107.75         1.88 o                         
   8  10   2        251.09        267.48         3.70 o                         
   9  10   2        802.96        857.28         8.64 o                         
  -9  11   2          6.80          8.34         1.44 o                         
  -8  11   2        146.77        151.38         2.41 o                         
  -7  11   2         10.14          9.69         0.72 o                         
  -6  11   2          7.47          8.73         0.64 o                         
  -5  11   2          1.24          1.71         0.64 o                         
  -4  11   2         47.63         44.90         0.91 o                         
  -3  11   2          4.34          4.82         0.45 o                         
  -2  11   2         44.83         46.57         0.70 o                         
  -1  11   2        392.90        395.42         2.30 o                         
   0  11   2       1383.58       1521.72         7.43 o                         
   1  11   2         73.00         64.72         0.77 o                         
   2  11   2       1297.08       1466.92         8.22 o                         
   3  11   2        270.58        265.17         2.27 o                         
   4  11   2          4.61          2.79         0.57 o                         
   5  11   2         10.22          9.19         0.66 o                         
   6  11   2        125.03        131.92         1.86 o                         
   7  11   2       1062.16       1076.37         7.36 o                         
   8  11   2         37.32         42.06         1.57 o                         
  -8  12   2        101.36        107.58         2.65 o                         
  -7  12   2        271.05        267.10         2.39 o                         
  -6  12   2        161.58        157.23         2.04 o                         
  -5  12   2       2103.22       2091.99        10.51 o                         
  -4  12   2         23.26         23.00         0.91 o                         
  -3  12   2          3.30          3.66         0.47 o                         
  -2  12   2       1296.02       1389.30         6.86 o                         
  -1  12   2        155.23        156.52         1.31 o                         
   0  12   2         29.83         56.67         0.85 o                         
   1  12   2        611.14        568.74         3.30 o                         
   2  12   2        322.58        310.96         2.51 o                         
   3  12   2         12.50         11.24         0.54 o                         
   4  12   2        864.15        843.27         5.57 o                         
   5  12   2        269.87        264.76         2.64 o                         
   6  12   2        179.09        179.68         2.18 o                         
   7  12   2          0.02          1.42         0.76 o                         
   8  12   2        154.42        165.43         2.82 o                         
  -8  13   2          0.60          1.29         0.94 o                         
  -7  13   2         59.24         67.04         1.40 o                         
  -6  13   2        137.16        135.32         1.85 o                         
  -5  13   2         18.08         17.31         0.90 o                         
  -4  13   2       1180.18       1178.76         6.41 o                         
  -3  13   2        148.06        149.60         1.47 o                         
  -2  13   2          9.71         14.03         0.52 o                         
  -1  13   2          3.71          2.84         0.33 o                         
   0  13   2        517.65        588.07         3.27 o                         
   1  13   2         31.67         27.20         0.52 o                         
   2  13   2        212.89        209.69         1.90 o                         
   3  13   2         26.52         19.47         0.80 o                         
   4  13   2          5.44          8.71         0.63 o                         
   5  13   2        822.13        822.33         5.40 o                         
   6  13   2        328.04        330.92         3.58 o                         
   7  13   2        189.34        193.97         2.44 o                         
   8  13   2        132.25        130.20         2.28 o                         
  -8  14   2         66.77         67.32         1.79 o                         
  -7  14   2          9.69          7.75         0.86 o                         
  -6  14   2        142.86        143.32         2.10 o                         
  -5  14   2          0.06          0.70         0.61 o                         
  -4  14   2          7.77          8.07         0.66 o                         
  -3  14   2          5.27          8.84         0.46 o                         
  -2  14   2          0.22          1.22         0.32 o                         
  -1  14   2        119.79        107.13         1.36 o                         
   0  14   2         67.87         96.36         0.93 o                         
   1  14   2         70.24         66.47         0.80 o                         
   2  14   2       1561.31       1636.15         8.79 o                         
   3  14   2        198.19        221.37         2.11 o                         
   4  14   2        491.03        486.50         3.69 o                         
   5  14   2        488.90        487.10         3.57 o                         
   6  14   2        377.17        370.74         3.64 o                         
   7  14   2         89.22        102.62         2.03 o                         
   8  14   2         59.71         63.05         1.82 o                         
  -8  15   2         42.51         48.13         1.75 o                         
  -7  15   2         25.19         20.14         0.96 o                         
  -6  15   2          3.97          4.17         0.71 o                         
  -5  15   2        503.77        496.25         3.65 o                         
  -4  15   2         55.82         50.42         1.18 o                         
  -3  15   2       1734.43       1702.40         9.06 o                         
  -2  15   2        162.77        163.42         1.58 o                         
  -1  15   2        787.24        806.39         3.94 o                         
   0  15   2          2.31          1.33         0.30 o                         
   1  15   2        227.57        253.96         1.93 o                         
   2  15   2         36.24         34.65         0.79 o                         
   3  15   2        347.54        342.70         2.71 o                         
   4  15   2        186.81        186.54         2.09 o                         
   5  15   2         16.18         21.63         0.82 o                         
   6  15   2        433.94        424.60         3.73 o                         
   7  15   2          0.03          0.85         0.82 o                         
   8  15   2         37.49         39.58         1.66 o                         
  -8  16   2        191.49        198.00         3.08 o                         
  -7  16   2         16.47         13.25         0.92 o                         
  -6  16   2         12.76          9.92         0.88 o                         
  -5  16   2        166.57        168.64         1.88 o                         
  -4  16   2        566.27        569.32         4.10 o                         
  -3  16   2       4227.54       4146.80        19.32 o                         
  -2  16   2        124.21        114.33         1.30 o                         
  -1  16   2       2366.97       2361.89         9.91 o                         
   0  16   2        599.49        595.57         3.57 o                         
   1  16   2        970.04        961.66         4.98 o                         
   2  16   2        282.25        270.90         2.29 o                         
   3  16   2        112.90        125.55         1.72 o                         
   4  16   2         50.09         51.74         1.13 o                         
   5  16   2        104.75        102.73         1.76 o                         
   6  16   2         31.22         34.62         1.07 o                         
   7  16   2          3.34          1.92         0.79 o                         
  -7  17   2         12.99         14.03         1.04 o                         
  -6  17   2         80.17         79.32         1.41 o                         
  -5  17   2        720.46        721.38         4.62 o                         
  -4  17   2        747.49        750.03         4.88 o                         
  -3  17   2          2.16          1.33         0.37 o                         
  -2  17   2        425.72        407.95         3.29 o                         
  -1  17   2       2457.50       2476.95        11.15 o                         
   0  17   2        687.64        676.99         3.97 o                         
   1  17   2        205.55        212.07         2.12 o                         
   2  17   2        964.73        914.25         5.88 o                         
   3  17   2        273.54        248.92         2.87 o                         
   4  17   2       1346.37       1239.18         7.46 o                         
   5  17   2         47.19         48.33         1.02 o                         
   6  17   2        422.17        413.68         3.92 o                         
   7  17   2          0.00         -0.17         0.90 o                         
  -7  18   2          7.16          6.65         0.88 o                         
  -6  18   2         82.99         83.31         1.56 o                         
  -5  18   2       1184.21       1199.09         6.75 o                         
  -4  18   2          6.56          7.32         0.57 o                         
  -3  18   2       1269.12       1255.54         8.55 o                         
  -2  18   2        194.48        191.11         1.91 o                         
  -1  18   2        108.68        109.45         1.04 o                         
   0  18   2        725.98        706.05         4.43 o                         
   1  18   2         34.30         32.86         1.11 o                         
   2  18   2         50.25         27.72         0.67 o                         
   3  18   2         50.23         50.94         1.05 o                         
   4  18   2         35.68         30.46         0.94 o                         
   5  18   2          3.56          3.25         0.72 o                         
   6  18   2        180.33        181.68         3.23 o                         
   7  18   2          0.35          0.72         1.09 o                         
  -7  19   2         85.35         78.94         1.99 o                         
  -6  19   2        435.00        453.28         5.26 o                         
  -5  19   2        206.42        208.70         2.05 o                         
  -4  19   2        114.32        110.57         1.50 o                         
  -3  19   2          2.99          3.30         0.63 o                         
  -2  19   2         99.39         94.78         1.34 o                         
  -1  19   2         18.00         16.38         0.66 o                         
   0  19   2         89.00        103.51         1.26 o                         
   1  19   2        216.06        241.72         2.69 o                         
   2  19   2          0.09          0.12         0.49 o                         
   3  19   2         64.60         61.27         1.05 o                         
   4  19   2         12.67         18.49         1.20 o                         
   5  19   2         26.15         26.74         0.94 o                         
   6  19   2         35.75         36.58         1.43 o                         
   7  19   2          4.15          4.76         0.94 o                         
  -6  20   2        109.13        111.47         1.94 o                         
  -5  20   2         11.08         11.30         0.90 o                         
  -4  20   2         40.02         36.96         1.01 o                         
  -3  20   2         17.50         17.42         0.80 o                         
  -2  20   2          3.34          2.54         0.61 o                         
  -1  20   2        319.82        308.39         3.14 o                         
   0  20   2         68.59         59.41         0.97 o                         
   1  20   2        101.62        110.79         1.76 o                         
   2  20   2        450.92        367.26         2.81 o                         
   3  20   2        120.45        109.75         1.62 o                         
   4  20   2          0.18          0.14         0.59 o                         
   5  20   2          0.35          0.12         0.66 o                         
   6  20   2         30.26         28.40         1.34 o                         
  -6  21   2        166.31        174.04         2.90 o                         
  -5  21   2         10.05         12.01         0.88 o                         
  -4  21   2        431.18        449.84         4.39 o                         
  -3  21   2          1.59          0.83         0.61 o                         
  -2  21   2         19.96         20.38         0.86 o                         
  -1  21   2          9.78         10.35         0.83 o                         
   0  21   2       1038.02        952.25         5.52 o                         
   1  21   2          3.61          1.49         0.65 o                         
   2  21   2        102.24         96.60         2.59 o                         
   3  21   2         28.63         23.62         0.90 o                         
   4  21   2         67.04         65.72         1.19 o                         
   5  21   2          8.48         10.38         0.90 o                         
   6  21   2         58.40         56.21         1.92 o                         
  -5  22   2         69.55         69.25         2.23 o                         
  -4  22   2         47.32         51.87         2.34 o                         
  -3  22   2         79.95         72.08         1.50 o                         
  -2  22   2        193.40        191.73         2.35 o                         
  -1  22   2          0.41          0.62         0.74 o                         
   0  22   2        454.41        431.45         3.63 o                         
   1  22   2          0.01          0.22         0.68 o                         
   2  22   2          6.09          6.22         0.88 o                         
   3  22   2         26.67         28.09         0.86 o                         
   4  22   2         11.06         11.23         0.68 o                         
   5  22   2         82.69         86.40         2.84 o                         
  -5  23   2          0.76          0.56         1.23 o                         
  -4  23   2        210.91        227.93         3.10 o                         
  -3  23   2          8.65          6.69         1.38 o                         
  -2  23   2          5.98          6.18         0.70 o                         
  -1  23   2          7.92          8.70         0.88 o                         
   0  23   2         48.40         51.25         1.38 o                         
   1  23   2        148.96        133.82         1.84 o                         
   2  23   2         42.04         42.61         2.11 o                         
   3  23   2        103.89        136.41         2.09 o                         
   4  23   2        118.50        121.69         4.41 o                         
   5  23   2        154.24        149.28         4.05 o                         
  -4  24   2          0.23          1.52         1.42 o                         
  -3  24   2         14.22         12.96         1.76 o                         
  -2  24   2         56.93         51.67         1.33 o                         
  -1  24   2         18.33         20.56         1.06 o                         
   0  24   2         18.20         18.43         0.98 o                         
   1  24   2         24.67         22.56         1.31 o                         
   2  24   2         32.41         30.33         1.33 o                         
   3  24   2          3.97          2.43         1.07 o                         
   4  24   2        158.31        193.34         3.17 o                         
  -4  25   2         53.13         60.09         2.80 o                         
  -3  25   2        314.41        347.44         5.94 o                         
  -2  25   2          5.67         10.73         1.18 o                         
  -1  25   2         93.61        107.57         2.77 o                         
   0  25   2         27.45         26.37         1.34 o                         
   1  25   2          7.88          4.71         0.88 o                         
   2  25   2         81.20         75.74         2.18 o                         
   3  25   2         68.17         67.72         2.06 o                         
   4  25   2         98.24        109.51         4.22 o                         
  -3  26   2          7.75          4.90         2.16 o                         
  -2  26   2          0.53          0.05         1.61 o                         
  -1  26   2          4.23          3.03         1.23 o                         
   0  26   2          2.66          3.02         1.07 o                         
   1  26   2         32.90         31.10         1.57 o                         
   2  26   2         11.71         12.86         1.06 o                         
   3  26   2         18.40         18.02         2.08 o                         
  -1  27   2         83.32         84.15         2.67 o                         
   0  27   2         22.09         24.31         1.76 o                         
   1  27   2          4.07          1.50         1.12 o                         
  -9   1   3         20.86         20.30         1.22 o                         
  -8   1   3         65.23         61.29         1.44 o                         
  -7   1   3         31.87         31.72         1.11 o                         
  -6   1   3       1321.18       1281.79         7.43 o                         
  -5   1   3        176.73        184.04         3.05 o                         
  -4   1   3         53.91         57.69         0.96 o                         
  -3   1   3       3083.44       3153.19        13.57 o                         
  -2   1   3       1328.30       1264.41         7.23 o                         
  -1   1   3        554.20        512.60         3.11 o                         
   0   1   3       1099.76       1080.61         7.10 o                         
   1   1   3       2026.89       1933.04        10.46 o                         
   2   1   3        252.29        230.50         1.76 o                         
   3   1   3        342.64        381.03         2.84 o                         
   4   1   3       1659.62       1650.60        10.43 o                         
   5   1   3          1.11          3.26         0.69 o                         
   6   1   3         16.87         15.70         0.89 o                         
   7   1   3        165.71        156.21         2.31 o                         
   8   1   3         80.44         85.97         1.80 o                         
   9   1   3        191.05        184.71         3.29 o                         
  -9   2   3        105.79        102.25         2.22 o                         
  -8   2   3        378.00        401.17         3.97 o                         
  -7   2   3        220.07        236.36         2.46 o                         
  -6   2   3        291.14        274.09         2.50 o                         
  -5   2   3        155.96        166.15         1.78 o                         
  -4   2   3        183.40        203.85         1.79 o                         
  -3   2   3        766.38        835.85         4.90 o                         
  -2   2   3        532.28        503.25         2.75 o                         
  -1   2   3         66.27         49.06         0.75 o                         
   0   2   3       7420.16       6797.76        34.80 o                         
   1   2   3       5199.45       5000.00        24.50 o                         
   2   2   3        389.18        388.95         2.44 o                         
   3   2   3       1072.17       1104.31         6.43 o                         
   4   2   3         40.48         36.03         1.28 o                         
   5   2   3         94.40         89.71         1.97 o                         
   6   2   3         14.03         13.69         0.94 o                         
   7   2   3        186.96        178.42         2.48 o                         
   8   2   3         12.42         10.33         1.04 o                         
   9   2   3         12.20         11.63         1.37 o                         
  -9   3   3         13.34         11.79         1.01 o                         
  -8   3   3          7.34          6.83         0.76 o                         
  -7   3   3          0.32          0.23         0.61 o                         
  -6   3   3          1.95          1.74         0.54 o                         
  -5   3   3        560.17        571.80         3.85 o                         
  -4   3   3        673.31        740.77         4.46 o                         
  -3   3   3        640.95        644.21         3.81 o                         
  -2   3   3         71.15         40.05         0.94 o                         
  -1   3   3       2484.61       2455.57        11.96 o                         
   0   3   3       3346.64       3142.72        18.75 o                         
   1   3   3        611.69        577.10         4.36 o                         
   2   3   3          0.01          0.68         0.33 o                         
   3   3   3       6863.02       7030.18        33.08 o                         
   4   3   3       2871.26       2876.14        16.01 o                         
   5   3   3        503.00        518.23         4.20 o                         
   6   3   3         95.55         92.11         1.80 o                         
   7   3   3         43.13         45.59         1.39 o                         
   8   3   3          8.73          6.87         1.01 o                         
   9   3   3         47.53         46.16         2.57 o                         
  -9   4   3         54.97         54.75         1.75 o                         
  -8   4   3        236.10        245.15         2.68 o                         
  -7   4   3        103.86        107.98         1.51 o                         
  -6   4   3        137.01        136.38         1.62 o                         
  -5   4   3        124.19        127.60         1.44 o                         
  -4   4   3        718.01        752.95         4.53 o                         
  -3   4   3        136.94        169.07         1.44 o                         
  -2   4   3       1087.95       1073.14         5.76 o                         
  -1   4   3       4196.51       4000.62        20.03 o                         
   0   4   3          1.25          2.64         0.35 o                         
   1   4   3          7.25          8.09         0.38 o                         
   2   4   3        154.12        142.99         1.40 o                         
   3   4   3        117.21        152.33         1.70 o                         
   4   4   3       1741.77       1637.53         8.46 o                         
   5   4   3        941.66        976.79         6.65 o                         
   6   4   3        142.69        146.30         2.53 o                         
   7   4   3       1205.95       1193.87         8.69 o                         
   8   4   3        410.17        415.08         4.20 o                         
   9   4   3          0.38         -0.22         1.65 o                         
  -9   5   3        503.19        517.28         4.70 o                         
  -8   5   3        695.81        690.53         4.70 o                         
  -7   5   3         10.08         10.58         0.70 o                         
  -6   5   3        175.32        180.98         1.83 o                         
  -5   5   3        309.70        318.16         3.34 o                         
  -4   5   3         68.13         61.44         1.03 o                         
  -3   5   3       1570.10       1674.16         8.98 o                         
  -2   5   3       1760.36       1846.02        11.73 o                         
  -1   5   3        597.25        604.94         3.52 o                         
   0   5   3          5.92          8.91         0.38 o                         
   1   5   3        137.20        117.87         1.85 o                         
   2   5   3       1410.93       1325.06         7.33 o                         
   3   5   3         23.44         24.46         0.73 o                         
   4   5   3         39.17         51.31         0.96 o                         
   5   5   3          1.99          4.32         0.61 o                         
   6   5   3       3028.08       3024.15        17.39 o                         
   7   5   3        118.16        122.81         1.89 o                         
   8   5   3          2.90          3.11         0.88 o                         
   9   5   3         22.94         22.36         2.08 o                         
  -9   6   3         35.27         33.64         1.61 o                         
  -8   6   3         16.88         21.24         0.99 o                         
  -7   6   3        179.56        183.11         2.43 o                         
  -6   6   3        262.53        244.54         2.17 o                         
  -5   6   3        338.35        347.52         2.53 o                         
  -4   6   3         77.90         84.11         1.08 o                         
  -3   6   3        652.65        619.91         4.88 o                         
  -2   6   3         40.13         26.14         0.77 o                         
  -1   6   3       3089.46       3154.39        15.25 o                         
   0   6   3        820.94        772.07         5.40 o                         
   1   6   3        418.65        378.79         3.39 o                         
   2   6   3        514.36        524.21         3.52 o                         
   3   6   3       4524.57       4816.21        24.28 o                         
   4   6   3       1870.49       1906.70         9.68 o                         
   5   6   3        419.43        481.83         3.97 o                         
   6   6   3        214.89        209.46         2.45 o                         
   7   6   3          0.32         -0.05         0.90 o                         
   8   6   3        182.02        185.77         2.46 o                         
   9   6   3          5.25          4.63         1.58 o                         
  -9   7   3         64.04         61.94         1.96 o                         
  -8   7   3        752.63        745.65         5.13 o                         
  -7   7   3         81.91         75.87         1.30 o                         
  -6   7   3         27.95         28.21         0.98 o                         
  -5   7   3        164.76        159.68         1.89 o                         
  -4   7   3        390.60        434.09         3.53 o                         
  -3   7   3       1760.79       1776.75         9.83 o                         
  -2   7   3        387.18        422.84         2.91 o                         
  -1   7   3         27.59         31.56         0.57 o                         
   0   7   3       1935.80       1927.60         9.61 o                         
   1   7   3       3619.50       3799.49        22.83 o                         
   2   7   3        396.35        425.46         2.95 o                         
   3   7   3        588.27        660.62         4.14 o                         
   4   7   3        537.06        530.89         3.54 o                         
   5   7   3        140.22        147.22         2.34 o                         
   6   7   3       1014.72       1021.91         6.49 o                         
   7   7   3         84.35         84.41         1.75 o                         
   8   7   3         79.63         78.71         1.78 o                         
   9   7   3         11.16         10.28         1.53 o                         
  -9   8   3          0.00         -0.63         1.25 o                         
  -8   8   3         79.73         79.38         1.73 o                         
  -7   8   3        249.40        247.55         2.40 o                         
  -6   8   3        527.53        549.01         4.56 o                         
  -5   8   3        313.86        354.20         3.12 o                         
  -4   8   3          0.01          2.62         0.51 o                         
  -3   8   3         52.74         59.00         1.02 o                         
  -2   8   3          0.13          1.97         0.38 o                         
  -1   8   3        146.33        115.12         0.94 o                         
   0   8   3        825.48        846.25         4.50 o                         
   1   8   3         18.44          9.48         0.44 o                         
   2   8   3         41.93         35.53         0.59 o                         
   3   8   3         16.74         14.69         0.57 o                         
   4   8   3         16.58         16.84         0.66 o                         
   5   8   3        446.37        414.98         3.18 o                         
   6   8   3          0.05          0.02         0.71 o                         
   7   8   3        163.56        169.61         2.33 o                         
   8   8   3        332.69        334.08         3.39 o                         
   9   8   3        100.27        105.49         2.97 o                         
  -9   9   3        218.09        227.50         3.94 o                         
  -8   9   3          0.29         -0.38         0.75 o                         
  -7   9   3         78.51         73.57         1.36 o                         
  -6   9   3          1.75          1.48         0.54 o                         
  -5   9   3        119.92        122.35         2.18 o                         
  -4   9   3         31.70         53.15         1.04 o                         
  -3   9   3        372.61        371.25         2.70 o                         
  -2   9   3        123.77        101.85         1.22 o                         
  -1   9   3        266.02        259.02         1.63 o                         
   0   9   3        736.67        799.99         3.98 o                         
   1   9   3       1534.50       1727.65         9.23 o                         
   2   9   3        267.38        299.71         2.10 o                         
   3   9   3       1238.79       1315.98         7.58 o                         
   4   9   3       1033.07       1076.57         6.09 o                         
   5   9   3        846.04        825.06         5.37 o                         
   6   9   3        246.64        237.34         2.51 o                         
   7   9   3          0.99          2.42         0.82 o                         
   8   9   3        314.87        322.50         3.36 o                         
   9   9   3        233.65        240.19         4.34 o                         
  -9  10   3         18.06         20.75         1.52 o                         
  -8  10   3         16.50         16.26         1.00 o                         
  -7  10   3         31.30         26.50         1.05 o                         
  -6  10   3        191.04        199.12         2.13 o                         
  -5  10   3        372.84        387.51         3.10 o                         
  -4  10   3        238.00        234.22         2.09 o                         
  -3  10   3        130.23        124.69         1.41 o                         
  -2  10   3       1042.84       1066.57         6.04 o                         
  -1  10   3       2045.46       2185.69         9.32 o                         
   0  10   3         15.96         11.29         0.36 o                         
   1  10   3       1111.69       1163.21         6.94 o                         
   2  10   3        552.64        631.34         3.59 o                         
   3  10   3        131.04        144.36         1.77 o                         
   4  10   3        235.41        254.61         2.52 o                         
   5  10   3         68.12         61.42         1.17 o                         
   6  10   3         65.18         63.51         1.34 o                         
   7  10   3        249.08        258.24         3.09 o                         
   8  10   3         81.15         75.11         1.84 o                         
   9  10   3          0.63          1.08         1.62 o                         
  -8  11   3          4.89          4.06         0.99 o                         
  -7  11   3         76.95         78.09         1.48 o                         
  -6  11   3        102.34        109.16         1.49 o                         
  -5  11   3         64.71         64.65         1.24 o                         
  -4  11   3        497.68        481.13         3.32 o                         
  -3  11   3          6.17          5.34         0.50 o                         
  -2  11   3        384.36        363.17         2.70 o                         
  -1  11   3        316.63        325.72         1.95 o                         
   0  11   3        120.96        147.49         1.22 o                         
   1  11   3        324.66        356.31         2.67 o                         
   2  11   3        340.10        325.34         2.42 o                         
   3  11   3        115.49        108.64         1.38 o                         
   4  11   3        150.16        159.79         1.87 o                         
   5  11   3         20.67         23.03         0.90 o                         
   6  11   3       1363.93       1338.21         8.05 o                         
   7  11   3          0.23          0.31         0.85 o                         
   8  11   3          5.34          5.35         1.09 o                         
  -8  12   3         80.44         73.21         2.11 o                         
  -7  12   3         18.79         17.21         0.92 o                         
  -6  12   3        343.12        337.63         3.25 o                         
  -5  12   3          0.00         -0.41         0.61 o                         
  -4  12   3        148.31        160.32         2.00 o                         
  -3  12   3          0.19          0.29         0.46 o                         
  -2  12   3         92.24        115.71         1.16 o                         
  -1  12   3        200.81        196.35         2.21 o                         
   0  12   3        156.23        160.61         1.30 o                         
   1  12   3         96.37         91.33         1.09 o                         
   2  12   3       1244.02       1271.98         6.53 o                         
   3  12   3        335.27        314.55         2.60 o                         
   4  12   3       2044.50       2068.56        12.15 o                         
   5  12   3        646.49        646.35         4.65 o                         
   6  12   3         13.71         12.37         0.92 o                         
   7  12   3         24.01         25.01         1.11 o                         
   8  12   3         62.99         64.22         1.73 o                         
  -8  13   3         28.21         28.49         1.54 o                         
  -7  13   3         15.86         17.56         0.97 o                         
  -6  13   3        200.20        202.84         2.21 o                         
  -5  13   3         33.88         29.87         0.92 o                         
  -4  13   3         70.24         72.46         1.17 o                         
  -3  13   3        194.43        203.58         2.02 o                         
  -2  13   3        120.31        116.12         1.18 o                         
  -1  13   3          5.32          9.71         0.38 o                         
   0  13   3          0.14          0.22         0.30 o                         
   1  13   3        101.07         98.88         1.50 o                         
   2  13   3          1.40          1.38         0.30 o                         
   3  13   3         38.72         43.65         0.88 o                         
   4  13   3        172.04        171.57         1.97 o                         
   5  13   3        455.79        464.99         3.79 o                         
   6  13   3         32.08         37.77         1.44 o                         
   7  13   3         16.23         16.30         0.96 o                         
   8  13   3        134.96        137.65         3.42 o                         
  -8  14   3        116.67        119.93         2.65 o                         
  -7  14   3         30.92         25.10         1.00 o                         
  -6  14   3         49.34         50.32         1.22 o                         
  -5  14   3        297.10        288.58         2.90 o                         
  -4  14   3        317.09        306.87         2.66 o                         
  -3  14   3        634.45        646.03         4.33 o                         
  -2  14   3        466.07        471.60         3.05 o                         
  -1  14   3         26.20         28.72         0.55 o                         
   0  14   3          1.21          0.19         0.29 o                         
   1  14   3          2.91          4.45         0.35 o                         
   2  14   3         69.19         63.64         1.21 o                         
   3  14   3        327.31        325.58         2.67 o                         
   4  14   3        132.09        114.58         2.88 o                         
   5  14   3        116.75        110.27         1.66 o                         
   6  14   3        188.86        162.89         2.03 o                         
   7  14   3          0.06         -0.43         0.86 o                         
   8  14   3          9.10         11.76         1.11 o                         
  -8  15   3          7.23          5.05         1.41 o                         
  -7  15   3          3.32          3.36         0.82 o                         
  -6  15   3         14.11         14.72         0.86 o                         
  -5  15   3          4.57          4.55         0.65 o                         
  -4  15   3        324.49        318.38         2.74 o                         
  -3  15   3       1056.43       1028.20         6.19 o                         
  -2  15   3       1163.18       1163.80         6.23 o                         
  -1  15   3        615.51        599.70         3.55 o                         
   0  15   3        880.81        901.90         4.46 o                         
   1  15   3        291.01        268.75         2.63 o                         
   2  15   3          1.43          1.70         0.41 o                         
   3  15   3          8.83         11.57         0.52 o                         
   4  15   3       1314.57       1229.53         7.50 o                         
   5  15   3          8.80          8.97         0.72 o                         
   6  15   3        248.63        241.22         2.33 o                         
   7  15   3         24.71         23.00         1.10 o                         
   8  15   3          0.08         -0.29         1.40 o                         
  -7  16   3          4.49          4.28         0.81 o                         
  -6  16   3          0.04          0.39         0.74 o                         
  -5  16   3          0.79          0.98         0.70 o                         
  -4  16   3        663.84        664.75         4.47 o                         
  -3  16   3        673.83        658.15         4.41 o                         
  -2  16   3        168.26        167.01         1.52 o                         
  -1  16   3        100.23        104.18         1.19 o                         
   0  16   3        128.07        125.07         1.24 o                         
   1  16   3        329.97        324.86         2.46 o                         
   2  16   3         12.12         11.26         0.53 o                         
   3  16   3         82.37         76.30         1.53 o                         
   4  16   3        313.86        320.42         2.62 o                         
   5  16   3          2.23          3.83         0.62 o                         
   6  16   3        589.17        574.57         4.33 o                         
   7  16   3          2.76          1.35         0.89 o                         
  -7  17   3         50.39         47.78         1.67 o                         
  -6  17   3       1458.38       1486.30         9.40 o                         
  -5  17   3        103.43        102.94         1.96 o                         
  -4  17   3        492.97        490.81         3.63 o                         
  -3  17   3         43.31         42.40         0.95 o                         
  -2  17   3          4.63          4.34         0.58 o                         
  -1  17   3       3534.35       3403.13        14.45 o                         
   0  17   3        641.40        605.21         3.64 o                         
   1  17   3        549.82        503.90         3.13 o                         
   2  17   3        434.09        423.27         3.13 o                         
   3  17   3         19.22         15.80         0.70 o                         
   4  17   3          7.82          4.37         0.65 o                         
   5  17   3         53.61         58.34         1.22 o                         
   6  17   3          0.11          2.28         1.03 o                         
   7  17   3          1.36          1.88         0.88 o                         
  -7  18   3         13.04         15.72         1.63 o                         
  -6  18   3          3.99          6.67         0.98 o                         
  -5  18   3        371.05        375.43         3.20 o                         
  -4  18   3        650.44        645.92         4.38 o                         
  -3  18   3         52.54         52.87         1.23 o                         
  -2  18   3        162.11        157.81         1.86 o                         
  -1  18   3        776.69        778.15         4.11 o                         
   0  18   3        148.24        156.57         1.66 o                         
   1  18   3       2138.53       1946.52        10.44 o                         
   2  18   3         15.20         13.22         0.57 o                         
   3  18   3          2.81         11.09         0.65 o                         
   4  18   3        663.31        615.19         4.81 o                         
   5  18   3          2.65          3.90         0.79 o                         
   6  18   3          1.84          0.47         0.81 o                         
   7  18   3          0.58          1.22         0.99 o                         
  -6  19   3        552.81        555.56         4.60 o                         
  -5  19   3          0.13          1.17         0.72 o                         
  -4  19   3       1060.83       1055.07         6.09 o                         
  -3  19   3          2.55          4.50         0.62 o                         
  -2  19   3        886.08        865.38         5.22 o                         
  -1  19   3        516.57        477.52         3.27 o                         
   0  19   3       1300.84       1230.62         6.85 o                         
   1  19   3          0.81          0.21         0.58 o                         
   2  19   3        411.07        336.03         2.60 o                         
   3  19   3          4.05          4.14         0.56 o                         
   4  19   3         97.73         84.50         1.40 o                         
   5  19   3        124.30        134.49         1.83 o                         
   6  19   3          7.13          7.20         0.84 o                         
  -6  20   3        119.61        125.21         2.94 o                         
  -5  20   3        490.31        488.44         4.24 o                         
  -4  20   3        232.66        238.88         2.35 o                         
  -3  20   3        216.46        228.21         2.72 o                         
  -2  20   3         15.63         17.88         0.76 o                         
  -1  20   3        220.30        231.76         2.72 o                         
   0  20   3        409.25        348.45         2.64 o                         
   1  20   3        175.58        146.96         2.41 o                         
   2  20   3        360.02        315.64         2.51 o                         
   3  20   3        198.94        193.91         2.24 o                         
   4  20   3          5.40          5.92         0.77 o                         
   5  20   3         39.67         35.59         1.21 o                         
   6  20   3         26.94         27.45         1.18 o                         
  -6  21   3          6.51          5.63         0.83 o                         
  -5  21   3        128.95        127.47         1.97 o                         
  -4  21   3         17.83         16.43         1.04 o                         
  -3  21   3         32.93         25.92         0.73 o                         
  -2  21   3          3.47          3.22         0.56 o                         
  -1  21   3         17.98         15.15         0.88 o                         
   0  21   3        184.06        175.02         1.91 o                         
   1  21   3         98.75        103.30         1.93 o                         
   2  21   3         38.93         26.95         0.79 o                         
   3  21   3          3.63          3.46         0.50 o                         
   4  21   3        178.52        198.01         2.15 o                         
   5  21   3         81.94         91.94         2.79 o                         
   6  21   3          0.39          0.24         1.00 o                         
  -5  22   3        172.77        196.20         3.29 o                         
  -4  22   3         46.66         46.96         1.55 o                         
  -3  22   3        178.77        189.90         3.72 o                         
  -2  22   3          9.56          9.24         0.72 o                         
  -1  22   3        277.97        287.75         3.06 o                         
   0  22   3          6.02          8.16         0.65 o                         
   1  22   3        115.51        109.28         2.03 o                         
   2  22   3        281.53        302.58         3.63 o                         
   3  22   3          3.99          5.17         0.56 o                         
   4  22   3          6.99         12.05         0.93 o                         
   5  22   3          0.07          0.14         0.79 o                         
  -5  23   3         37.64         38.65         1.90 o                         
  -4  23   3         18.13         17.42         1.17 o                         
  -3  23   3         31.03         33.33         1.42 o                         
  -2  23   3         70.78         80.62         1.73 o                         
  -1  23   3         76.21         80.94         2.83 o                         
   0  23   3          0.13         -0.04         0.54 o                         
   1  23   3         84.92         87.11         2.22 o                         
   2  23   3        130.96        144.50         2.57 o                         
   3  23   3          1.16          0.96         0.99 o                         
   4  23   3          3.73          4.36         1.05 o                         
   5  23   3         63.96         71.88         2.94 o                         
  -4  24   3          2.55          0.47         1.09 o                         
  -3  24   3         64.99         69.87         2.34 o                         
  -2  24   3         16.37         19.34         1.30 o                         
  -1  24   3        141.77        126.89         2.17 o                         
   0  24   3          6.25          5.50         0.86 o                         
   1  24   3          0.41          1.28         0.86 o                         
   2  24   3        114.40        109.61         2.16 o                         
   3  24   3         16.40         17.67         1.31 o                         
   4  24   3         33.63         40.38         2.37 o                         
  -3  25   3          0.03          0.06         1.85 o                         
  -2  25   3        267.32        314.04         4.99 o                         
  -1  25   3        158.94        186.89         3.06 o                         
   0  25   3         24.72         19.56         1.32 o                         
   1  25   3          1.03         -0.97         1.08 o                         
   2  25   3        193.21        205.19         3.34 o                         
   3  25   3        391.63        385.64        10.95 o                         
  -2  26   3         20.77         22.61         2.01 o                         
  -1  26   3         92.13        108.33         2.75 o                         
   0  26   3        155.55        145.54         3.04 o                         
   1  26   3          0.06         -0.47         1.14 o                         
   2  26   3         31.39         33.80         1.66 o                         
   0  27   3          3.97          6.73         1.82 o                         
  -9   0   4        149.59        160.39         4.28 o                         
  -8   0   4        268.58        271.77         5.36 o                         
  -7   0   4        187.51        182.76         3.34 o                         
  -6   0   4        571.57        615.70         6.39 o                         
  -5   0   4       2528.97       2583.74        17.19 o                         
  -4   0   4      21646.12      21164.06       121.84 o                         
  -3   0   4       3676.44       3724.28        22.50 o                         
  -2   0   4        999.48       1001.92         6.91 o                         
  -1   0   4        188.30        196.45         3.40 o                         
   0   0   4        195.47        210.42         3.70 o                         
   1   0   4        187.74        249.05         3.58 o                         
   2   0   4       1167.55       1284.86        10.13 o                         
   3   0   4        173.97        214.50         2.60 o                         
   4   0   4          0.10          0.45         0.79 o                         
   5   0   4         47.65         51.26         1.80 o                         
   6   0   4        311.74        330.71         9.36 o                         
   7   0   4          0.47          2.00         1.15 o                         
   8   0   4          3.40          3.32         1.30 o                         
   9   0   4        294.19        288.59         8.62 o                         
  -9   1   4          1.01         -0.56         1.29 o                         
  -8   1   4         21.39         18.62         0.99 o                         
  -7   1   4         44.78         44.27         1.42 o                         
  -6   1   4        762.80        757.54         4.92 o                         
  -5   1   4          4.23          5.31         0.52 o                         
  -4   1   4       1993.63       1976.84         9.44 o                         
  -3   1   4       3550.97       3676.30        16.47 o                         
  -2   1   4       3311.62       3370.06        15.13 o                         
  -1   1   4        200.38        218.05         1.81 o                         
   0   1   4          0.10          0.18         0.43 o                         
   1   1   4         69.08         85.30         1.37 o                         
   2   1   4          3.64         10.47         0.49 o                         
   3   1   4       2209.49       2321.73        11.26 o                         
   4   1   4        105.03        129.51         1.92 o                         
   5   1   4         13.44         14.36         0.86 o                         
   6   1   4         13.74         12.81         0.94 o                         
   7   1   4          0.91          0.34         0.84 o                         
   8   1   4         29.53         24.57         1.29 o                         
   9   1   4         25.31         26.60         1.97 o                         
  -9   2   4         15.86         14.62         1.31 o                         
  -8   2   4        349.74        352.29         3.68 o                         
  -7   2   4        157.15        157.70         1.85 o                         
  -6   2   4       1443.46       1427.05         8.09 o                         
  -5   2   4         83.13        104.49         1.36 o                         
  -4   2   4        193.05        218.81         1.86 o                         
  -3   2   4        395.44        439.41         2.87 o                         
  -2   2   4        387.35        394.94         2.54 o                         
  -1   2   4          3.38          1.91         0.32 o                         
   0   2   4        208.64        161.57         2.09 o                         
   1   2   4      10042.15       9713.32        52.72 o                         
   2   2   4       2078.57       1995.04        10.04 o                         
   3   2   4          9.75          6.72         0.48 o                         
   4   2   4        282.37        341.31         2.75 o                         
   5   2   4        259.22        257.83         2.74 o                         
   6   2   4        148.91        153.39         2.33 o                         
   7   2   4         31.47         29.50         1.22 o                         
   8   2   4         16.57         13.60         1.29 o                         
   9   2   4        100.62        107.59         2.84 o                         
  -9   3   4        259.34        256.79         3.82 o                         
  -8   3   4        343.08        354.53         3.17 o                         
  -7   3   4         57.75         57.51         1.28 o                         
  -6   3   4        242.75        247.27         2.25 o                         
  -5   3   4         49.74         50.97         0.94 o                         
  -4   3   4        246.74        240.96         2.08 o                         
  -3   3   4          8.21         17.73         0.59 o                         
  -2   3   4         15.66         15.15         0.56 o                         
  -1   3   4        817.13        842.59         4.49 o                         
   0   3   4         19.35         18.38         0.60 o                         
   1   3   4       2364.48       2356.18        12.79 o                         
   2   3   4        396.73        445.61         3.19 o                         
   3   3   4       1744.01       1860.67         9.29 o                         
   4   3   4        760.48        736.73         4.95 o                         
   5   3   4        351.52        368.61         3.25 o                         
   6   3   4        155.25        145.54         2.16 o                         
   7   3   4        200.16        202.89         2.70 o                         
   8   3   4          5.24          2.71         0.98 o                         
   9   3   4        130.76        135.57         3.35 o                         
  -9   4   4        331.69        321.79         4.01 o                         
  -8   4   4         82.68         92.61         1.59 o                         
  -7   4   4          6.60          7.18         0.69 o                         
  -6   4   4         41.91         42.38         0.91 o                         
  -5   4   4        526.43        544.52         3.47 o                         
  -4   4   4        311.70        330.92         2.37 o                         
  -3   4   4        648.00        719.77         4.87 o                         
  -2   4   4         74.80         70.12         1.09 o                         
  -1   4   4        598.55        573.25         3.46 o                         
   0   4   4        298.18        279.78         2.36 o                         
   1   4   4        159.68        158.31         1.64 o                         
   2   4   4         91.93         61.25         0.94 o                         
   3   4   4        212.08        197.17         1.93 o                         
   4   4   4         21.69         26.07         0.79 o                         
   5   4   4       1352.55       1390.57         8.43 o                         
   6   4   4        248.16        242.56         3.01 o                         
   7   4   4         69.17         74.60         1.62 o                         
   8   4   4        162.92        161.93         2.42 o                         
   9   4   4         33.94         32.75         1.98 o                         
  -9   5   4        105.46        100.81         2.49 o                         
  -8   5   4         63.44         62.95         1.24 o                         
  -7   5   4        642.87        640.00         4.23 o                         
  -6   5   4        104.91        107.61         1.33 o                         
  -5   5   4         63.04         65.45         1.01 o                         
  -4   5   4        607.66        607.77         3.29 o                         
  -3   5   4       2711.34       2984.54        17.43 o                         
  -2   5   4       1831.12       2118.23        11.19 o                         
  -1   5   4       8685.10       9005.35        40.10 o                         
   0   5   4          0.11          1.34         0.34 o                         
   1   5   4        134.33        131.49         1.35 o                         
   2   5   4         99.22        109.38         1.67 o                         
   3   5   4         61.55         51.25         0.92 o                         
   4   5   4       1106.72       1054.05         6.24 o                         
   5   5   4          7.34          4.03         0.67 o                         
   6   5   4       4002.21       3889.40        20.74 o                         
   7   5   4          0.73          0.57         0.87 o                         
   8   5   4        149.13        152.30         2.60 o                         
   9   5   4          0.87          1.88         1.47 o                         
  -9   6   4         78.21         80.08         2.70 o                         
  -8   6   4         59.97         66.67         1.76 o                         
  -7   6   4         19.03         17.00         0.75 o                         
  -6   6   4         68.36         80.62         1.62 o                         
  -5   6   4         51.26         50.26         1.10 o                         
  -4   6   4        367.14        398.88         2.67 o                         
  -3   6   4        977.23       1046.53         6.30 o                         
  -2   6   4         31.15         43.06         0.83 o                         
  -1   6   4        124.04        130.36         1.28 o                         
   0   6   4         25.85         17.91         0.52 o                         
   1   6   4        673.51        701.04         4.68 o                         
   2   6   4         21.53         31.80         0.81 o                         
   3   6   4        257.05        245.33         2.12 o                         
   4   6   4         43.76         48.36         0.96 o                         
   5   6   4        524.89        549.18         3.86 o                         
   6   6   4        737.30        682.15         4.90 o                         
   7   6   4        295.01        299.41         3.38 o                         
   8   6   4        652.32        645.56         5.29 o                         
   9   6   4         42.56         40.54         2.00 o                         
  -9   7   4          3.41          3.01         1.39 o                         
  -8   7   4        608.20        590.14         4.37 o                         
  -7   7   4        363.60        353.26         3.13 o                         
  -6   7   4         31.59         24.49         0.93 o                         
  -5   7   4         22.26         21.76         0.80 o                         
  -4   7   4        440.18        438.66         3.15 o                         
  -3   7   4        885.40        900.60         5.62 o                         
  -2   7   4        767.75        786.43         4.83 o                         
  -1   7   4       1003.28       1120.47         5.64 o                         
   0   7   4          5.89          7.63         0.36 o                         
   1   7   4       1950.25       2087.21        13.44 o                         
   2   7   4       2098.27       2163.35        17.72 o                         
   3   7   4        503.53        511.70         3.34 o                         
   4   7   4          4.79          5.40         0.54 o                         
   5   7   4       1157.75       1194.75         6.59 o                         
   6   7   4        164.53        163.86         2.09 o                         
   7   7   4       1059.14       1058.34         7.68 o                         
   8   7   4        598.71        584.51         6.06 o                         
   9   7   4         72.35         64.39         2.56 o                         
  -9   8   4        255.06        251.13         4.60 o                         
  -8   8   4          5.47          7.11         0.89 o                         
  -7   8   4         10.73         11.31         0.87 o                         
  -6   8   4         85.25         71.60         1.68 o                         
  -5   8   4         39.16         35.24         0.90 o                         
  -4   8   4          3.00          0.63         0.42 o                         
  -3   8   4         52.29         61.47         1.07 o                         
  -2   8   4         79.02         91.50         1.08 o                         
  -1   8   4         68.24         68.35         1.01 o                         
   0   8   4       2633.41       2624.20        12.43 o                         
   1   8   4        412.36        421.57         2.88 o                         
   2   8   4         62.26         70.95         0.97 o                         
   3   8   4        187.86        212.88         2.04 o                         
   4   8   4        145.49        151.22         1.67 o                         
   5   8   4        220.04        222.82         2.14 o                         
   6   8   4        309.01        319.83         2.90 o                         
   7   8   4          1.92          2.16         0.97 o                         
   8   8   4        102.40        105.65         2.42 o                         
   9   8   4        117.79        118.92         3.16 o                         
  -8   9   4          3.56          1.92         0.96 o                         
  -7   9   4         39.20         35.72         1.14 o                         
  -6   9   4        375.53        354.36         2.86 o                         
  -5   9   4        209.42        203.74         1.94 o                         
  -4   9   4         67.51         79.74         1.31 o                         
  -3   9   4        601.27        604.00         5.24 o                         
  -2   9   4         44.56         46.75         0.83 o                         
  -1   9   4          2.85          4.05         0.33 o                         
   0   9   4        386.83        396.24         2.61 o                         
   1   9   4        141.31        159.51         1.76 o                         
   2   9   4        403.22        443.78         3.67 o                         
   3   9   4         32.22         35.41         0.81 o                         
   4   9   4        300.58        305.39         4.03 o                         
   5   9   4          6.13          6.75         0.67 o                         
   6   9   4         76.32         73.69         1.45 o                         
   7   9   4          1.57          0.87         0.83 o                         
   8   9   4         12.89         10.69         1.24 o                         
  -8  10   4         33.20         35.21         1.37 o                         
  -7  10   4        198.60        201.65         2.10 o                         
  -6  10   4         90.85         99.61         1.51 o                         
  -5  10   4          2.96          2.51         0.52 o                         
  -4  10   4          0.99          0.88         0.53 o                         
  -3  10   4        794.03        882.30         5.41 o                         
  -2  10   4       1238.00       1247.64         6.19 o                         
  -1  10   4        358.26        354.55         2.25 o                         
   0  10   4       1133.10       1180.52         6.17 o                         
   1  10   4        340.23        350.10         2.47 o                         
   2  10   4        923.93        932.74         5.81 o                         
   3  10   4        371.01        366.92         3.37 o                         
   4  10   4         31.50         32.61         1.11 o                         
   5  10   4        419.91        407.53         3.23 o                         
   6  10   4        318.21        300.95         2.94 o                         
   7  10   4        149.31        154.59         2.47 o                         
   8  10   4        153.54        143.91         3.08 o                         
  -8  11   4          0.59          1.54         1.09 o                         
  -7  11   4         21.82         24.64         0.94 o                         
  -6  11   4          0.55          0.59         0.57 o                         
  -5  11   4         15.49         11.65         0.64 o                         
  -4  11   4         21.17         20.71         0.77 o                         
  -3  11   4        132.98        162.19         1.79 o                         
  -2  11   4          1.78          0.27         0.42 o                         
  -1  11   4        595.75        676.69         3.49 o                         
   0  11   4        720.11        755.34         4.47 o                         
   1  11   4         26.12         13.54         0.50 o                         
   2  11   4        128.40        129.06         1.62 o                         
   3  11   4         43.68         40.79         0.85 o                         
   4  11   4        927.05        940.96         6.28 o                         
   5  11   4        758.58        759.93         4.94 o                         
   6  11   4         82.38         81.24         1.59 o                         
   7  11   4        133.56        143.43         2.68 o                         
   8  11   4         58.44         54.55         1.96 o                         
  -8  12   4        190.82        194.07         2.91 o                         
  -7  12   4         79.35         83.81         1.97 o                         
  -6  12   4         54.97         51.03         1.34 o                         
  -5  12   4        311.66        298.77         2.83 o                         
  -4  12   4          1.95          1.63         0.53 o                         
  -3  12   4         26.29         24.94         0.83 o                         
  -2  12   4          5.87          8.84         0.57 o                         
  -1  12   4         14.35          9.85         0.39 o                         
   0  12   4        116.69        110.58         1.32 o                         
   1  12   4        433.52        413.63         2.99 o                         
   2  12   4        157.80        151.39         2.14 o                         
   3  12   4        698.50        658.49         4.12 o                         
   4  12   4        121.94        110.08         1.43 o                         
   5  12   4        352.02        345.24         2.85 o                         
   6  12   4         84.82         84.54         1.48 o                         
   7  12   4          1.96          2.04         0.82 o                         
   8  12   4         88.11         84.72         2.38 o                         
  -8  13   4          2.04          4.28         1.14 o                         
  -7  13   4        210.13        210.64         3.05 o                         
  -6  13   4         25.29         18.47         1.08 o                         
  -5  13   4        275.20        262.40         2.52 o                         
  -4  13   4        244.10        251.43         2.37 o                         
  -3  13   4         18.71         13.33         0.65 o                         
  -2  13   4         27.67         28.60         0.63 o                         
  -1  13   4         26.26         35.74         0.62 o                         
   0  13   4        457.82        419.24         2.81 o                         
   1  13   4        224.93        250.49         2.07 o                         
   2  13   4        206.10        220.29         1.96 o                         
   3  13   4       1171.69       1148.45         6.43 o                         
   4  13   4        750.50        716.20         4.75 o                         
   5  13   4        352.73        344.89         3.70 o                         
   6  13   4         65.01         61.41         1.54 o                         
   7  13   4          0.00          0.01         0.79 o                         
   8  13   4         49.93         47.70         1.77 o                         
  -8  14   4         91.11         96.42         2.89 o                         
  -7  14   4         59.64         56.68         1.27 o                         
  -6  14   4         39.39         38.12         1.03 o                         
  -5  14   4          1.20         -0.20         0.63 o                         
  -4  14   4        147.54        141.06         1.75 o                         
  -3  14   4        326.95        312.12         3.34 o                         
  -2  14   4          2.80          0.64         0.37 o                         
  -1  14   4       1146.87       1127.91         5.36 o                         
   0  14   4         21.61         24.81         0.64 o                         
   1  14   4       1262.26       1254.07         6.75 o                         
   2  14   4        191.38        208.06         1.78 o                         
   3  14   4         33.65         27.48         0.90 o                         
   4  14   4        253.07        231.54         2.22 o                         
   5  14   4          8.94          5.38         0.64 o                         
   6  14   4          0.77          0.08         0.68 o                         
   7  14   4         24.31         24.48         1.05 o                         
   8  14   4          1.05         -0.24         1.31 o                         
  -7  15   4         66.19         66.96         1.81 o                         
  -6  15   4         80.83         80.86         1.38 o                         
  -5  15   4        268.61        269.61         2.63 o                         
  -4  15   4         64.24         69.86         1.28 o                         
  -3  15   4        118.13        118.73         2.00 o                         
  -2  15   4        493.32        496.25         3.28 o                         
  -1  15   4        202.35        196.40         1.57 o                         
   0  15   4        162.38        179.38         1.70 o                         
   1  15   4        212.11        206.89         1.95 o                         
   2  15   4         11.49          7.81         0.46 o                         
   3  15   4        414.50        390.65         3.12 o                         
   4  15   4         35.28         26.41         0.90 o                         
   5  15   4         31.66         28.56         0.93 o                         
   6  15   4          1.93          2.86         0.68 o                         
   7  15   4        305.28        318.18         4.48 o                         
  -7  16   4          0.04         -0.17         1.12 o                         
  -6  16   4          2.86          3.29         0.89 o                         
  -5  16   4        312.66        300.90         3.60 o                         
  -4  16   4       1040.30       1032.57         7.28 o                         
  -3  16   4          1.63          1.24         0.63 o                         
  -2  16   4        115.01        123.74         1.27 o                         
  -1  16   4        475.21        478.00         2.87 o                         
   0  16   4        845.44        835.08         4.59 o                         
   1  16   4        230.57        248.89         2.00 o                         
   2  16   4        123.62        111.61         1.25 o                         
   3  16   4         28.46         18.41         0.89 o                         
   4  16   4        294.88        304.80         3.22 o                         
   5  16   4        500.86        435.38         3.53 o                         
   6  16   4        370.92        366.58         3.56 o                         
   7  16   4         37.07         29.33         1.12 o                         
  -7  17   4        118.96        113.44         2.84 o                         
  -6  17   4        713.74        739.61         5.38 o                         
  -5  17   4         12.41         14.78         0.89 o                         
  -4  17   4        540.42        554.41         4.26 o                         
  -3  17   4        338.95        327.02         2.74 o                         
  -2  17   4       7034.33       6912.20        32.86 o                         
  -1  17   4        926.66        929.80         5.55 o                         
   0  17   4        795.67        778.54         4.37 o                         
   1  17   4          2.04          0.86         0.32 o                         
   2  17   4        232.41        214.71         2.37 o                         
   3  17   4        937.01        816.50         6.07 o                         
   4  17   4         41.07         43.45         0.79 o                         
   5  17   4        250.44        232.27         2.22 o                         
   6  17   4         45.49         42.24         1.23 o                         
   7  17   4          8.64         12.12         1.02 o                         
  -7  18   4        539.40        583.19         8.17 o                         
  -6  18   4        187.86        186.94         2.66 o                         
  -5  18   4         35.47         33.11         1.15 o                         
  -4  18   4       1448.94       1460.71         8.58 o                         
  -3  18   4        178.83        181.32         2.40 o                         
  -2  18   4        440.76        441.18         4.01 o                         
  -1  18   4          0.53          0.50         0.49 o                         
   0  18   4        296.06        318.19         2.30 o                         
   1  18   4        985.79        942.07         5.55 o                         
   2  18   4         17.50         16.01         0.79 o                         
   3  18   4         17.90         15.71         0.86 o                         
   4  18   4         17.45         15.98         0.66 o                         
   5  18   4        165.85        146.33         1.75 o                         
   6  18   4         20.89         16.29         0.81 o                         
  -6  19   4         18.29         19.06         1.29 o                         
  -5  19   4        255.52        267.13         2.72 o                         
  -4  19   4         25.44         25.18         0.89 o                         
  -3  19   4        175.70        172.48         1.82 o                         
  -2  19   4        103.66        115.29         1.68 o                         
  -1  19   4         14.80         17.55         0.80 o                         
   0  19   4        489.18        471.05         3.48 o                         
   1  19   4        170.58        178.51         1.97 o                         
   2  19   4        105.07        106.62         1.71 o                         
   3  19   4         28.57         23.92         0.95 o                         
   4  19   4        318.97        308.62         3.18 o                         
   5  19   4         44.09         54.20         1.53 o                         
   6  19   4        180.33        190.11         2.27 o                         
  -6  20   4        139.22        141.72         3.07 o                         
  -5  20   4         22.32         22.01         1.10 o                         
  -4  20   4         18.93         18.56         0.77 o                         
  -3  20   4        219.41        220.72         2.49 o                         
  -2  20   4        144.48        138.25         1.75 o                         
  -1  20   4        260.90        247.03         2.45 o                         
   0  20   4         10.27          6.02         0.64 o                         
   1  20   4        191.09        174.89         2.02 o                         
   2  20   4        438.05        426.24         3.46 o                         
   3  20   4         75.74         66.29         1.50 o                         
   4  20   4         24.34         22.20         1.11 o                         
   5  20   4        151.46        174.99         2.56 o                         
   6  20   4          4.08          2.71         0.85 o                         
  -5  21   4          0.21          0.55         0.65 o                         
  -4  21   4        199.50        212.52         3.50 o                         
  -3  21   4        189.25        191.76         2.25 o                         
  -2  21   4        280.20        265.62         2.41 o                         
  -1  21   4          1.07          1.35         0.45 o                         
   0  21   4        133.07        140.67         1.73 o                         
   1  21   4        222.78        222.30         3.45 o                         
   2  21   4          5.26          3.81         0.60 o                         
   3  21   4         83.19         89.53         1.53 o                         
   4  21   4         97.10        100.80         2.71 o                         
   5  21   4         37.67         38.02         1.95 o                         
  -5  22   4        229.12        223.08         2.84 o                         
  -4  22   4          4.94          4.86         0.95 o                         
  -3  22   4         20.77         19.76         1.09 o                         
  -2  22   4        248.10        251.35         2.35 o                         
  -1  22   4          3.58          4.93         0.48 o                         
   0  22   4          9.23          9.15         0.78 o                         
   1  22   4         41.40         43.05         1.35 o                         
   2  22   4        130.64        127.76         2.03 o                         
   3  22   4          5.17          4.33         0.77 o                         
   4  22   4         33.12         41.16         2.01 o                         
   5  22   4          3.59          7.79         1.24 o                         
  -4  23   4         15.31         16.29         1.22 o                         
  -3  23   4         15.90         14.59         1.04 o                         
  -2  23   4          2.12          0.94         0.73 o                         
  -1  23   4         24.37         19.77         0.77 o                         
   0  23   4         30.72         27.82         1.24 o                         
   1  23   4        520.97        607.45         6.11 o                         
   2  23   4         12.48         12.64         1.07 o                         
   3  23   4          2.87          1.92         0.81 o                         
   4  23   4          0.76          0.84         0.90 o                         
  -4  24   4         13.43         11.79         1.49 o                         
  -3  24   4          0.03          0.17         1.17 o                         
  -2  24   4         93.28        101.47         3.15 o                         
  -1  24   4        314.10        328.28         4.46 o                         
   0  24   4          6.08          5.23         1.08 o                         
   1  24   4        244.23        250.75         3.90 o                         
   2  24   4         25.63         16.37         1.21 o                         
   3  24   4        280.88        318.03         4.71 o                         
   4  24   4          1.50         -0.39         0.92 o                         
  -3  25   4          4.55          6.21         1.49 o                         
  -2  25   4          5.05          7.58         1.60 o                         
  -1  25   4         45.69         41.75         1.90 o                         
   0  25   4          2.05          1.93         1.34 o                         
   1  25   4         21.05         27.46         1.52 o                         
   2  25   4          7.66         11.48         1.43 o                         
   3  25   4         49.42         70.02         2.71 o                         
  -2  26   4          0.43         -0.56         1.59 o                         
  -1  26   4         50.87         43.68         2.47 o                         
   0  26   4          2.86          2.11         1.31 o                         
   1  26   4         98.46        100.16         3.29 o                         
  -9   1   5        136.74        143.45         3.20 o                         
  -8   1   5          4.47          3.38         0.75 o                         
  -7   1   5        756.65        739.97         5.94 o                         
  -6   1   5        930.56        929.29         5.71 o                         
  -5   1   5        221.63        233.83         2.25 o                         
  -4   1   5        203.71        183.44         2.57 o                         
  -3   1   5        128.35        141.91         1.40 o                         
  -2   1   5        126.13        104.81         1.18 o                         
  -1   1   5          1.02          0.65         0.37 o                         
   0   1   5        459.16        510.97         4.07 o                         
   1   1   5         50.09         67.56         1.19 o                         
   2   1   5       1284.27       1369.76         8.61 o                         
   3   1   5        194.74        190.15         1.75 o                         
   4   1   5        255.18        230.11         2.62 o                         
   5   1   5         66.10         64.70         1.47 o                         
   6   1   5         12.79         11.18         0.92 o                         
   7   1   5        282.91        277.60         3.26 o                         
   8   1   5         63.04         65.75         1.91 o                         
   9   1   5          1.27         -0.08         1.40 o                         
  -9   2   5        406.78        402.83         4.95 o                         
  -8   2   5          0.01         -0.22         0.73 o                         
  -7   2   5          0.16          0.80         0.66 o                         
  -6   2   5        414.64        405.88         3.13 o                         
  -5   2   5         27.06         23.80         0.65 o                         
  -4   2   5        796.09        818.24         5.01 o                         
  -3   2   5         79.86         84.02         1.23 o                         
  -2   2   5       4602.52       4588.59        22.20 o                         
  -1   2   5        123.17        101.46         1.30 o                         
   0   2   5       4118.73       4209.25        22.32 o                         
   1   2   5         69.05         73.52         1.22 o                         
   2   2   5        111.07         88.36         1.24 o                         
   3   2   5        145.76        161.67         1.55 o                         
   4   2   5         23.52         28.73         0.89 o                         
   5   2   5        458.63        448.80         3.75 o                         
   6   2   5        262.29        259.80         3.31 o                         
   7   2   5         17.93         15.37         1.19 o                         
   8   2   5          3.26          2.45         1.23 o                         
   9   2   5         14.31         16.07         1.80 o                         
  -9   3   5          0.97          2.06         1.16 o                         
  -8   3   5         14.39         14.52         1.00 o                         
  -7   3   5        352.98        349.23         2.73 o                         
  -6   3   5        411.82        405.84         3.80 o                         
  -5   3   5         28.55         26.66         0.80 o                         
  -4   3   5        394.10        386.47         3.52 o                         
  -3   3   5          0.01          2.10         0.46 o                         
  -2   3   5        796.34        868.50         5.18 o                         
  -1   3   5       1802.27       1934.92        11.64 o                         
   0   3   5         67.04         76.95         1.30 o                         
   1   3   5       1875.24       1958.99        12.42 o                         
   2   3   5        156.88        151.27         1.95 o                         
   3   3   5        523.34        502.16         3.31 o                         
   4   3   5        110.22        112.85         1.60 o                         
   5   3   5          2.04          3.79         0.68 o                         
   6   3   5        269.03        262.43         3.02 o                         
   7   3   5         28.76         25.82         1.30 o                         
   8   3   5        125.22        129.40         2.67 o                         
   9   3   5          2.86          1.68         1.50 o                         
  -9   4   5         69.75         70.85         3.00 o                         
  -8   4   5        544.23        555.93         4.26 o                         
  -7   4   5        625.73        619.64         4.37 o                         
  -6   4   5        886.76        891.13         5.01 o                         
  -5   4   5         86.48         89.79         1.28 o                         
  -4   4   5         96.17        101.45         1.42 o                         
  -3   4   5         23.51         19.77         0.68 o                         
  -2   4   5        770.52        800.46         5.31 o                         
  -1   4   5         92.75        103.68         1.22 o                         
   0   4   5          0.70          1.59         0.33 o                         
   1   4   5        178.42        222.77         3.26 o                         
   2   4   5        110.14         82.30         1.37 o                         
   3   4   5       1447.07       1433.46         9.23 o                         
   4   4   5       2501.28       2441.03        12.73 o                         
   5   4   5        541.31        521.58         3.96 o                         
   6   4   5        278.56        286.27         3.03 o                         
   7   4   5        337.22        350.95         3.76 o                         
   8   4   5        477.15        474.13         6.25 o                         
   9   4   5          4.90          6.78         1.57 o                         
  -9   5   5        331.45        311.05         5.03 o                         
  -8   5   5        145.74        142.60         2.02 o                         
  -7   5   5        100.91         96.69         1.67 o                         
  -6   5   5         47.84         47.10         1.16 o                         
  -5   5   5         50.50         53.77         1.06 o                         
  -4   5   5          0.36          0.22         0.46 o                         
  -3   5   5         52.69         58.23         1.17 o                         
  -2   5   5         72.40         78.22         1.43 o                         
  -1   5   5         37.16         25.43         0.58 o                         
   0   5   5       1004.74       1008.04         6.16 o                         
   1   5   5        505.12        472.26         3.52 o                         
   2   5   5         16.43         13.50         0.63 o                         
   3   5   5        821.25        798.44         7.24 o                         
   4   5   5        600.30        582.09         4.09 o                         
   5   5   5       2880.62       2958.78        15.36 o                         
   6   5   5       1633.61       1545.15         9.51 o                         
   7   5   5        105.16        105.55         1.95 o                         
   8   5   5        192.44        189.27         3.42 o                         
   9   5   5        126.15        119.08         3.23 o                         
  -9   6   5         39.03         36.93         1.74 o                         
  -8   6   5          1.48          1.20         0.68 o                         
  -7   6   5          5.81          5.82         0.58 o                         
  -6   6   5        399.49        406.89         2.67 o                         
  -5   6   5        118.31        131.19         1.64 o                         
  -4   6   5          0.00          1.25         0.43 o                         
  -3   6   5          3.65          2.84         0.45 o                         
  -2   6   5       1446.47       1586.64         8.00 o                         
  -1   6   5       1153.88       1229.36         6.15 o                         
   0   6   5        153.81        184.87         2.23 o                         
   1   6   5       1673.28       1734.07        10.41 o                         
   2   6   5        296.31        274.06         2.73 o                         
   3   6   5        121.61        149.20         1.89 o                         
   4   6   5         17.85         23.29         0.97 o                         
   5   6   5          4.18          3.10         0.65 o                         
   6   6   5        257.22        269.55         2.79 o                         
   7   6   5          6.99          7.27         0.94 o                         
   8   6   5        122.50        107.15         2.68 o                         
   9   6   5         14.21         12.82         1.85 o                         
  -8   7   5          4.56          3.82         1.03 o                         
  -7   7   5         25.72         24.94         0.99 o                         
  -6   7   5          8.79          9.50         0.69 o                         
  -5   7   5        213.82        194.77         2.84 o                         
  -4   7   5        236.79        244.97         2.56 o                         
  -3   7   5        231.87        236.55         2.10 o                         
  -2   7   5       1108.27       1138.40         6.06 o                         
  -1   7   5        226.55        191.39         1.52 o                         
   0   7   5       2947.36       3224.37        15.76 o                         
   1   7   5          6.33          4.94         0.38 o                         
   2   7   5       1136.63       1171.79         7.18 o                         
   3   7   5          1.27          4.24         0.51 o                         
   4   7   5         33.51         24.05         0.82 o                         
   5   7   5        435.64        426.74         3.86 o                         
   6   7   5        243.66        230.46         2.84 o                         
   7   7   5        210.33        199.84         2.62 o                         
   8   7   5        409.33        421.71         5.38 o                         
  -8   8   5         23.92         22.81         1.25 o                         
  -7   8   5        129.71        112.41         1.88 o                         
  -6   8   5        425.89        402.32         5.33 o                         
  -5   8   5          1.00          0.39         0.38 o                         
  -4   8   5         51.03         48.53         1.56 o                         
  -3   8   5        244.08        279.22         3.10 o                         
  -2   8   5          1.14          0.46         0.29 o                         
  -1   8   5        222.33        203.71         1.56 o                         
   0   8   5          5.23          7.31         0.40 o                         
   1   8   5          0.76          1.83         0.41 o                         
   2   8   5       1264.57       1344.28         8.04 o                         
   3   8   5        405.54        420.12         3.24 o                         
   4   8   5        876.63        825.24         9.22 o                         
   5   8   5        108.43        110.83         1.70 o                         
   6   8   5          1.38          1.56         0.73 o                         
   7   8   5       1115.45       1068.15         7.08 o                         
   8   8   5        450.94        416.41         5.83 o                         
  -8   9   5          9.89         10.26         1.06 o                         
  -7   9   5        130.42        114.24         1.73 o                         
  -6   9   5          1.30          0.60         0.52 o                         
  -5   9   5        652.25        632.15         4.49 o                         
  -4   9   5        192.09        164.68         1.68 o                         
  -3   9   5          2.86          3.30         0.50 o                         
  -2   9   5          5.63          2.24         0.32 o                         
  -1   9   5       1437.71       1467.60         7.66 o                         
   0   9   5       1460.32       1613.86         7.63 o                         
   1   9   5        236.09        231.78         1.97 o                         
   2   9   5        178.39        149.91         1.92 o                         
   3   9   5         11.08         17.92         0.67 o                         
   4   9   5        302.22        287.49         2.82 o                         
   5   9   5        186.33        186.81         2.00 o                         
   6   9   5          3.43          4.38         0.76 o                         
   7   9   5        109.66        107.40         1.92 o                         
   8   9   5        268.50        264.80         5.07 o                         
  -8  10   5         62.45         54.87         1.71 o                         
  -7  10   5         73.31         72.16         1.35 o                         
  -6  10   5        296.78        283.07         2.52 o                         
  -5  10   5         66.96         57.03         1.03 o                         
  -4  10   5        115.38        129.46         1.95 o                         
  -3  10   5        246.12        258.49         2.59 o                         
  -2  10   5        636.62        642.30         3.71 o                         
  -1  10   5         14.08         12.83         0.44 o                         
   0  10   5         52.52         73.53         1.09 o                         
   1  10   5         35.62         38.20         0.80 o                         
   2  10   5        500.88        543.32         3.78 o                         
   3  10   5         64.18         55.45         1.35 o                         
   4  10   5         12.92         12.89         0.76 o                         
   5  10   5        296.70        285.72         2.64 o                         
   6  10   5         93.17         93.10         1.56 o                         
   7  10   5          3.01          2.64         0.84 o                         
   8  10   5          0.12          0.02         1.49 o                         
  -8  11   5        165.91        170.99         3.11 o                         
  -7  11   5        120.03        114.71         2.14 o                         
  -6  11   5         68.79         66.93         1.41 o                         
  -5  11   5          2.85          2.59         0.59 o                         
  -4  11   5         11.24         13.41         0.77 o                         
  -3  11   5        577.54        575.29         4.23 o                         
  -2  11   5        463.39        507.82         3.09 o                         
  -1  11   5         41.71         34.16         0.68 o                         
   0  11   5          1.50          3.81         0.43 o                         
   1  11   5          0.38          0.44         0.42 o                         
   2  11   5        354.73        346.90         3.03 o                         
   3  11   5       2199.34       2216.05        13.19 o                         
   4  11   5       1002.16        971.28         6.59 o                         
   5  11   5          2.76          4.14         0.69 o                         
   6  11   5          6.69          5.79         0.77 o                         
   7  11   5         72.07         66.32         1.67 o                         
   8  11   5         14.17         13.19         1.54 o                         
  -8  12   5        195.57        202.25         3.11 o                         
  -7  12   5          7.60          7.66         0.80 o                         
  -6  12   5         29.22         29.32         0.97 o                         
  -5  12   5          7.03          5.58         0.58 o                         
  -4  12   5         43.56         40.62         1.04 o                         
  -3  12   5         87.25         90.51         1.38 o                         
  -2  12   5        228.24        244.23         2.06 o                         
  -1  12   5          3.16          3.64         0.40 o                         
   0  12   5        108.72        120.52         1.40 o                         
   1  12   5       1806.06       1780.39         8.78 o                         
   2  12   5        981.78        974.25         5.66 o                         
   3  12   5        892.38        903.74         5.68 o                         
   4  12   5          0.03         -0.17         0.52 o                         
   5  12   5         54.93         55.41         1.21 o                         
   6  12   5        192.15        194.77         2.32 o                         
   7  12   5        187.78        190.48         2.53 o                         
   8  12   5         34.36         37.36         2.01 o                         
  -8  13   5         21.94         21.33         1.39 o                         
  -7  13   5        470.39        478.08         4.65 o                         
  -6  13   5        107.50         97.82         1.40 o                         
  -5  13   5         27.90         25.82         0.95 o                         
  -4  13   5          2.47          3.09         0.61 o                         
  -3  13   5         98.05        101.61         1.47 o                         
  -2  13   5          3.49          4.82         0.41 o                         
  -1  13   5        185.91        210.99         1.76 o                         
   0  13   5          4.80          7.70         0.52 o                         
   1  13   5          4.20          7.99         0.59 o                         
   2  13   5        884.24        883.02         5.28 o                         
   3  13   5        202.00        220.29         2.34 o                         
   4  13   5         62.95         70.63         1.15 o                         
   5  13   5         26.24         31.84         0.90 o                         
   6  13   5        146.12        152.29         1.91 o                         
   7  13   5          5.97          6.18         1.01 o                         
   8  13   5        239.67        261.32         5.42 o                         
  -7  14   5         23.30         23.46         1.52 o                         
  -6  14   5         48.28         49.33         1.26 o                         
  -5  14   5         46.11         43.17         1.15 o                         
  -4  14   5          8.90          8.06         0.69 o                         
  -3  14   5          4.06          2.79         0.58 o                         
  -2  14   5         92.94         84.82         1.25 o                         
  -1  14   5        392.84        382.33         2.61 o                         
   0  14   5        480.83        460.37         3.25 o                         
   1  14   5        838.31        829.27         5.20 o                         
   2  14   5        550.82        524.95         3.77 o                         
   3  14   5        309.85        258.74         2.44 o                         
   4  14   5        118.09         96.90         1.39 o                         
   5  14   5        103.08         89.91         1.53 o                         
   6  14   5        393.86        402.13         3.74 o                         
   7  14   5        110.00         91.37         1.74 o                         
  -7  15   5          2.21          2.72         1.03 o                         
  -6  15   5         12.72         12.83         0.91 o                         
  -5  15   5         41.49         45.21         1.97 o                         
  -4  15   5         20.85         14.87         0.82 o                         
  -3  15   5        562.94        546.35         3.87 o                         
  -2  15   5       1117.66       1114.95         6.38 o                         
  -1  15   5       4547.58       4508.77        19.39 o                         
   0  15   5        667.02        665.62         4.45 o                         
   1  15   5         27.40         34.99         0.85 o                         
   2  15   5         71.91         59.88         1.00 o                         
   3  15   5        471.56        432.55         3.37 o                         
   4  15   5         20.52         21.69         0.99 o                         
   5  15   5          3.13          2.41         0.55 o                         
   6  15   5          0.40          0.57         0.77 o                         
   7  15   5         13.36         14.17         1.08 o                         
  -7  16   5          8.66         11.50         1.36 o                         
  -6  16   5        457.69        474.18         4.21 o                         
  -5  16   5        155.49        162.87         2.17 o                         
  -4  16   5         42.06         44.44         1.09 o                         
  -3  16   5        383.34        398.28         3.36 o                         
  -2  16   5          0.60          0.32         0.46 o                         
  -1  16   5         80.22         80.40         1.00 o                         
   0  16   5        194.12        199.96         1.84 o                         
   1  16   5          2.36          1.93         0.53 o                         
   2  16   5        294.90        281.20         2.26 o                         
   3  16   5        229.05        205.92         2.31 o                         
   4  16   5         15.80          8.33         0.94 o                         
   5  16   5        428.16        401.57         3.26 o                         
   6  16   5        138.93        131.87         1.95 o                         
   7  16   5          3.10          5.92         0.98 o                         
  -7  17   5        274.16        291.88         5.63 o                         
  -6  17   5          0.14          1.14         0.82 o                         
  -5  17   5         33.09         32.02         1.08 o                         
  -4  17   5         46.95         51.75         1.17 o                         
  -3  17   5       1180.09       1192.06         7.21 o                         
  -2  17   5        515.92        501.74         3.53 o                         
  -1  17   5        519.57        501.04         3.17 o                         
   0  17   5         28.35         26.08         0.79 o                         
   1  17   5         99.68        107.56         1.40 o                         
   2  17   5          4.61          8.42         0.79 o                         
   3  17   5          2.36          3.73         0.52 o                         
   4  17   5         18.52         17.48         0.87 o                         
   5  17   5         22.65         22.04         0.88 o                         
   6  17   5         12.38         10.11         0.74 o                         
  -6  18   5          3.09          2.27         1.06 o                         
  -5  18   5        304.01        322.52         3.20 o                         
  -4  18   5        232.19        231.27         2.45 o                         
  -3  18   5        201.79        195.31         2.24 o                         
  -2  18   5        958.96        926.48         6.15 o                         
  -1  18   5        135.69        122.98         1.86 o                         
   0  18   5        567.32        531.62         3.70 o                         
   1  18   5        118.46        136.67         1.63 o                         
   2  18   5        390.10        381.87         3.03 o                         
   3  18   5        207.42        203.19         2.37 o                         
   4  18   5        131.51        115.34         1.60 o                         
   5  18   5          2.85          3.86         0.72 o                         
   6  18   5         47.08         35.74         1.28 o                         
  -6  19   5         68.24         66.54         2.99 o                         
  -5  19   5         20.13         19.82         1.17 o                         
  -4  19   5        488.65        503.76         3.94 o                         
  -3  19   5        245.68        240.09         2.45 o                         
  -2  19   5        818.60        793.50         5.81 o                         
  -1  19   5        188.45        191.42         1.88 o                         
   0  19   5       2187.11       2062.00        10.01 o                         
   1  19   5        303.14        329.38         3.01 o                         
   2  19   5        296.67        273.97         2.71 o                         
   3  19   5        266.48        279.54         2.85 o                         
   4  19   5         24.66         25.16         1.09 o                         
   5  19   5          2.79          3.89         0.69 o                         
   6  19   5         12.64         13.74         0.96 o                         
  -5  20   5        116.19        119.75         2.02 o                         
  -4  20   5         31.17         27.64         0.98 o                         
  -3  20   5          3.26          2.28         0.74 o                         
  -2  20   5        136.77        127.61         1.75 o                         
  -1  20   5        113.28         95.13         1.89 o                         
   0  20   5        224.55        208.56         2.15 o                         
   1  20   5        231.88        235.60         2.46 o                         
   2  20   5         57.46         63.81         1.32 o                         
   3  20   5        729.97        732.39         5.28 o                         
   4  20   5         67.16         64.46         2.38 o                         
   5  20   5          3.18          3.98         1.02 o                         
  -5  21   5         63.85         69.17         2.17 o                         
  -4  21   5         21.60         24.80         1.43 o                         
  -3  21   5         54.91         60.25         1.36 o                         
  -2  21   5          0.02         -0.70         0.70 o                         
  -1  21   5         27.32         20.65         0.69 o                         
   0  21   5         11.13          8.29         0.58 o                         
   1  21   5         22.30         26.16         1.27 o                         
   2  21   5          0.06          0.16         0.67 o                         
   3  21   5          9.23         11.71         1.06 o                         
   4  21   5          3.19          1.87         0.99 o                         
   5  21   5          0.27          0.35         1.18 o                         
  -4  22   5          1.31          0.45         1.05 o                         
  -3  22   5         17.99         14.71         1.12 o                         
  -2  22   5         48.61         48.50         1.85 o                         
  -1  22   5          7.24          6.05         0.57 o                         
   0  22   5         83.43         92.38         1.48 o                         
   1  22   5         12.39         14.60         0.94 o                         
   2  22   5         12.29         16.39         0.98 o                         
   3  22   5          5.80          3.32         0.93 o                         
   4  22   5         16.49         22.64         1.40 o                         
  -4  23   5          5.05          6.16         1.40 o                         
  -3  23   5         59.59         58.91         1.87 o                         
  -2  23   5         91.53         97.03         2.58 o                         
  -1  23   5         16.27         16.92         0.93 o                         
   0  23   5         37.66         46.10         1.16 o                         
   1  23   5          4.77          3.53         1.01 o                         
   2  23   5         91.02        111.01         1.87 o                         
   3  23   5          0.34          1.58         1.00 o                         
   4  23   5         76.55         82.79         3.43 o                         
  -3  24   5        118.48        117.24         3.19 o                         
  -2  24   5          2.19          2.77         1.11 o                         
  -1  24   5          0.09          0.56         1.23 o                         
   0  24   5        137.73        157.07         3.57 o                         
   1  24   5         34.61         22.99         1.36 o                         
   2  24   5         36.88         43.57         1.54 o                         
   3  24   5         90.34        106.37         2.17 o                         
  -2  25   5         14.74         16.02         2.87 o                         
  -1  25   5         20.78         14.09         1.70 o                         
   0  25   5        165.09        177.94         5.87 o                         
   1  25   5         23.34         19.37         1.99 o                         
   2  25   5         40.01         40.67         1.97 o                         
  -9   0   6          1.53          1.89         2.16 o                         
  -8   0   6         21.32         15.86         2.76 o                         
  -7   0   6       3561.89       3453.01        39.28 o                         
  -6   0   6       2366.36       2273.01        18.56 o                         
  -5   0   6        224.63        233.70         3.44 o                         
  -4   0   6       2762.21       2675.37        18.98 o                         
  -3   0   6       1443.70       1428.92        11.12 o                         
  -2   0   6       1007.44       1029.11         6.85 o                         
  -1   0   6       1468.42       1639.70        11.77 o                         
   0   0   6        646.32        646.27         5.95 o                         
   1   0   6       3207.44       3396.73        24.71 o                         
   2   0   6       2331.50       2452.14        18.51 o                         
   3   0   6        729.63        709.36         6.74 o                         
   4   0   6        982.43       1029.51         9.23 o                         
   5   0   6        216.84        238.71         4.10 o                         
   6   0   6        234.65        227.16         4.23 o                         
   7   0   6        380.41        384.32         5.41 o                         
   8   0   6         80.54         81.68         3.46 o                         
  -9   1   6         71.00         67.10         2.45 o                         
  -8   1   6         29.09         21.10         1.76 o                         
  -7   1   6        224.20        221.60         2.76 o                         
  -6   1   6         21.12         18.37         0.90 o                         
  -5   1   6       7918.65       7813.75        37.27 o                         
  -4   1   6         87.66         66.74         1.18 o                         
  -3   1   6        897.29        882.64         5.08 o                         
  -2   1   6         39.40         54.57         0.82 o                         
  -1   1   6         78.15         87.69         1.23 o                         
   0   1   6       1440.25       1593.87         8.85 o                         
   1   1   6        297.65        331.83         3.05 o                         
   2   1   6        694.17        769.77         5.21 o                         
   3   1   6         53.23         58.37         1.10 o                         
   4   1   6        183.87        183.12         2.18 o                         
   5   1   6         60.57         61.94         1.76 o                         
   6   1   6         15.60         14.94         1.00 o                         
   7   1   6         52.92         50.64         1.55 o                         
   8   1   6         16.27         16.23         1.52 o                         
  -9   2   6         27.07         26.55         2.09 o                         
  -8   2   6         94.66         92.84         2.28 o                         
  -7   2   6        921.11        906.79         6.11 o                         
  -6   2   6        269.15        279.86         2.81 o                         
  -5   2   6       1332.26       1304.06         8.00 o                         
  -4   2   6       1134.61       1111.50         6.99 o                         
  -3   2   6         59.76         59.12         1.04 o                         
  -2   2   6       1681.18       1623.06         8.84 o                         
  -1   2   6         11.29         13.44         0.79 o                         
   0   2   6        562.03        587.15         4.47 o                         
   1   2   6        749.16        825.87         5.39 o                         
   2   2   6        634.62        706.53         5.16 o                         
   3   2   6          0.27          0.45         0.48 o                         
   4   2   6          6.76          6.68         0.66 o                         
   5   2   6         11.33         14.28         1.01 o                         
   6   2   6        128.78        127.11         2.23 o                         
   7   2   6        218.22        209.58         3.07 o                         
   8   2   6          0.01         -0.52         1.23 o                         
  -8   3   6         13.89         14.73         1.18 o                         
  -7   3   6        575.50        566.78         4.60 o                         
  -6   3   6        142.96        144.87         2.09 o                         
  -5   3   6        273.11        262.70         2.63 o                         
  -4   3   6         28.41         28.74         0.90 o                         
  -3   3   6        457.06        470.40         3.35 o                         
  -2   3   6          0.23          0.34         0.45 o                         
  -1   3   6        633.36        663.22         5.24 o                         
   0   3   6       2540.80       2550.83        16.00 o                         
   1   3   6        409.51        375.66         3.39 o                         
   2   3   6        116.48        137.02         1.85 o                         
   3   3   6         68.14         69.14         1.19 o                         
   4   3   6        260.99        279.61         2.96 o                         
   5   3   6        610.01        630.63         4.80 o                         
   6   3   6          2.33          4.35         0.93 o                         
   7   3   6        295.02        300.25         3.85 o                         
   8   3   6         89.55         78.43         2.92 o                         
  -8   4   6        131.63        145.51         3.13 o                         
  -7   4   6         15.62         14.14         0.76 o                         
  -6   4   6         74.30         76.76         1.23 o                         
  -5   4   6          3.40          3.51         0.59 o                         
  -4   4   6          2.57          2.35         0.59 o                         
  -3   4   6          5.37          4.03         0.53 o                         
  -2   4   6          0.96          1.72         0.50 o                         
  -1   4   6        320.37        335.42         3.21 o                         
   0   4   6          0.34          0.70         0.38 o                         
   1   4   6        689.32        731.65         5.45 o                         
   2   4   6         38.14         39.63         0.98 o                         
   3   4   6       1828.21       1756.86        11.00 o                         
   4   4   6        170.44        152.82         1.85 o                         
   5   4   6        476.23        477.32         3.81 o                         
   6   4   6         55.37         48.52         1.66 o                         
   7   4   6        110.30         91.35         2.05 o                         
   8   4   6        152.64        155.73         4.07 o                         
  -8   5   6         98.06        107.16         2.02 o                         
  -7   5   6          0.18          0.37         0.67 o                         
  -6   5   6          2.43          2.36         0.61 o                         
  -5   5   6         56.31         48.28         1.04 o                         
  -4   5   6        443.67        429.65         3.73 o                         
  -3   5   6        273.30        275.51         2.47 o                         
  -2   5   6        413.94        428.85         3.51 o                         
  -1   5   6          2.18          0.50         0.42 o                         
   0   5   6          6.65          8.89         0.57 o                         
   1   5   6         19.74         29.89         0.77 o                         
   2   5   6        493.63        453.24         3.86 o                         
   3   5   6       1166.29       1112.36         9.52 o                         
   4   5   6        764.30        708.82         5.03 o                         
   5   5   6        702.71        645.70         4.68 o                         
   6   5   6          1.43          2.14         0.75 o                         
   7   5   6         15.04         16.03         1.14 o                         
   8   5   6          7.51          6.24         1.82 o                         
  -8   6   6         16.32         18.12         1.44 o                         
  -7   6   6         43.42         40.07         1.15 o                         
  -6   6   6         28.35         28.39         1.13 o                         
  -5   6   6         92.93         95.96         1.43 o                         
  -4   6   6         13.29         13.02         0.70 o                         
  -3   6   6        111.62        109.52         1.54 o                         
  -2   6   6        960.24       1049.99         5.73 o                         
  -1   6   6         26.08         29.63         0.68 o                         
   0   6   6        824.47        883.79         5.19 o                         
   1   6   6        249.02        228.33         2.18 o                         
   2   6   6         19.56         18.31         0.71 o                         
   3   6   6        281.79        322.23         3.58 o                         
   4   6   6        808.32        735.65         4.93 o                         
   5   6   6       1464.23       1379.46         8.60 o                         
   6   6   6        222.23        205.22         2.45 o                         
   7   6   6        283.16        266.47         3.16 o                         
   8   6   6          0.00         -0.21         1.29 o                         
  -8   7   6         60.95         58.37         1.94 o                         
  -7   7   6          6.11          2.73         0.86 o                         
  -6   7   6          3.07          4.97         0.58 o                         
  -5   7   6         18.04         17.21         0.78 o                         
  -4   7   6        325.43        307.53         2.81 o                         
  -3   7   6          0.60          0.77         0.40 o                         
  -2   7   6        631.94        662.37         3.63 o                         
  -1   7   6        254.72        248.40         1.94 o                         
   0   7   6        471.13        483.39         3.59 o                         
   1   7   6       1022.54        996.71         6.01 o                         
   2   7   6        207.90        227.69         2.37 o                         
   3   7   6        135.55        157.62         2.03 o                         
   4   7   6        430.73        409.13         3.44 o                         
   5   7   6         16.02         15.41         0.85 o                         
   6   7   6         82.15         75.44         1.63 o                         
   7   7   6        757.53        715.04         5.19 o                         
   8   7   6         98.70         89.98         3.60 o                         
  -8   8   6          2.90          3.50         1.21 o                         
  -7   8   6         70.54         59.02         1.61 o                         
  -6   8   6        125.96        113.31         2.13 o                         
  -5   8   6         30.34         21.75         0.99 o                         
  -4   8   6         54.75         67.88         1.44 o                         
  -3   8   6        182.67        198.57         2.26 o                         
  -2   8   6        293.72        297.74         1.99 o                         
  -1   8   6         27.21         26.04         0.64 o                         
   0   8   6        867.35        949.36         5.80 o                         
   1   8   6        313.21        350.92         2.83 o                         
   2   8   6         64.72         69.97         2.33 o                         
   3   8   6         73.53         73.49         1.36 o                         
   4   8   6        200.09        199.44         2.83 o                         
   5   8   6          9.50          8.05         0.75 o                         
   6   8   6        174.30        174.46         2.83 o                         
   7   8   6         12.71         16.51         1.01 o                         
   8   8   6         35.00         29.20         1.74 o                         
  -8   9   6         69.35         69.99         2.32 o                         
  -7   9   6        177.90        171.50         2.82 o                         
  -6   9   6          7.91          6.98         0.93 o                         
  -5   9   6         21.98         19.60         0.95 o                         
  -4   9   6          1.11          1.60         0.76 o                         
  -3   9   6          1.74          1.07         0.41 o                         
  -2   9   6        104.94        115.26         1.15 o                         
  -1   9   6          4.72          4.47         0.41 o                         
   0   9   6        296.52        300.32         2.22 o                         
   1   9   6         92.01         86.42         1.27 o                         
   2   9   6        480.45        505.77         3.84 o                         
   3   9   6         53.36         53.35         1.25 o                         
   4   9   6        951.05        942.38         6.86 o                         
   5   9   6        262.68        268.82         2.79 o                         
   6   9   6          0.87          1.41         0.74 o                         
   7   9   6        259.29        248.13         4.20 o                         
   8   9   6          0.36          1.50         1.18 o                         
  -8  10   6         78.35         68.12         2.00 o                         
  -7  10   6         69.31         62.64         1.63 o                         
  -6  10   6        133.47        120.74         2.03 o                         
  -5  10   6         20.64         29.43         1.24 o                         
  -4  10   6       1061.30       1030.74         8.29 o                         
  -3  10   6        117.15        109.40         1.54 o                         
  -2  10   6         27.45         32.83         0.81 o                         
  -1  10   6        155.40        148.60         1.43 o                         
   0  10   6          3.64          3.12         0.50 o                         
   1  10   6        407.58        433.38         3.26 o                         
   2  10   6        266.73        256.23         2.46 o                         
   3  10   6          5.03          4.72         0.51 o                         
   4  10   6        232.79        217.70         2.47 o                         
   5  10   6        107.47         95.45         1.95 o                         
   6  10   6        298.58        290.75         2.85 o                         
   7  10   6        145.44        132.48         2.40 o                         
   8  10   6        159.64        148.19         3.42 o                         
  -8  11   6          2.28          2.78         1.23 o                         
  -7  11   6          1.70          1.21         0.90 o                         
  -6  11   6        188.71        179.67         2.35 o                         
  -5  11   6        376.45        325.50         3.25 o                         
  -4  11   6        759.78        654.49         5.31 o                         
  -3  11   6         20.32         33.85         0.95 o                         
  -2  11   6        577.52        574.69         3.45 o                         
  -1  11   6         79.07         79.00         0.96 o                         
   0  11   6          2.67          1.24         0.49 o                         
   1  11   6         10.49          7.72         0.57 o                         
   2  11   6       1322.40       1317.22         7.27 o                         
   3  11   6        337.23        323.21         2.89 o                         
   4  11   6        167.43        160.42         2.27 o                         
   5  11   6         96.72         98.21         1.92 o                         
   6  11   6         65.55         64.40         1.56 o                         
   7  11   6         11.53         10.10         1.29 o                         
   8  11   6         98.78        115.29         3.21 o                         
  -7  12   6          1.18          1.71         1.06 o                         
  -6  12   6         77.53         75.93         1.63 o                         
  -5  12   6         20.27         16.16         0.72 o                         
  -4  12   6        316.92        285.02         2.93 o                         
  -3  12   6        435.31        392.45         3.21 o                         
  -2  12   6         78.47         74.81         1.17 o                         
  -1  12   6          6.14          6.72         0.43 o                         
   0  12   6       2109.79       2019.87        10.72 o                         
   1  12   6        143.43        140.61         1.61 o                         
   2  12   6        516.01        468.16         3.41 o                         
   3  12   6       1137.52       1117.77         6.56 o                         
   4  12   6        130.98        119.14         1.80 o                         
   5  12   6          0.01         -0.21         0.67 o                         
   6  12   6         77.00         67.34         1.90 o                         
   7  12   6          0.21          1.60         1.05 o                         
  -7  13   6         89.19         83.62         1.95 o                         
  -6  13   6        292.48        288.78         3.19 o                         
  -5  13   6         56.94         53.64         1.72 o                         
  -4  13   6        153.70        152.00         3.43 o                         
  -3  13   6          0.14          0.27         0.57 o                         
  -2  13   6          5.45          5.18         0.47 o                         
  -1  13   6        419.29        394.33         2.70 o                         
   0  13   6        639.23        602.59         4.13 o                         
   1  13   6       4514.59       4474.97        21.04 o                         
   2  13   6        181.83        157.75         2.04 o                         
   3  13   6        768.69        747.19         4.89 o                         
   4  13   6         20.91         15.17         0.90 o                         
   5  13   6          0.38          1.06         0.57 o                         
   6  13   6        323.94        319.14         3.09 o                         
   7  13   6         39.79         43.96         1.62 o                         
  -7  14   6        121.92        122.97         2.64 o                         
  -6  14   6          5.42          5.00         0.75 o                         
  -5  14   6         15.06         13.37         0.88 o                         
  -4  14   6        239.46        220.01         2.79 o                         
  -3  14   6        346.07        342.91         3.00 o                         
  -2  14   6        780.45        769.25         4.36 o                         
  -1  14   6        520.26        530.44         3.17 o                         
   0  14   6        952.12        935.27         5.99 o                         
   1  14   6        220.71        212.72         2.13 o                         
   2  14   6        345.92        323.04         2.74 o                         
   3  14   6         78.73         93.92         1.54 o                         
   4  14   6         72.72         61.30         1.39 o                         
   5  14   6         21.60         18.94         0.79 o                         
   6  14   6         73.44         77.21         1.59 o                         
   7  14   6         54.69         44.16         1.69 o                         
  -7  15   6        286.92        281.63         3.68 o                         
  -6  15   6        371.19        368.15         4.09 o                         
  -5  15   6          1.94          1.64         0.70 o                         
  -4  15   6         28.06         33.15         1.20 o                         
  -3  15   6        138.01        127.60         1.68 o                         
  -2  15   6        173.63        158.92         1.59 o                         
  -1  15   6        107.30        109.95         1.14 o                         
   0  15   6        553.81        548.15         3.82 o                         
   1  15   6         33.56         42.39         0.98 o                         
   2  15   6        406.58        369.59         3.14 o                         
   3  15   6         46.54         54.37         1.08 o                         
   4  15   6        191.43        199.44         2.45 o                         
   5  15   6          4.47          4.52         0.59 o                         
   6  15   6         54.99         58.90         1.37 o                         
   7  15   6          2.64          5.19         0.99 o                         
  -6  16   6        170.68        180.93         2.66 o                         
  -5  16   6         15.46         14.92         0.94 o                         
  -4  16   6        173.75        170.81         2.10 o                         
  -3  16   6        713.83        731.77         4.85 o                         
  -2  16   6         43.40         46.11         0.98 o                         
  -1  16   6        780.14        768.71         4.59 o                         
   0  16   6         62.91         64.61         1.13 o                         
   1  16   6         57.90         46.24         1.05 o                         
   2  16   6          1.71          4.83         0.64 o                         
   3  16   6        123.80         96.60         1.42 o                         
   4  16   6         35.85         43.62         1.17 o                         
   5  16   6        112.83        114.22         1.94 o                         
   6  16   6         34.28         27.87         1.05 o                         
  -6  17   6         23.05         27.40         1.54 o                         
  -5  17   6        536.24        529.48         4.39 o                         
  -4  17   6        311.22        304.58         2.92 o                         
  -3  17   6         98.38         97.52         1.61 o                         
  -2  17   6         48.49         47.47         1.80 o                         
  -1  17   6        295.92        292.47         2.38 o                         
   0  17   6          5.33          2.62         0.54 o                         
   1  17   6       1332.06       1267.29         7.81 o                         
   2  17   6         65.50         63.50         1.59 o                         
   3  17   6         44.45         40.29         1.57 o                         
   4  17   6         49.45         58.00         1.40 o                         
   5  17   6          5.94          3.94         0.90 o                         
   6  17   6          1.21          0.25         0.62 o                         
  -6  18   6        131.36        120.07         4.06 o                         
  -5  18   6          4.56          6.80         0.90 o                         
  -4  18   6         47.01         44.97         1.37 o                         
  -3  18   6        206.08        212.15         2.21 o                         
  -2  18   6         48.75         46.28         1.35 o                         
  -1  18   6          0.03          0.25         0.58 o                         
   0  18   6        413.70        412.90         3.11 o                         
   1  18   6        371.89        370.53         2.94 o                         
   2  18   6          1.91          3.23         0.54 o                         
   3  18   6         69.98         67.32         1.18 o                         
   4  18   6         51.36         40.88         1.77 o                         
   5  18   6          1.21          1.33         0.77 o                         
   6  18   6          2.17          0.93         1.06 o                         
  -5  19   6          1.00          1.12         1.10 o                         
  -4  19   6        181.27        195.59         2.73 o                         
  -3  19   6        171.44        172.66         1.97 o                         
  -2  19   6        132.43        139.53         2.24 o                         
  -1  19   6         68.15         80.56         1.60 o                         
   0  19   6         89.94         86.50         1.24 o                         
   1  19   6        604.50        594.30         5.32 o                         
   2  19   6          6.80          4.54         0.51 o                         
   3  19   6        162.77        168.16         1.92 o                         
   4  19   6          4.11          2.86         0.70 o                         
   5  19   6         12.40         13.03         0.99 o                         
  -5  20   6        466.45        492.57         5.14 o                         
  -4  20   6          3.00          3.12         0.78 o                         
  -3  20   6        330.66        324.62         3.52 o                         
  -2  20   6         71.95         71.49         1.53 o                         
  -1  20   6         52.04         53.78         1.75 o                         
   0  20   6         43.63         40.05         1.00 o                         
   1  20   6         93.87         93.17         1.31 o                         
   2  20   6         43.31         35.58         1.05 o                         
   3  20   6          5.79          7.48         0.88 o                         
   4  20   6         57.57         55.75         1.73 o                         
   5  20   6          2.40          2.07         1.18 o                         
  -4  21   6        325.24        346.84         4.07 o                         
  -3  21   6          5.45          5.14         0.90 o                         
  -2  21   6         41.50         44.31         1.21 o                         
  -1  21   6        162.47        159.94         2.17 o                         
   0  21   6          9.84         10.72         0.67 o                         
   1  21   6          2.92          2.85         0.74 o                         
   2  21   6        761.88        780.48         5.50 o                         
   3  21   6        768.14        817.00         6.93 o                         
   4  21   6          1.21          1.75         1.19 o                         
  -4  22   6          3.87          2.39         1.36 o                         
  -3  22   6         58.18         57.81         2.03 o                         
  -2  22   6         11.45         10.47         1.25 o                         
  -1  22   6         43.66         45.30         1.40 o                         
   0  22   6          1.01          1.06         0.54 o                         
   1  22   6          3.66          7.58         0.84 o                         
   2  22   6         52.62         49.49         1.49 o                         
   3  22   6          0.38          3.95         1.07 o                         
   4  22   6        112.24        104.29         2.99 o                         
  -3  23   6         25.75         23.83         1.98 o                         
  -2  23   6          0.06          0.96         1.23 o                         
  -1  23   6        114.27        128.36         3.71 o                         
   0  23   6          0.44          1.23         1.13 o                         
   1  23   6         24.30         27.68         1.19 o                         
   2  23   6          8.09          4.41         1.07 o                         
   3  23   6         10.33         13.96         1.20 o                         
  -2  24   6          9.17         10.06         1.41 o                         
  -1  24   6         10.21         11.47         1.43 o                         
   0  24   6        150.76        192.07         7.97 o                         
   1  24   6          5.85          7.30         1.69 o                         
   2  24   6         34.53         46.07         2.04 o                         
   0  25   6        125.91        157.09         4.32 o                         
  -8   1   7        148.78        147.00         4.20 o                         
  -7   1   7         46.93         41.32         1.39 o                         
  -6   1   7          0.11          0.20         0.78 o                         
  -5   1   7        974.61        958.49         7.01 o                         
  -4   1   7       1073.85       1068.80         6.85 o                         
  -3   1   7       3377.14       3392.45        16.48 o                         
  -2   1   7        441.19        391.51         2.64 o                         
  -1   1   7        254.45        239.21         1.99 o                         
   0   1   7       1543.79       1593.20         8.29 o                         
   1   1   7          6.09          3.64         0.51 o                         
   2   1   7        389.82        393.54         3.15 o                         
   3   1   7        214.37        237.17         2.39 o                         
   4   1   7          6.38          4.02         0.66 o                         
   5   1   7        480.55        462.62         3.97 o                         
   6   1   7          4.62          3.65         0.93 o                         
   7   1   7         35.31         38.09         1.46 o                         
   8   1   7         36.31         38.89         1.93 o                         
  -8   2   7         10.87          9.07         1.13 o                         
  -7   2   7        215.40        201.54         2.85 o                         
  -6   2   7         61.33         56.38         1.55 o                         
  -5   2   7         98.68         97.28         1.51 o                         
  -4   2   7        998.48        985.62         6.22 o                         
  -3   2   7          5.31          4.46         0.59 o                         
  -2   2   7       2170.25       2126.30        10.59 o                         
  -1   2   7        146.26        140.77         1.79 o                         
   0   2   7        164.18        187.12         2.16 o                         
   1   2   7        284.06        298.88         2.59 o                         
   2   2   7        222.92        217.32         2.17 o                         
   3   2   7       1771.44       1793.82        10.22 o                         
   4   2   7        178.19        169.64         2.01 o                         
   5   2   7        246.79        239.47         2.82 o                         
   6   2   7          2.84          5.20         0.96 o                         
   7   2   7        104.59         99.73         3.14 o                         
   8   2   7        121.24        134.90         3.07 o                         
  -8   3   7          0.01         -0.02         1.04 o                         
  -7   3   7        343.09        331.06         3.40 o                         
  -6   3   7        637.94        631.12         4.69 o                         
  -5   3   7         11.05         12.07         0.76 o                         
  -4   3   7          5.11          6.70         0.65 o                         
  -3   3   7          3.28          3.24         0.57 o                         
  -2   3   7        338.38        353.55         2.48 o                         
  -1   3   7        795.67        837.51         6.75 o                         
   0   3   7          2.56          2.43         0.56 o                         
   1   3   7          3.73          3.71         0.56 o                         
   2   3   7        295.70        301.19         2.78 o                         
   3   3   7         94.56         76.75         1.39 o                         
   4   3   7        156.05        137.06         1.86 o                         
   5   3   7          0.53          1.71         0.78 o                         
   6   3   7          5.62          3.92         0.93 o                         
   7   3   7        423.07        421.19         4.58 o                         
   8   3   7          8.80          8.02         1.63 o                         
  -8   4   7         19.74         20.14         1.37 o                         
  -7   4   7         24.18         27.57         1.04 o                         
  -6   4   7         69.55         74.84         1.42 o                         
  -5   4   7        125.37        121.66         1.72 o                         
  -4   4   7         96.76        101.71         1.64 o                         
  -3   4   7        277.05        290.67         2.78 o                         
  -2   4   7        588.54        640.80         4.81 o                         
  -1   4   7         48.29         52.49         1.22 o                         
   0   4   7        313.52        239.16         2.45 o                         
   1   4   7          2.46          5.59         0.57 o                         
   2   4   7        132.70        135.68         2.71 o                         
   3   4   7       2683.78       2629.89        16.93 o                         
   4   4   7        371.46        388.32         3.62 o                         
   5   4   7         15.75         11.21         0.91 o                         
   6   4   7          0.42          2.20         0.89 o                         
   7   4   7         57.15         45.97         1.65 o                         
   8   4   7          6.61          6.54         1.47 o                         
  -8   5   7         58.43         59.54         1.55 o                         
  -7   5   7          3.85          4.19         0.75 o                         
  -6   5   7         42.00         43.60         1.15 o                         
  -5   5   7         89.28         77.71         1.62 o                         
  -4   5   7          0.08          0.18         0.57 o                         
  -3   5   7          0.01          0.45         0.57 o                         
  -2   5   7        946.36        902.49         6.20 o                         
  -1   5   7        175.96        172.82         2.03 o                         
   0   5   7         10.78         13.42         0.79 o                         
   1   5   7        624.24        635.01         4.73 o                         
   2   5   7       1103.21       1075.36         7.74 o                         
   3   5   7        268.72        294.39         3.00 o                         
   4   5   7         35.11         23.13         0.98 o                         
   5   5   7        626.61        590.58         5.82 o                         
   6   5   7         29.58         24.76         1.17 o                         
   7   5   7         73.06         68.54         1.89 o                         
   8   5   7          3.98          2.02         1.56 o                         
  -8   6   7          1.66          1.26         0.80 o                         
  -7   6   7          9.55         11.28         1.31 o                         
  -6   6   7          0.87          0.78         0.63 o                         
  -5   6   7        233.65        218.85         2.47 o                         
  -4   6   7         19.53         14.12         0.76 o                         
  -3   6   7         10.92         15.30         0.77 o                         
  -2   6   7         79.75         89.10         1.69 o                         
  -1   6   7        634.50        642.38         4.41 o                         
   0   6   7          1.22          0.59         0.45 o                         
   1   6   7         35.49         49.29         0.94 o                         
   2   6   7        236.18        236.66         2.33 o                         
   3   6   7        187.25        179.09         2.60 o                         
   4   6   7        199.62        219.42         2.35 o                         
   5   6   7         98.92         80.43         1.58 o                         
   6   6   7         33.31         36.94         1.17 o                         
   7   6   7        284.34        269.81         5.15 o                         
   8   6   7        130.96        135.62         3.33 o                         
  -8   7   7          1.83          3.14         1.19 o                         
  -7   7   7         17.21         16.18         1.08 o                         
  -6   7   7         22.10         17.77         1.06 o                         
  -5   7   7         70.53         65.01         1.42 o                         
  -4   7   7        222.43        235.17         2.48 o                         
  -3   7   7        655.50        626.07         4.13 o                         
  -2   7   7         44.22         46.29         0.89 o                         
  -1   7   7        696.33        702.35         4.28 o                         
   0   7   7          0.75          0.65         0.45 o                         
   1   7   7        116.29         99.18         1.29 o                         
   2   7   7         80.95         69.07         1.12 o                         
   3   7   7          7.09          9.10         0.75 o                         
   4   7   7         35.94         34.84         1.07 o                         
   5   7   7         38.60         41.46         1.18 o                         
   6   7   7        167.17        172.55         2.31 o                         
   7   7   7         21.03         14.87         1.32 o                         
   8   7   7         83.64         89.97         3.49 o                         
  -8   8   7         14.25         17.29         1.51 o                         
  -7   8   7         45.12         39.28         1.46 o                         
  -6   8   7          5.50          5.53         0.92 o                         
  -5   8   7         42.18         43.18         1.31 o                         
  -4   8   7          3.68          3.64         0.55 o                         
  -3   8   7         54.51         42.81         0.86 o                         
  -2   8   7        445.13        476.52         2.86 o                         
  -1   8   7         80.60         84.14         1.09 o                         
   0   8   7         42.18         44.94         0.88 o                         
   1   8   7       1012.25        975.61         5.61 o                         
   2   8   7        346.38        379.17         3.25 o                         
   3   8   7        615.86        603.87         4.67 o                         
   4   8   7        234.17        218.51         2.42 o                         
   5   8   7        147.05        139.07         2.39 o                         
   6   8   7         15.29         17.66         1.00 o                         
   7   8   7        194.48        191.36         3.13 o                         
   8   8   7         34.21         26.02         1.74 o                         
  -8   9   7        112.21         99.99         2.47 o                         
  -7   9   7         21.47         25.15         1.39 o                         
  -6   9   7          5.53          3.10         0.94 o                         
  -5   9   7         43.87         31.62         1.28 o                         
  -4   9   7        133.58        158.31         2.34 o                         
  -3   9   7        192.46        180.16         1.71 o                         
  -2   9   7        646.17        694.95         3.82 o                         
  -1   9   7         42.00         42.75         0.81 o                         
   0   9   7        123.06        135.05         1.83 o                         
   1   9   7          2.55          1.50         0.35 o                         
   2   9   7         27.55         25.83         0.98 o                         
   3   9   7          2.19          3.56         0.58 o                         
   4   9   7          9.30         11.55         1.01 o                         
   5   9   7          0.14          0.10         0.78 o                         
   6   9   7          6.89          8.06         0.93 o                         
   7   9   7         56.25         51.05         2.23 o                         
  -7  10   7          0.74          0.34         0.96 o                         
  -6  10   7        110.50         98.03         2.03 o                         
  -5  10   7         27.04         37.12         1.35 o                         
  -4  10   7        304.34        263.61         4.23 o                         
  -3  10   7         23.84         16.12         0.56 o                         
  -2  10   7          5.51          9.42         0.51 o                         
  -1  10   7         38.63         34.51         0.76 o                         
   0  10   7        107.00        110.33         1.26 o                         
   1  10   7         18.56         12.92         0.71 o                         
   2  10   7        223.33        208.73         2.24 o                         
   3  10   7          0.02          1.34         0.50 o                         
   4  10   7        504.52        497.16         3.85 o                         
   5  10   7        110.75        115.46         2.41 o                         
   6  10   7         37.81         35.78         1.24 o                         
   7  10   7        149.31        157.12         2.86 o                         
  -7  11   7         78.74         81.61         1.91 o                         
  -6  11   7         39.51         43.83         1.75 o                         
  -5  11   7        584.25        575.12         5.46 o                         
  -4  11   7          5.63          4.55         0.86 o                         
  -3  11   7        324.53        314.98         2.58 o                         
  -2  11   7        118.70        105.21         1.24 o                         
  -1  11   7          0.41          0.71         0.44 o                         
   0  11   7        118.05        118.51         1.75 o                         
   1  11   7        100.42        103.51         1.53 o                         
   2  11   7       4753.55       4727.48        23.37 o                         
   3  11   7        649.22        646.90         4.93 o                         
   4  11   7        111.24        121.71         1.66 o                         
   5  11   7        374.34        361.10         3.54 o                         
   6  11   7         10.30         16.59         1.03 o                         
   7  11   7         25.42         28.46         1.87 o                         
  -7  12   7         20.69         19.78         1.31 o                         
  -6  12   7         10.96          8.79         1.09 o                         
  -5  12   7         78.08         66.69         1.78 o                         
  -4  12   7        196.72        204.44         3.06 o                         
  -3  12   7          3.61          4.22         0.56 o                         
  -2  12   7         94.39         93.34         1.23 o                         
  -1  12   7        293.41        299.96         2.76 o                         
   0  12   7       2315.38       2299.96        11.69 o                         
   1  12   7          0.03          0.17         0.63 o                         
   2  12   7         16.67         15.23         0.83 o                         
   3  12   7         19.73         21.75         0.96 o                         
   4  12   7        604.53        612.00         4.89 o                         
   5  12   7        463.21        447.41         3.89 o                         
   6  12   7         10.26         13.24         1.19 o                         
   7  12   7         27.60         25.90         1.65 o                         
  -7  13   7          3.42          0.46         1.16 o                         
  -6  13   7         21.00         15.14         1.20 o                         
  -5  13   7        349.84        331.22         3.64 o                         
  -4  13   7        387.77        348.62         3.31 o                         
  -3  13   7        306.00        272.38         2.60 o                         
  -2  13   7        102.72         83.72         1.06 o                         
  -1  13   7         58.67         60.12         1.26 o                         
   0  13   7        561.84        559.81         4.49 o                         
   1  13   7         33.17         36.24         1.10 o                         
   2  13   7        706.86        760.98         4.93 o                         
   3  13   7        313.63        295.22         2.70 o                         
   4  13   7        319.48        331.81         3.34 o                         
   5  13   7        181.04        185.83         2.11 o                         
   6  13   7          0.31          2.14         0.92 o                         
   7  13   7        605.64        645.40        13.01 o                         
  -7  14   7          2.00          0.85         1.18 o                         
  -6  14   7          4.29          3.65         1.05 o                         
  -5  14   7          0.02         -0.26         0.87 o                         
  -4  14   7         18.25         16.68         0.91 o                         
  -3  14   7        124.01        113.08         1.64 o                         
  -2  14   7         57.29         50.15         1.08 o                         
  -1  14   7         57.17         52.28         0.87 o                         
   0  14   7          6.18          4.33         0.62 o                         
   1  14   7       2028.83       1945.10        10.66 o                         
   2  14   7         29.50         39.89         1.13 o                         
   3  14   7        107.89         86.76         1.39 o                         
   4  14   7         30.60         31.93         1.47 o                         
   5  14   7         11.78         16.97         1.15 o                         
   6  14   7          1.63          2.55         0.82 o                         
  -6  15   7         29.03         27.25         1.59 o                         
  -5  15   7          4.90          4.19         0.90 o                         
  -4  15   7         27.70         25.91         0.96 o                         
  -3  15   7        117.70        125.92         2.29 o                         
  -2  15   7        164.40        167.03         1.88 o                         
  -1  15   7         22.01         18.03         0.86 o                         
   0  15   7          6.51          3.95         0.63 o                         
   1  15   7        104.03        100.91         1.71 o                         
   2  15   7         89.42         82.74         1.39 o                         
   3  15   7         24.25         23.69         0.88 o                         
   4  15   7          1.47          0.55         0.76 o                         
   5  15   7         49.50         46.12         1.42 o                         
   6  15   7        108.71        110.44         1.85 o                         
  -6  16   7          6.82          7.42         1.33 o                         
  -5  16   7          5.83          7.07         1.02 o                         
  -4  16   7        174.89        181.79         2.47 o                         
  -3  16   7        230.63        216.65         2.27 o                         
  -2  16   7        134.26        121.08         1.34 o                         
  -1  16   7        710.88        692.70         4.52 o                         
   0  16   7        105.65        106.05         1.80 o                         
   1  16   7          0.04          1.70         0.65 o                         
   2  16   7        576.56        512.63         3.98 o                         
   3  16   7         36.99         34.38         0.97 o                         
   4  16   7        109.86        117.99         1.75 o                         
   5  16   7          0.79         -0.16         0.91 o                         
   6  16   7         32.74         29.04         1.37 o                         
  -6  17   7         71.54         67.69         2.22 o                         
  -5  17   7        533.64        537.17         5.31 o                         
  -4  17   7         88.06         91.60         1.69 o                         
  -3  17   7        330.43        328.70         3.36 o                         
  -2  17   7         33.09         29.66         1.37 o                         
  -1  17   7         22.80         17.40         0.90 o                         
   0  17   7        414.77        410.12         3.34 o                         
   1  17   7        162.48        175.17         2.35 o                         
   2  17   7          4.97          3.77         0.70 o                         
   3  17   7         94.14         89.56         1.67 o                         
   4  17   7         70.07         60.05         1.49 o                         
   5  17   7         15.83         16.26         1.17 o                         
   6  17   7         25.70         24.71         1.46 o                         
  -5  18   7        286.27        280.14         4.57 o                         
  -4  18   7        456.82        464.39         4.17 o                         
  -3  18   7        401.00        401.89         3.37 o                         
  -2  18   7        185.94        173.19         2.26 o                         
  -1  18   7         41.68         42.89         1.06 o                         
   0  18   7        375.70        385.00         2.97 o                         
   1  18   7         56.45         55.90         1.27 o                         
   2  18   7         14.29         11.91         0.73 o                         
   3  18   7          1.38          0.22         0.73 o                         
   4  18   7         95.09         92.32         1.65 o                         
   5  18   7          8.25          6.33         1.16 o                         
  -5  19   7        457.38        494.25         5.24 o                         
  -4  19   7        372.30        356.18         5.69 o                         
  -3  19   7          8.40          6.24         0.79 o                         
  -2  19   7        372.01        357.81         3.52 o                         
  -1  19   7         64.14         55.55         1.11 o                         
   0  19   7         29.96         36.43         1.02 o                         
   1  19   7         23.05         23.49         1.07 o                         
   2  19   7         61.86         64.67         1.16 o                         
   3  19   7          5.62          6.75         0.71 o                         
   4  19   7         24.80         29.23         1.01 o                         
   5  19   7         14.21         11.25         1.05 o                         
  -4  20   7          4.90          2.18         1.54 o                         
  -3  20   7        459.41        470.79         6.86 o                         
  -2  20   7         15.24         16.55         1.03 o                         
  -1  20   7         56.69         54.43         1.13 o                         
   0  20   7        355.90        366.73         3.22 o                         
   1  20   7        112.15        116.03         1.64 o                         
   2  20   7        644.82        638.09         5.22 o                         
   3  20   7        275.36        274.25         3.32 o                         
   4  20   7         14.97         12.62         1.07 o                         
  -4  21   7        540.42        582.12         9.45 o                         
  -3  21   7        136.71        152.65         3.52 o                         
  -2  21   7         78.42         71.14         1.54 o                         
  -1  21   7         23.57         17.49         0.98 o                         
   0  21   7         53.44         53.09         1.32 o                         
   1  21   7         15.60         14.88         1.08 o                         
   2  21   7        278.82        273.12         3.13 o                         
   3  21   7        462.90        505.77         5.46 o                         
   4  21   7          1.05         -0.72         1.36 o                         
  -3  22   7        155.22        169.21         5.67 o                         
  -2  22   7        115.11        127.94         2.77 o                         
  -1  22   7         41.76         38.26         1.34 o                         
   0  22   7         11.34         13.85         0.89 o                         
   1  22   7          1.49          0.83         0.56 o                         
   2  22   7         17.38         30.50         1.77 o                         
   3  22   7          0.09          1.50         1.21 o                         
  -2  23   7        306.60        329.23         5.31 o                         
  -1  23   7          3.99          2.04         1.21 o                         
   0  23   7          0.75          0.30         0.88 o                         
   1  23   7        233.89        291.63         4.16 o                         
   2  23   7          8.33          7.47         1.15 o                         
   0  24   7         52.89         65.31         3.23 o                         
  -8   0   8        614.89        595.32        14.19 o                         
  -7   0   8        142.00        159.25         6.51 o                         
  -6   0   8         31.01         38.09         2.84 o                         
  -5   0   8        614.25        621.87         8.05 o                         
  -4   0   8        693.01        667.95         6.81 o                         
  -3   0   8       2509.22       2446.04        19.63 o                         
  -2   0   8        358.66        334.57         3.29 o                         
  -1   0   8        400.77        387.24         3.85 o                         
   0   0   8        390.73        438.26         4.52 o                         
   1   0   8          8.58         12.13         0.95 o                         
   2   0   8        448.63        474.35         5.25 o                         
   3   0   8        722.37        708.06         6.52 o                         
   4   0   8         28.93         27.85         1.43 o                         
   5   0   8        621.29        619.33         7.82 o                         
   6   0   8        495.09        514.82         9.15 o                         
   7   0   8         22.90         22.75         2.83 o                         
   8   0   8         56.28         52.67         4.47 o                         
  -8   1   8        334.80        284.33         4.78 o                         
  -7   1   8       1134.19       1082.21        15.54 o                         
  -6   1   8       1022.21       1001.68         8.05 o                         
  -5   1   8        243.31        243.94         3.23 o                         
  -4   1   8        574.40        570.21         4.52 o                         
  -3   1   8          0.03          0.37         0.44 o                         
  -2   1   8        194.17        219.32         1.77 o                         
  -1   1   8        566.99        581.78         3.60 o                         
   0   1   8         58.35         56.20         1.04 o                         
   1   1   8         30.41         32.32         1.12 o                         
   2   1   8         22.41         22.87         0.90 o                         
   3   1   8        181.94        184.35         2.41 o                         
   4   1   8        712.75        737.98         5.33 o                         
   5   1   8        122.42        126.16         2.21 o                         
   6   1   8         95.65         89.67         1.90 o                         
   7   1   8        185.17        197.13         3.93 o                         
   8   1   8         22.09         19.87         1.68 o                         
  -8   2   8        263.34        262.49         4.24 o                         
  -7   2   8         96.86        114.08         2.52 o                         
  -6   2   8          0.85         -0.18         1.01 o                         
  -5   2   8         17.37         17.72         1.20 o                         
  -4   2   8        192.68        200.77         2.25 o                         
  -3   2   8       1802.54       1792.53        10.51 o                         
  -2   2   8        526.56        498.56         3.35 o                         
  -1   2   8        176.95        201.39         2.31 o                         
   0   2   8          0.03          0.42         0.53 o                         
   1   2   8        750.09        790.40         5.26 o                         
   2   2   8         23.30         27.66         0.89 o                         
   3   2   8          4.85          8.35         0.68 o                         
   4   2   8         30.29         32.82         0.96 o                         
   5   2   8        739.23        717.20         6.08 o                         
   6   2   8          8.74          8.88         1.05 o                         
   7   2   8         38.73         40.22         2.00 o                         
   8   2   8         33.47         39.59         2.00 o                         
  -8   3   8         12.95         10.05         1.40 o                         
  -7   3   8        154.85        177.09         2.98 o                         
  -6   3   8        312.67        298.63         3.40 o                         
  -5   3   8         49.39         46.46         1.14 o                         
  -4   3   8         14.33         13.11         0.74 o                         
  -3   3   8       1963.28       1954.48        10.83 o                         
  -2   3   8        423.26        411.02         3.67 o                         
  -1   3   8       1830.22       1889.38        11.38 o                         
   0   3   8        775.55        748.60         5.38 o                         
   1   3   8        144.68        154.38         1.84 o                         
   2   3   8       1154.07       1137.97         7.41 o                         
   3   3   8        100.86        113.22         1.66 o                         
   4   3   8         77.36         88.34         1.62 o                         
   5   3   8          9.44         11.20         1.03 o                         
   6   3   8          3.72          3.24         1.04 o                         
   7   3   8         11.31         13.23         1.58 o                         
   8   3   8         48.30         48.20         2.31 o                         
  -8   4   8         53.64         49.30         1.75 o                         
  -7   4   8          9.24          8.57         1.10 o                         
  -6   4   8          5.62          3.85         0.70 o                         
  -5   4   8         80.06         79.91         1.50 o                         
  -4   4   8          1.24          1.21         0.63 o                         
  -3   4   8        217.69        205.85         2.36 o                         
  -2   4   8         14.42         11.68         0.60 o                         
  -1   4   8       1075.46       1034.08         7.39 o                         
   0   4   8        381.89        353.46         3.02 o                         
   1   4   8        567.46        555.27         4.29 o                         
   2   4   8        441.13        425.56         3.60 o                         
   3   4   8        384.34        370.02         3.56 o                         
   4   4   8        108.02         92.28         2.13 o                         
   5   4   8        165.79        135.16         2.37 o                         
   6   4   8        176.17        168.40         3.51 o                         
   7   4   8        348.29        366.59         5.40 o                         
   8   4   8        200.14        225.97         5.65 o                         
  -8   5   8         48.16         49.63         1.95 o                         
  -7   5   8         42.45         43.62         1.43 o                         
  -6   5   8         58.58         57.50         1.29 o                         
  -5   5   8         14.61         18.52         0.86 o                         
  -4   5   8        148.53        147.80         1.94 o                         
  -3   5   8        125.81        124.73         2.05 o                         
  -2   5   8        465.67        468.25         3.57 o                         
  -1   5   8        350.22        333.53         3.23 o                         
   0   5   8          9.90          6.31         0.71 o                         
   1   5   8        492.26        467.48         3.80 o                         
   2   5   8       1043.10       1020.94         7.18 o                         
   3   5   8         40.05         28.91         1.31 o                         
   4   5   8         67.27         64.35         2.14 o                         
   5   5   8         69.68         65.40         2.05 o                         
   6   5   8         22.42         28.28         1.27 o                         
   7   5   8         17.73         15.22         1.47 o                         
  -7   6   8          0.07         -0.53         0.69 o                         
  -6   6   8         42.38         44.95         1.16 o                         
  -5   6   8          5.25          5.45         0.71 o                         
  -4   6   8        390.27        410.77         3.64 o                         
  -3   6   8         23.09         21.45         0.90 o                         
  -2   6   8         79.78         80.50         1.13 o                         
  -1   6   8        719.19        686.36         4.77 o                         
   0   6   8         57.02         53.65         1.57 o                         
   1   6   8         12.90         15.58         0.74 o                         
   2   6   8        992.30        914.38         6.09 o                         
   3   6   8       1599.34       1492.91         9.34 o                         
   4   6   8        300.73        259.52         2.67 o                         
   5   6   8        100.66         90.12         1.79 o                         
   6   6   8         13.69         10.23         0.99 o                         
   7   6   8          0.99          0.79         1.22 o                         
  -7   7   8          0.00          0.62         0.98 o                         
  -6   7   8         27.98         27.37         0.87 o                         
  -5   7   8         27.34         24.26         0.93 o                         
  -4   7   8         10.60         10.11         0.76 o                         
  -3   7   8        107.73         96.58         1.41 o                         
  -2   7   8        646.02        643.78         4.13 o                         
  -1   7   8         39.29         43.47         1.02 o                         
   0   7   8       1334.56       1390.94         8.63 o                         
   1   7   8        182.10        195.39         2.11 o                         
   2   7   8         26.84         26.85         0.84 o                         
   3   7   8          6.60          5.94         0.70 o                         
   4   7   8        669.99        612.67         4.74 o                         
   5   7   8        239.94        231.18         2.60 o                         
   6   7   8        154.60        154.35         2.44 o                         
   7   7   8        199.65        209.81         3.99 o                         
  -7   8   8         28.84         33.95         1.60 o                         
  -6   8   8          0.33          0.91         0.82 o                         
  -5   8   8          6.30          4.66         0.89 o                         
  -4   8   8         60.39         59.32         1.43 o                         
  -3   8   8        172.48        158.44         1.79 o                         
  -2   8   8          0.99          0.36         0.44 o                         
  -1   8   8         24.75         19.55         0.69 o                         
   0   8   8          5.96          7.09         0.58 o                         
   1   8   8         54.67         49.37         1.16 o                         
   2   8   8        204.61        208.35         2.18 o                         
   3   8   8          3.35          3.17         0.69 o                         
   4   8   8        485.85        491.03         4.10 o                         
   5   8   8        137.46        138.04         2.23 o                         
   6   8   8         70.62         68.80         1.64 o                         
   7   8   8          2.76          3.00         1.30 o                         
  -7   9   8          9.69         14.28         1.29 o                         
  -6   9   8          2.17          1.21         0.92 o                         
  -5   9   8         98.38         93.62         1.84 o                         
  -4   9   8         91.67         93.69         1.86 o                         
  -3   9   8        128.72        119.78         1.47 o                         
  -2   9   8        937.40        894.32         5.41 o                         
  -1   9   8         61.91         50.53         0.94 o                         
   0   9   8        226.61        212.90         2.02 o                         
   1   9   8        675.24        691.20         4.81 o                         
   2   9   8         86.43         88.76         1.79 o                         
   3   9   8        168.75        168.96         2.25 o                         
   4   9   8        429.66        430.07         3.96 o                         
   5   9   8        319.11        327.17         3.16 o                         
   6   9   8         44.83         51.00         1.61 o                         
   7   9   8         24.52         22.81         1.48 o                         
  -7  10   8        237.91        239.11         4.48 o                         
  -6  10   8         54.89         51.77         1.83 o                         
  -5  10   8          8.66         12.90         1.14 o                         
  -4  10   8        643.31        591.20         6.29 o                         
  -3  10   8        520.90        441.91         3.44 o                         
  -2  10   8        652.11        617.57         3.69 o                         
  -1  10   8        116.67        144.56         1.61 o                         
   0  10   8          7.03          6.16         0.53 o                         
   1  10   8         78.80         68.22         1.56 o                         
   2  10   8        120.80        110.64         1.75 o                         
   3  10   8        794.40        741.57         5.22 o                         
   4  10   8         43.71         48.41         1.22 o                         
   5  10   8        629.74        616.36         5.16 o                         
   6  10   8        101.62        104.03         2.44 o                         
   7  10   8         24.46         21.83         1.45 o                         
  -7  11   8          7.30          4.10         1.30 o                         
  -6  11   8          0.02          0.65         1.07 o                         
  -5  11   8        518.84        459.69         4.30 o                         
  -4  11   8          4.57         12.81         0.98 o                         
  -3  11   8        182.25        156.90         1.89 o                         
  -2  11   8          6.61          6.10         0.53 o                         
  -1  11   8         26.80         27.20         0.83 o                         
   0  11   8       1073.47       1076.88         6.39 o                         
   1  11   8        325.74        317.31         2.91 o                         
   2  11   8         21.58         21.61         0.95 o                         
   3  11   8        643.16        652.54         5.31 o                         
   4  11   8        415.23        406.64         3.55 o                         
   5  11   8          3.85          4.16         0.79 o                         
   6  11   8        126.57        131.84         2.50 o                         
   7  11   8        253.07        261.28         7.15 o                         
  -7  12   8         22.25         23.05         1.63 o                         
  -6  12   8         69.94         67.75         2.01 o                         
  -5  12   8        151.26        143.22         2.57 o                         
  -4  12   8         32.74         21.76         1.09 o                         
  -3  12   8         19.46          9.48         0.60 o                         
  -2  12   8        873.20        786.42         4.67 o                         
  -1  12   8          0.53          0.89         0.48 o                         
   0  12   8         56.54         62.73         1.22 o                         
   1  12   8         75.05         67.26         1.34 o                         
   2  12   8       1657.43       1581.64         9.72 o                         
   3  12   8        480.70        463.02         5.77 o                         
   4  12   8         28.05         30.80         1.26 o                         
   5  12   8          2.98          4.04         0.79 o                         
   6  12   8         16.80         18.61         1.15 o                         
  -6  13   8         32.74         29.12         1.51 o                         
  -5  13   8         36.22         28.48         1.29 o                         
  -4  13   8          1.58          0.62         0.77 o                         
  -3  13   8          0.45          0.31         0.53 o                         
  -2  13   8         41.47         42.03         0.83 o                         
  -1  13   8        619.99        634.96         3.98 o                         
   0  13   8       1193.66       1150.68         6.51 o                         
   1  13   8        217.97        206.29         2.22 o                         
   2  13   8         40.39         32.22         1.08 o                         
   3  13   8          0.00          0.54         0.75 o                         
   4  13   8        497.41        483.91         4.12 o                         
   5  13   8          7.13          9.15         1.14 o                         
   6  13   8        164.04        149.81         2.11 o                         
  -6  14   8         39.02         41.51         1.70 o                         
  -5  14   8         71.95         75.07         1.90 o                         
  -4  14   8          5.99          6.28         0.88 o                         
  -3  14   8        118.37        120.93         2.31 o                         
  -2  14   8         10.70         11.62         0.57 o                         
  -1  14   8         66.50         65.16         0.99 o                         
   0  14   8         53.12         56.60         1.19 o                         
   1  14   8        125.92        113.99         1.65 o                         
   2  14   8         10.20          6.98         0.77 o                         
   3  14   8         66.61         73.67         1.61 o                         
   4  14   8         12.15         10.66         0.97 o                         
   5  14   8          1.89          6.33         1.15 o                         
   6  14   8        575.91        625.23         6.78 o                         
  -6  15   8        151.14        161.30         3.31 o                         
  -5  15   8         20.42         24.81         1.45 o                         
  -4  15   8         19.81         18.09         1.05 o                         
  -3  15   8        201.49        202.50         2.46 o                         
  -2  15   8        107.75         97.48         1.42 o                         
  -1  15   8        991.64        937.11         5.56 o                         
   0  15   8         69.36         67.78         1.29 o                         
   1  15   8         29.99         30.56         1.00 o                         
   2  15   8          3.98          4.75         0.80 o                         
   3  15   8         96.99         96.74         1.60 o                         
   4  15   8          0.20          0.22         0.87 o                         
   5  15   8          5.85          6.77         1.12 o                         
   6  15   8          4.22          5.36         1.39 o                         
  -5  16   8         65.25         59.43         1.83 o                         
  -4  16   8        152.06        158.27         2.32 o                         
  -3  16   8        203.62        209.22         2.33 o                         
  -2  16   8         45.56         46.24         1.09 o                         
  -1  16   8         45.95         40.81         1.32 o                         
   0  16   8          7.36          4.16         0.66 o                         
   1  16   8        380.44        336.26         2.97 o                         
   2  16   8        288.23        316.52         3.06 o                         
   3  16   8          2.26          3.39         0.73 o                         
   4  16   8          0.60          0.44         0.77 o                         
   5  16   8         29.49         30.00         1.52 o                         
  -5  17   8         10.72         10.72         1.14 o                         
  -4  17   8         20.61         21.39         1.10 o                         
  -3  17   8          0.22          0.21         0.70 o                         
  -2  17   8        410.27        405.54         3.31 o                         
  -1  17   8        108.95        105.91         2.14 o                         
   0  17   8        193.32        195.50         2.39 o                         
   1  17   8        101.96        105.75         1.66 o                         
   2  17   8          1.31          0.31         0.79 o                         
   3  17   8         16.25         20.44         1.01 o                         
   4  17   8         21.60         24.14         1.12 o                         
   5  17   8         41.03         40.28         1.50 o                         
  -5  18   8        214.25        222.90         4.15 o                         
  -4  18   8         25.20         26.17         1.75 o                         
  -3  18   8          0.02          0.58         0.76 o                         
  -2  18   8        133.07        147.15         1.98 o                         
  -1  18   8         71.86         84.79         2.06 o                         
   0  18   8         42.06         35.96         1.12 o                         
   1  18   8          0.84          1.03         0.79 o                         
   2  18   8        189.04        181.57         2.34 o                         
   3  18   8          0.70          1.53         0.70 o                         
   4  18   8         22.58         16.50         1.08 o                         
   5  18   8          8.24          6.05         1.32 o                         
  -4  19   8         48.18         43.06         1.89 o                         
  -3  19   8         79.90         80.51         2.08 o                         
  -2  19   8        150.24        173.95         3.86 o                         
  -1  19   8         12.68         12.36         0.91 o                         
   0  19   8        353.88        359.12         3.42 o                         
   1  19   8          0.31         -0.35         0.76 o                         
   2  19   8         45.66         47.67         1.36 o                         
   3  19   8         10.04          9.17         0.79 o                         
   4  19   8         64.27         53.38         1.55 o                         
  -4  20   8          0.97          1.07         2.01 o                         
  -3  20   8         24.98         23.58         1.53 o                         
  -2  20   8          6.61          5.73         0.96 o                         
  -1  20   8         19.77         18.88         0.91 o                         
   0  20   8         31.32         28.00         1.21 o                         
   1  20   8         57.44         59.22         1.49 o                         
   2  20   8         50.56         51.39         1.31 o                         
   3  20   8        136.52        138.69         2.20 o                         
  -3  21   8         39.29         39.55         2.19 o                         
  -2  21   8          0.03         -1.22         1.22 o                         
  -1  21   8          2.85          1.63         0.96 o                         
   0  21   8        202.27        205.31         2.96 o                         
   1  21   8         27.99         31.66         1.26 o                         
   2  21   8        672.30        737.64        12.06 o                         
   3  21   8         67.05         77.59         2.04 o                         
  -2  22   8          1.78         -0.23         1.34 o                         
  -1  22   8          0.01          0.76         0.85 o                         
   0  22   8        272.45        291.00         3.13 o                         
   1  22   8          8.27          6.05         0.89 o                         
   2  22   8          7.72          4.92         0.88 o                         
  -7   1   9        112.16        108.31         3.46 o                         
  -6   1   9          0.52          0.01         1.05 o                         
  -5   1   9        251.39        258.49         3.26 o                         
  -4   1   9         40.44         44.12         1.38 o                         
  -3   1   9         19.23         18.97         0.76 o                         
  -2   1   9        575.99        580.52         3.66 o                         
  -1   1   9        202.08        191.86         1.86 o                         
   0   1   9         59.12         66.11         1.50 o                         
   1   1   9         24.58         27.93         0.94 o                         
   2   1   9        156.02        179.08         2.14 o                         
   3   1   9        225.95        226.46         2.39 o                         
   4   1   9         64.65         55.28         1.29 o                         
   5   1   9         59.41         58.00         1.70 o                         
   6   1   9          0.33          1.21         1.15 o                         
   7   1   9         12.01         14.46         1.67 o                         
  -7   2   9          0.16         -1.02         1.22 o                         
  -6   2   9          0.00          0.27         1.00 o                         
  -5   2   9        183.25        184.79         3.39 o                         
  -4   2   9          4.96          5.71         0.87 o                         
  -3   2   9        292.64        292.04         2.80 o                         
  -2   2   9       1027.64        989.56         5.50 o                         
  -1   2   9        251.49        240.49         2.47 o                         
   0   2   9         16.46         19.03         0.84 o                         
   1   2   9        903.30        885.02         6.31 o                         
   2   2   9        335.12        323.69         3.16 o                         
   3   2   9        150.43        144.55         1.88 o                         
   4   2   9        247.50        223.56         2.75 o                         
   5   2   9         16.63         21.63         1.16 o                         
   6   2   9         44.18         52.13         2.41 o                         
   7   2   9         16.80         19.55         1.62 o                         
  -7   3   9          0.57          1.30         1.15 o                         
  -6   3   9         49.00         49.88         1.69 o                         
  -5   3   9         59.82         58.95         1.62 o                         
  -4   3   9        283.05        282.42         2.78 o                         
  -3   3   9         23.14         29.00         1.06 o                         
  -2   3   9         16.66         16.46         0.89 o                         
  -1   3   9        237.04        236.60         2.67 o                         
   0   3   9       1521.44       1465.18         8.40 o                         
   1   3   9         35.98         38.62         1.16 o                         
   2   3   9        355.87        346.53         3.31 o                         
   3   3   9         40.68         32.44         1.06 o                         
   4   3   9        283.48        284.28         3.55 o                         
   5   3   9          0.19          1.55         0.90 o                         
   6   3   9        353.42        329.38         5.86 o                         
   7   3   9        255.88        279.03         7.40 o                         
  -7   4   9        109.12        121.69         2.88 o                         
  -6   4   9         74.60         78.46         1.97 o                         
  -5   4   9        121.94        124.46         1.83 o                         
  -4   4   9         10.37         10.99         0.79 o                         
  -3   4   9         25.90         24.09         0.97 o                         
  -2   4   9        253.50        274.48         2.84 o                         
  -1   4   9       1281.48       1266.90         8.39 o                         
   0   4   9       1362.42       1336.20         7.83 o                         
   1   4   9       1325.43       1345.56         7.82 o                         
   2   4   9         53.53         62.16         1.33 o                         
   3   4   9         34.07         39.92         1.23 o                         
   4   4   9         15.45          8.99         0.84 o                         
   5   4   9         12.38          7.11         1.01 o                         
   6   4   9         35.03         37.11         2.56 o                         
   7   4   9          0.01         -0.91         1.41 o                         
  -7   5   9         18.24         15.88         1.75 o                         
  -6   5   9          0.19         -0.05         0.69 o                         
  -5   5   9         18.05         19.01         0.97 o                         
  -4   5   9         72.86         66.94         1.48 o                         
  -3   5   9        268.75        277.62         2.90 o                         
  -2   5   9         44.95         46.61         1.16 o                         
  -1   5   9        832.80        839.61         5.53 o                         
   0   5   9         57.22         53.09         1.22 o                         
   1   5   9        432.86        453.52         3.72 o                         
   2   5   9        350.65        309.60         5.06 o                         
   3   5   9        207.46        189.27         2.35 o                         
   4   5   9          4.14          8.92         0.90 o                         
   5   5   9        151.59        143.82         2.44 o                         
   6   5   9          4.90          2.23         1.09 o                         
   7   5   9         10.94          9.16         1.49 o                         
  -7   6   9         26.13         22.67         1.37 o                         
  -6   6   9          1.63          1.86         0.73 o                         
  -5   6   9         32.65         31.44         1.18 o                         
  -4   6   9        266.26        255.98         2.82 o                         
  -3   6   9         39.03         35.20         1.19 o                         
  -2   6   9         15.37         14.66         0.62 o                         
  -1   6   9        664.51        648.92         4.54 o                         
   0   6   9         31.13         28.17         0.97 o                         
   1   6   9       1202.55       1167.67         7.29 o                         
   2   6   9         51.17         66.68         1.42 o                         
   3   6   9         95.92         81.26         1.46 o                         
   4   6   9         13.68         10.82         0.90 o                         
   5   6   9         64.33         57.59         1.56 o                         
   6   6   9         77.71         78.54         2.09 o                         
   7   6   9         58.50         56.56         2.16 o                         
  -7   7   9        113.80        117.67         2.96 o                         
  -6   7   9        131.40        120.93         1.90 o                         
  -5   7   9         83.34         83.11         1.90 o                         
  -4   7   9         87.10         89.69         1.42 o                         
  -3   7   9         82.69         64.20         1.27 o                         
  -2   7   9          3.90          8.38         0.56 o                         
  -1   7   9         70.11         54.48         1.29 o                         
   0   7   9         33.86         44.00         1.37 o                         
   1   7   9         19.31         16.80         1.01 o                         
   2   7   9          7.21          7.23         0.75 o                         
   3   7   9         92.22         99.55         1.68 o                         
   4   7   9         48.43         51.72         1.31 o                         
   5   7   9          1.40          3.73         0.96 o                         
   6   7   9          4.02          3.03         1.14 o                         
   7   7   9        176.72        186.39         4.15 o                         
  -7   8   9        120.42        117.17         2.67 o                         
  -6   8   9          3.09          2.74         1.04 o                         
  -5   8   9        364.54        373.64         3.50 o                         
  -4   8   9         36.02         28.46         0.85 o                         
  -3   8   9         46.32         64.10         1.22 o                         
  -2   8   9        390.71        339.00         2.65 o                         
  -1   8   9        394.74        381.65         3.17 o                         
   0   8   9        605.89        592.76         5.38 o                         
   1   8   9          1.07          0.46         0.59 o                         
   2   8   9        164.92        159.30         1.83 o                         
   3   8   9        628.73        602.65         4.68 o                         
   4   8   9         11.61         12.41         0.89 o                         
   5   8   9        158.82        161.38         2.49 o                         
   6   8   9        120.17        118.46         3.46 o                         
   7   8   9        251.29        267.81         4.89 o                         
  -7   9   9         58.18         46.62         2.14 o                         
  -6   9   9         20.17         16.62         1.47 o                         
  -5   9   9        188.47        188.90         3.13 o                         
  -4   9   9        345.99        336.63         3.01 o                         
  -3   9   9        114.70        101.37         1.92 o                         
  -2   9   9         72.54         73.25         1.14 o                         
  -1   9   9          0.47          0.23         0.59 o                         
   0   9   9        458.24        430.93         3.53 o                         
   1   9   9        691.17        688.09         4.94 o                         
   2   9   9        723.86        737.29         5.46 o                         
   3   9   9         13.36         12.89         0.83 o                         
   4   9   9        427.60        430.28         3.70 o                         
   5   9   9        624.16        626.84         4.89 o                         
   6   9   9        365.58        368.52         5.89 o                         
  -6  10   9         73.24         75.35         2.11 o                         
  -5  10   9         13.01         11.05         1.31 o                         
  -4  10   9        277.58        269.07         4.08 o                         
  -3  10   9        120.99        103.90         1.53 o                         
  -2  10   9        162.16        147.09         1.74 o                         
  -1  10   9         26.80         16.29         0.73 o                         
   0  10   9        330.67        317.16         2.59 o                         
   1  10   9         85.77         86.39         2.11 o                         
   2  10   9         13.92         15.69         0.96 o                         
   3  10   9        392.62        385.28         3.70 o                         
   4  10   9        641.63        633.89         5.18 o                         
   5  10   9       1108.12       1131.20         7.70 o                         
   6  10   9         15.40         18.96         1.41 o                         
  -6  11   9        261.94        271.55         4.16 o                         
  -5  11   9         49.31         62.58         1.82 o                         
  -4  11   9         55.22         65.80         1.91 o                         
  -3  11   9         26.72         26.59         1.00 o                         
  -2  11   9          4.05          4.87         0.56 o                         
  -1  11   9        344.37        349.35         2.74 o                         
   0  11   9       2213.13       2135.63        10.25 o                         
   1  11   9         61.95         62.16         1.39 o                         
   2  11   9        167.43        169.51         2.28 o                         
   3  11   9         16.45         18.84         1.12 o                         
   4  11   9         77.96         68.55         1.55 o                         
   5  11   9         28.55         39.72         1.32 o                         
   6  11   9         60.49         64.54         2.54 o                         
  -6  12   9          0.31          0.61         1.33 o                         
  -5  12   9         35.91         36.00         1.61 o                         
  -4  12   9         42.59         41.72         1.50 o                         
  -3  12   9        107.33        124.53         2.07 o                         
  -2  12   9        898.35        859.04         4.83 o                         
  -1  12   9         12.15         10.09         0.64 o                         
   0  12   9          1.15          1.60         0.70 o                         
   1  12   9        207.90        211.13         2.55 o                         
   2  12   9          5.00          5.44         0.81 o                         
   3  12   9         20.69         22.69         1.14 o                         
   4  12   9        430.35        451.35         4.67 o                         
   5  12   9         17.19         14.83         1.05 o                         
   6  12   9         32.66         23.74         1.32 o                         
  -6  13   9          3.25          4.28         1.48 o                         
  -5  13   9          1.70          1.48         1.05 o                         
  -4  13   9          1.33          1.42         0.98 o                         
  -3  13   9        144.71        131.36         2.07 o                         
  -2  13   9        320.38        342.89         2.74 o                         
  -1  13   9        298.99        307.15         2.44 o                         
   0  13   9         48.63         41.41         1.14 o                         
   1  13   9        204.55        216.54         2.36 o                         
   2  13   9         18.14         14.00         0.92 o                         
   3  13   9         99.81        102.82         1.89 o                         
   4  13   9        385.20        409.32         4.40 o                         
   5  13   9        107.60        128.14         3.20 o                         
   6  13   9        160.08        177.55         3.04 o                         
  -5  14   9          3.70          5.13         1.12 o                         
  -4  14   9         40.56         32.38         1.34 o                         
  -3  14   9          4.25          2.61         0.76 o                         
  -2  14   9         83.49        101.20         2.12 o                         
  -1  14   9        582.34        561.68         3.82 o                         
   0  14   9        116.84        118.47         1.65 o                         
   1  14   9         10.50          8.32         0.78 o                         
   2  14   9         23.16         25.56         1.05 o                         
   3  14   9         31.22         25.90         1.14 o                         
   4  14   9         21.08         28.02         1.93 o                         
   5  14   9         37.80         33.39         1.61 o                         
  -5  15   9        224.78        231.91         3.74 o                         
  -4  15   9         21.38         18.73         1.43 o                         
  -3  15   9         21.69         23.02         0.88 o                         
  -2  15   9         23.99         21.70         0.70 o                         
  -1  15   9         97.02         90.12         1.42 o                         
   0  15   9         10.85         11.87         0.81 o                         
   1  15   9        113.51        108.69         1.68 o                         
   2  15   9         32.62         34.32         1.25 o                         
   3  15   9        140.60        144.13         2.53 o                         
   4  15   9         18.52         19.38         1.10 o                         
   5  15   9         51.40         57.42         2.48 o                         
  -5  16   9         10.02         17.78         2.09 o                         
  -4  16   9         32.79         33.55         1.54 o                         
  -3  16   9        240.73        243.70         4.51 o                         
  -2  16   9          0.26          0.48         0.49 o                         
  -1  16   9        325.27        310.99         2.88 o                         
   0  16   9         20.48         15.19         0.84 o                         
   1  16   9         93.96         92.37         1.76 o                         
   2  16   9         62.27         63.65         1.48 o                         
   3  16   9         35.20         32.84         1.31 o                         
   4  16   9         59.52         53.58         2.36 o                         
   5  16   9         52.65         47.58         2.12 o                         
  -4  17   9         65.96         69.30         2.31 o                         
  -3  17   9         45.08         52.91         2.09 o                         
  -2  17   9         40.68         35.70         1.48 o                         
  -1  17   9         34.54         34.66         1.15 o                         
   0  17   9         62.70         65.94         1.38 o                         
   1  17   9        113.27        101.26         1.76 o                         
   2  17   9         15.31         10.34         0.97 o                         
   3  17   9         45.03         47.30         2.64 o                         
   4  17   9         39.07         37.01         1.65 o                         
  -4  18   9          9.83          9.76         1.56 o                         
  -3  18   9         22.61         22.10         1.61 o                         
  -2  18   9         26.22         28.38         1.16 o                         
  -1  18   9        150.17        152.17         2.08 o                         
   0  18   9          0.60          0.06         0.72 o                         
   1  18   9         66.47         58.84         1.41 o                         
   2  18   9          0.92          0.43         0.84 o                         
   3  18   9          1.95          2.33         0.87 o                         
   4  18   9         28.83         25.15         1.44 o                         
  -3  19   9          1.21          2.23         1.20 o                         
  -2  19   9         40.58         40.58         1.80 o                         
  -1  19   9        324.32        347.21         3.51 o                         
   0  19   9         13.87         13.11         1.02 o                         
   1  19   9         46.96         49.41         2.26 o                         
   2  19   9         50.50         54.80         1.56 o                         
   3  19   9         60.95         50.52         1.90 o                         
  -2  20   9        245.19        286.12         6.16 o                         
  -1  20   9         45.45         39.59         1.29 o                         
   0  20   9          0.09          0.40         0.91 o                         
   1  20   9          6.22          6.34         0.90 o                         
   2  20   9          9.05         11.77         0.97 o                         
  -1  21   9          7.05          4.67         0.95 o                         
   0  21   9          3.93          3.01         0.91 o                         
   1  21   9         11.26          7.64         1.05 o                         
  -7   0  10          4.31          3.30         2.51 o                         
  -6   0  10         47.67         44.55         4.03 o                         
  -5   0  10          5.46          1.42         1.56 o                         
  -4   0  10        680.15        675.46         8.68 o                         
  -3   0  10        538.36        544.21         9.19 o                         
  -2   0  10         44.89         37.45         1.22 o                         
  -1   0  10          3.20          4.68         0.84 o                         
   0   0  10          3.38          3.87         0.87 o                         
   1   0  10        108.37        114.53         2.49 o                         
   2   0  10        278.39        293.42         6.61 o                         
   3   0  10        405.39        406.76         5.79 o                         
   4   0  10        194.97        192.17         3.20 o                         
   5   0  10        434.50        447.45         5.38 o                         
   6   0  10         81.72         98.89         5.52 o                         
  -7   1  10          8.05          9.02         1.59 o                         
  -6   1  10         26.42         17.57         2.23 o                         
  -5   1  10         21.45         19.72         1.38 o                         
  -4   1  10        449.98        451.81         4.50 o                         
  -3   1  10         18.39         19.25         1.05 o                         
  -2   1  10        470.07        459.72         3.18 o                         
  -1   1  10        255.13        275.90         2.63 o                         
   0   1  10         12.06         12.69         0.83 o                         
   1   1  10          0.87          1.85         0.65 o                         
   2   1  10         28.90         28.76         0.99 o                         
   3   1  10         13.67         16.75         1.07 o                         
   4   1  10          4.10          5.19         0.79 o                         
   5   1  10        228.72        229.50         2.84 o                         
   6   1  10          8.61         14.25         1.48 o                         
  -7   2  10          3.20          3.19         1.41 o                         
  -6   2  10          0.23          0.05         1.18 o                         
  -5   2  10         11.54         12.14         1.20 o                         
  -4   2  10         34.43         33.54         1.37 o                         
  -3   2  10          0.90          1.23         0.66 o                         
  -2   2  10        564.25        567.69         3.79 o                         
  -1   2  10          1.99          1.90         0.64 o                         
   0   2  10          6.14          7.19         0.71 o                         
   1   2  10        377.34        359.50         3.28 o                         
   2   2  10        119.46        106.68         2.06 o                         
   3   2  10        129.49        123.64         1.98 o                         
   4   2  10        144.64        144.79         2.11 o                         
   5   2  10          1.54          2.97         0.94 o                         
   6   2  10         62.34         72.21         2.48 o                         
  -7   3  10         35.24         40.13         2.15 o                         
  -6   3  10          1.35          4.91         1.46 o                         
  -5   3  10        299.66        302.12         3.62 o                         
  -4   3  10        294.50        285.63         3.14 o                         
  -3   3  10        133.76        124.86         2.24 o                         
  -2   3  10         54.30         56.91         0.98 o                         
  -1   3  10          0.41          0.61         0.64 o                         
   0   3  10        486.01        501.39         3.73 o                         
   1   3  10        192.93        199.13         2.24 o                         
   2   3  10         82.43         84.48         1.87 o                         
   3   3  10          0.85          0.36         0.70 o                         
   4   3  10         73.32         69.90         1.53 o                         
   5   3  10         14.65         19.97         1.27 o                         
   6   3  10        224.39        227.45         3.76 o                         
  -6   4  10         23.71         27.00         1.58 o                         
  -5   4  10        108.76        101.98         2.88 o                         
  -4   4  10         15.97         15.18         0.90 o                         
  -3   4  10        359.41        362.20         3.49 o                         
  -2   4  10          0.17         -0.50         0.74 o                         
  -1   4  10       1523.49       1469.77        11.22 o                         
   0   4  10        210.82        196.23         3.48 o                         
   1   4  10       1965.30       1947.75        10.78 o                         
   2   4  10         19.09         25.99         1.04 o                         
   3   4  10        176.29        153.01         2.14 o                         
   4   4  10        433.17        424.40         4.02 o                         
   5   4  10        108.40        122.67         2.10 o                         
   6   4  10        396.51        422.78         5.31 o                         
  -6   5  10          1.95          1.05         1.18 o                         
  -5   5  10          5.74          9.39         0.85 o                         
  -4   5  10          0.52          1.39         0.78 o                         
  -3   5  10          6.66          6.83         0.83 o                         
  -2   5  10         30.40         34.25         1.12 o                         
  -1   5  10        296.46        269.17         3.03 o                         
   0   5  10        234.51        245.47         2.58 o                         
   1   5  10         69.35         85.20         1.59 o                         
   2   5  10        333.86        336.25         3.15 o                         
   3   5  10        365.41        354.88         3.33 o                         
   4   5  10         20.47         25.21         1.07 o                         
   5   5  10          0.25          0.14         1.00 o                         
   6   5  10        102.27        105.60         2.88 o                         
  -6   6  10        722.14        788.05         8.21 o                         
  -5   6  10         27.16         40.12         1.28 o                         
  -4   6  10        161.75        165.57         2.28 o                         
  -3   6  10        235.17        247.52         3.21 o                         
  -2   6  10          0.04          0.50         0.66 o                         
  -1   6  10         20.17         26.01         1.03 o                         
   0   6  10        859.14        812.39         7.09 o                         
   1   6  10       1033.83       1013.17         7.02 o                         
   2   6  10        287.18        264.32         2.71 o                         
   3   6  10         16.28         13.37         1.11 o                         
   4   6  10         12.81         12.14         0.90 o                         
   5   6  10          1.55          0.95         1.01 o                         
   6   6  10         31.07         33.78         2.11 o                         
  -6   7  10         13.02         10.28         0.88 o                         
  -5   7  10        249.55        245.41         2.92 o                         
  -4   7  10         39.33         43.37         1.35 o                         
  -3   7  10         97.53        109.49         2.12 o                         
  -2   7  10        346.49        333.68         3.09 o                         
  -1   7  10         57.71         63.30         1.25 o                         
   0   7  10        173.58        188.76         2.58 o                         
   1   7  10        120.74        122.76         1.85 o                         
   2   7  10        783.21        743.30         4.91 o                         
   3   7  10        149.94        142.01         2.18 o                         
   4   7  10         67.18         64.82         1.42 o                         
   5   7  10         26.76         24.02         1.29 o                         
   6   7  10        644.01        655.63         7.64 o                         
  -6   8  10          0.03          0.82         1.10 o                         
  -5   8  10         87.06         84.15         1.86 o                         
  -4   8  10          0.11         -0.11         0.75 o                         
  -3   8  10         26.81         27.12         1.12 o                         
  -2   8  10         73.02         66.61         1.10 o                         
  -1   8  10        177.79        146.69         1.83 o                         
   0   8  10        454.13        435.67         3.65 o                         
   1   8  10        134.40        128.74         1.81 o                         
   2   8  10        565.31        577.80         4.26 o                         
   3   8  10         85.08         88.33         1.90 o                         
   4   8  10        158.24        162.09         2.12 o                         
   5   8  10        270.99        277.07         5.75 o                         
   6   8  10         69.31         64.29         3.05 o                         
  -6   9  10         16.02         17.12         1.64 o                         
  -5   9  10          2.89          3.64         1.07 o                         
  -4   9  10         17.17         14.65         0.76 o                         
  -3   9  10        452.79        439.47         3.80 o                         
  -2   9  10          4.85          2.52         0.67 o                         
  -1   9  10        319.39        296.41         2.99 o                         
   0   9  10         37.80         43.05         1.26 o                         
   1   9  10         30.71         28.58         1.13 o                         
   2   9  10         94.90         91.54         1.58 o                         
   3   9  10         81.96         84.75         1.84 o                         
   4   9  10         70.51         75.75         1.70 o                         
   5   9  10         32.07         30.75         1.54 o                         
   6   9  10         18.26         21.05         1.82 o                         
  -6  10  10         17.16         17.53         1.59 o                         
  -5  10  10          9.68          9.24         1.59 o                         
  -4  10  10         23.56         29.06         1.02 o                         
  -3  10  10         12.48         13.04         0.78 o                         
  -2  10  10         73.91         79.98         1.41 o                         
  -1  10  10         30.34         37.00         1.05 o                         
   0  10  10        327.81        314.72         2.90 o                         
   1  10  10         14.18         14.78         0.80 o                         
   2  10  10        625.83        638.85         5.19 o                         
   3  10  10         60.36         61.04         1.55 o                         
   4  10  10        124.13        114.35         2.38 o                         
   5  10  10         38.21         38.31         1.62 o                         
   6  10  10          0.55         -0.20         1.30 o                         
  -5  11  10         99.57        103.54         3.78 o                         
  -4  11  10          0.01          0.53         1.01 o                         
  -3  11  10        199.22        179.00         2.03 o                         
  -2  11  10        361.46        385.40         3.14 o                         
  -1  11  10         76.38         74.96         1.39 o                         
   0  11  10         29.09         28.24         0.85 o                         
   1  11  10          0.95          1.73         0.80 o                         
   2  11  10          4.45          5.21         0.88 o                         
   3  11  10         24.75         25.05         1.18 o                         
   4  11  10        205.87        209.46         3.37 o                         
   5  11  10         51.20         50.74         2.23 o                         
  -5  12  10         18.25          9.94         2.03 o                         
  -4  12  10         92.14        108.33         2.53 o                         
  -3  12  10        104.04         91.00         1.58 o                         
  -2  12  10        315.60        289.50         2.69 o                         
  -1  12  10        275.35        271.60         2.66 o                         
   0  12  10        118.85        111.09         1.69 o                         
   1  12  10        108.38        108.92         2.08 o                         
   2  12  10         73.24         75.16         1.84 o                         
   3  12  10         24.21         26.37         1.15 o                         
   4  12  10          9.73         13.58         1.18 o                         
   5  12  10         22.21         23.03         1.94 o                         
  -5  13  10          1.97          3.99         1.74 o                         
  -4  13  10          5.56          9.54         1.26 o                         
  -3  13  10        636.12        620.40         6.46 o                         
  -2  13  10        156.98        179.58         2.03 o                         
  -1  13  10        815.98        796.74         5.40 o                         
   0  13  10         47.44         46.53         1.17 o                         
   1  13  10          9.30          7.09         0.86 o                         
   2  13  10        587.05        571.91         4.77 o                         
   3  13  10          2.50          3.83         0.98 o                         
   4  13  10         34.87         27.06         1.90 o                         
   5  13  10          0.08          0.22         1.36 o                         
  -5  14  10         11.84         14.45         2.16 o                         
  -4  14  10          0.24         -1.04         1.13 o                         
  -3  14  10         13.63         12.79         0.98 o                         
  -2  14  10         13.52         10.19         0.82 o                         
  -1  14  10         42.05         35.42         1.42 o                         
   0  14  10         56.52         50.46         1.32 o                         
   1  14  10         13.07         11.66         0.87 o                         
   2  14  10         46.89         53.19         1.70 o                         
   3  14  10          0.03         -0.45         1.10 o                         
   4  14  10        505.77        565.29         5.45 o                         
  -4  15  10         96.22         99.72         3.65 o                         
  -3  15  10         16.56         23.05         1.53 o                         
  -2  15  10          3.34          2.12         0.70 o                         
  -1  15  10         13.94         17.99         0.91 o                         
   0  15  10         69.67         69.64         1.55 o                         
   1  15  10         28.23         26.98         1.14 o                         
   2  15  10         20.46         23.39         1.21 o                         
   3  15  10         27.21         28.42         1.38 o                         
   4  15  10         20.41         19.60         1.38 o                         
  -4  16  10          9.08          8.13         1.61 o                         
  -3  16  10         52.06         51.75         2.89 o                         
  -2  16  10        194.66        189.42         2.48 o                         
  -1  16  10         22.09         22.30         1.05 o                         
   0  16  10          0.33          1.77         0.76 o                         
   1  16  10         84.93         82.17         1.78 o                         
   2  16  10          3.93          2.31         0.87 o                         
   3  16  10          2.97          1.17         0.98 o                         
   4  16  10          3.31          7.94         1.22 o                         
  -3  17  10        195.02        201.92         3.83 o                         
  -2  17  10          6.91          4.73         0.77 o                         
  -1  17  10        224.12        243.00         2.71 o                         
   0  17  10        106.88        102.11         1.84 o                         
   1  17  10        313.77        341.78         3.42 o                         
   2  17  10         86.32         79.17         1.95 o                         
   3  17  10        308.26        315.25         4.64 o                         
  -2  18  10        166.95        196.39         3.47 o                         
  -1  18  10         64.39         76.74         2.09 o                         
   0  18  10        264.98        285.47         4.15 o                         
   1  18  10          1.24          0.45         0.93 o                         
   2  18  10         18.47         15.14         1.42 o                         
  -1  19  10          0.36          0.85         0.95 o                         
   0  19  10        104.30        110.59         2.13 o                         
   1  19  10          9.79          8.13         1.08 o                         
  -6   1  11          5.80          2.81         1.77 o                         
  -5   1  11         16.27         15.05         1.65 o                         
  -4   1  11         86.70         91.97         2.60 o                         
  -3   1  11          0.00         -0.06         0.60 o                         
  -2   1  11         75.25         76.14         1.60 o                         
  -1   1  11        133.30        129.98         1.91 o                         
   0   1  11         80.93         82.26         1.59 o                         
   1   1  11        209.39        210.52         2.40 o                         
   2   1  11         10.96         10.43         0.80 o                         
   3   1  11         93.94         96.72         1.78 o                         
   4   1  11         46.66         54.30         1.60 o                         
   5   1  11          2.43          0.98         1.12 o                         
   6   1  11         43.56         46.77         2.26 o                         
  -6   2  11          7.13          8.47         2.80 o                         
  -5   2  11          8.88          8.96         1.79 o                         
  -4   2  11         62.59         54.19         2.36 o                         
  -3   2  11         37.30         42.60         1.22 o                         
  -2   2  11        307.90        305.29         3.66 o                         
  -1   2  11         48.17         47.44         1.31 o                         
   0   2  11        474.40        454.59         4.00 o                         
   1   2  11        235.36        224.95         2.62 o                         
   2   2  11        130.29        122.65         2.06 o                         
   3   2  11          3.55          1.20         0.84 o                         
   4   2  11         90.92        109.93         2.01 o                         
   5   2  11          8.52          8.77         1.14 o                         
   6   2  11          0.51          1.62         1.31 o                         
  -6   3  11         11.32          8.07         1.69 o                         
  -5   3  11        202.94        227.37         4.50 o                         
  -4   3  11         19.05         21.67         1.29 o                         
  -3   3  11          0.00          0.34         0.77 o                         
  -2   3  11         25.70         29.50         0.91 o                         
  -1   3  11       1425.05       1446.40         8.63 o                         
   0   3  11         92.38         96.49         1.60 o                         
   1   3  11         72.41         69.65         1.38 o                         
   2   3  11          5.45          5.66         0.83 o                         
   3   3  11        207.95        205.90         3.20 o                         
   4   3  11         64.47         55.73         1.64 o                         
   5   3  11         97.63        111.26         2.61 o                         
   6   3  11         42.85         51.53         2.29 o                         
  -6   4  11        465.34        478.78         8.09 o                         
  -5   4  11        249.70        279.58         5.61 o                         
  -4   4  11         61.64         69.26         1.51 o                         
  -3   4  11          9.46         10.80         0.81 o                         
  -2   4  11        217.81        217.01         2.38 o                         
  -1   4  11        268.74        297.91         2.78 o                         
   0   4  11        765.58        757.78         4.96 o                         
   1   4  11        390.20        381.88         3.38 o                         
   2   4  11         46.42         57.76         2.60 o                         
   3   4  11         36.45         42.27         1.28 o                         
   4   4  11         28.47         28.37         1.22 o                         
   5   4  11        123.61        114.49         3.47 o                         
   6   4  11          4.55          5.58         1.73 o                         
  -6   5  11         58.85         58.98         2.61 o                         
  -5   5  11         45.51         46.83         2.17 o                         
  -4   5  11         90.15         85.28         1.73 o                         
  -3   5  11        348.79        369.25         4.62 o                         
  -2   5  11         98.00         89.57         1.64 o                         
  -1   5  11         69.17         59.32         1.24 o                         
   0   5  11         11.70          9.52         0.82 o                         
   1   5  11        307.47        314.58         2.98 o                         
   2   5  11         13.47         15.23         1.00 o                         
   3   5  11        307.72        293.61         3.10 o                         
   4   5  11         25.33         29.08         1.18 o                         
   5   5  11         26.53         25.03         1.65 o                         
  -5   6  11         78.88         74.76         2.55 o                         
  -4   6  11          5.60          7.17         0.95 o                         
  -3   6  11        289.14        286.46         2.93 o                         
  -2   6  11         34.35         36.31         1.20 o                         
  -1   6  11        456.34        466.90         3.71 o                         
   0   6  11        620.39        603.63         4.40 o                         
   1   6  11       1507.82       1423.52        11.00 o                         
   2   6  11        731.58        723.05         5.14 o                         
   3   6  11        995.99       1014.07         6.64 o                         
   4   6  11        306.23        323.91         3.46 o                         
   5   6  11          4.57          2.19         1.14 o                         
  -5   7  11         41.05         35.37         1.42 o                         
  -4   7  11          2.41          1.91         0.79 o                         
  -3   7  11         14.09         12.76         0.89 o                         
  -2   7  11        201.90        195.06         2.29 o                         
  -1   7  11         88.06         87.71         1.64 o                         
   0   7  11         99.02         83.94         1.65 o                         
   1   7  11        131.03        133.72         2.22 o                         
   2   7  11        175.51        186.10         2.42 o                         
   3   7  11        316.59        306.80         2.99 o                         
   4   7  11        228.37        242.50         3.26 o                         
   5   7  11          6.72          9.07         1.23 o                         
  -5   8  11        115.80        132.31         2.20 o                         
  -4   8  11         29.68         33.28         1.26 o                         
  -3   8  11         68.41         77.92         1.66 o                         
  -2   8  11          0.51          0.19         0.76 o                         
  -1   8  11          0.64          0.37         0.69 o                         
   0   8  11        455.42        459.37         4.11 o                         
   1   8  11        113.23        102.61         1.75 o                         
   2   8  11          7.89          8.05         0.80 o                         
   3   8  11         23.56         20.58         1.07 o                         
   4   8  11        133.70        141.74         2.34 o                         
   5   8  11         20.82         15.41         1.34 o                         
  -5   9  11          5.21          3.53         1.02 o                         
  -4   9  11         48.64         52.57         1.36 o                         
  -3   9  11        236.04        242.12         2.87 o                         
  -2   9  11        179.27        182.18         2.19 o                         
  -1   9  11         39.42         31.56         1.08 o                         
   0   9  11         75.04         81.80         1.78 o                         
   1   9  11          1.19         -0.56         0.88 o                         
   2   9  11          0.92          0.91         0.70 o                         
   3   9  11          2.61          2.35         0.77 o                         
   4   9  11         38.13         44.92         1.51 o                         
   5   9  11         30.47         29.45         1.86 o                         
  -5  10  11         12.32         10.41         1.79 o                         
  -4  10  11         17.04         14.28         1.13 o                         
  -3  10  11         21.84         21.13         1.00 o                         
  -2  10  11        146.37        163.30         2.09 o                         
  -1  10  11        146.95        134.37         1.90 o                         
   0  10  11          7.62          6.87         0.85 o                         
   1  10  11          1.16          1.80         0.93 o                         
   2  10  11          2.91          2.45         0.94 o                         
   3  10  11         62.99         64.24         1.87 o                         
   4  10  11        191.70        204.76         2.95 o                         
   5  10  11        258.64        271.51         4.20 o                         
  -4  11  11          7.84          6.61         1.34 o                         
  -3  11  11        525.00        519.04         5.08 o                         
  -2  11  11        310.11        312.22         3.27 o                         
  -1  11  11          3.92          1.90         0.72 o                         
   0  11  11         15.73         15.91         0.82 o                         
   1  11  11        155.33        158.39         2.45 o                         
   2  11  11         49.96         56.16         2.51 o                         
   3  11  11         14.71         20.15         1.44 o                         
   4  11  11         46.28         38.52         2.13 o                         
  -4  12  11        190.67        207.03         8.27 o                         
  -3  12  11          9.07          8.54         1.11 o                         
  -2  12  11         48.10         41.06         1.34 o                         
  -1  12  11        101.09        107.70         2.14 o                         
   0  12  11          8.02          7.37         1.04 o                         
   1  12  11         12.25         11.63         1.09 o                         
   2  12  11          1.12          0.93         1.03 o                         
   3  12  11        160.65        155.54         2.84 o                         
   4  12  11         84.08         90.44         2.57 o                         
  -4  13  11        335.18        358.23        11.51 o                         
  -3  13  11          1.16          4.34         1.12 o                         
  -2  13  11         84.71         89.05         1.97 o                         
  -1  13  11         10.74         10.84         0.95 o                         
   0  13  11          1.35          0.52         0.98 o                         
   1  13  11         96.51         95.96         1.90 o                         
   2  13  11        118.24        126.74         2.35 o                         
   3  13  11        448.28        502.15         4.84 o                         
   4  13  11          8.75         10.19         1.35 o                         
  -3  14  11        369.48        385.52         6.09 o                         
  -2  14  11        138.36        134.73         2.11 o                         
  -1  14  11          7.72          6.40         0.87 o                         
   0  14  11         27.27         24.55         1.11 o                         
   1  14  11         11.33         12.13         1.06 o                         
   2  14  11         30.29         35.59         1.58 o                         
   3  14  11        305.80        311.17         4.51 o                         
  -3  15  11         74.44         83.57         2.90 o                         
  -2  15  11        214.46        202.45         2.98 o                         
  -1  15  11         65.46         68.63         1.58 o                         
   0  15  11        142.53        140.55         2.18 o                         
   1  15  11        631.96        669.80         5.56 o                         
   2  15  11         40.25         41.64         1.64 o                         
   3  15  11        126.83        138.65         2.97 o                         
  -2  16  11        160.47        165.26         2.84 o                         
  -1  16  11          0.00          0.43         1.00 o                         
   0  16  11         65.56         51.54         1.48 o                         
   1  16  11          0.09          0.59         0.96 o                         
   2  16  11         28.93         27.51         1.39 o                         
  -1  17  11        138.01        146.18         3.62 o                         
   0  17  11         35.40         31.44         1.48 o                         
   1  17  11          0.30         -0.05         1.03 o                         
  -5   0  12          0.58          0.28         2.70 o                         
  -4   0  12        150.96        164.29         5.82 o                         
  -3   0  12         20.14         23.63         2.57 o                         
  -2   0  12        114.28        100.92         1.98 o                         
  -1   0  12          0.02          1.02         1.00 o                         
   0   0  12        110.86        101.45         2.33 o                         
   1   0  12        109.45        122.96         2.91 o                         
   2   0  12        344.13        352.59         4.55 o                         
   3   0  12        302.80        285.21         5.28 o                         
   4   0  12        185.15        210.63         4.74 o                         
   5   0  12         48.50         51.95         2.52 o                         
  -5   1  12          0.50         -0.54         1.93 o                         
  -4   1  12         50.89         46.49         2.32 o                         
  -3   1  12         40.99         42.07         2.25 o                         
  -2   1  12          0.41          1.10         0.71 o                         
  -1   1  12         47.57         47.52         1.30 o                         
   0   1  12         55.27         52.80         1.33 o                         
   1   1  12          2.44          2.38         0.82 o                         
   2   1  12          6.99          7.71         0.95 o                         
   3   1  12        123.66        125.93         2.27 o                         
   4   1  12          0.03         -0.21         1.10 o                         
   5   1  12          2.79          2.50         1.21 o                         
  -5   2  12        263.34        258.56         5.69 o                         
  -4   2  12         30.74         36.60         2.21 o                         
  -3   2  12        318.09        333.60         5.82 o                         
  -2   2  12         35.67         42.17         1.46 o                         
  -1   2  12        210.71        206.72         2.95 o                         
   0   2  12          9.39          7.67         0.80 o                         
   1   2  12         55.06         57.82         1.48 o                         
   2   2  12        193.82        202.30         2.47 o                         
   3   2  12          0.09          0.39         0.93 o                         
   4   2  12          1.25          3.56         1.20 o                         
   5   2  12          2.71          3.98         1.30 o                         
  -5   3  12         62.65         65.27         3.03 o                         
  -4   3  12         56.41         64.55         2.73 o                         
  -3   3  12         12.68         13.13         0.87 o                         
  -2   3  12        281.76        287.74         2.91 o                         
  -1   3  12         71.49         63.54         1.37 o                         
   0   3  12         48.83         53.34         1.31 o                         
   1   3  12         77.42         73.77         1.54 o                         
   2   3  12        167.83        155.71         2.24 o                         
   3   3  12         36.08         40.90         2.49 o                         
   4   3  12        599.41        621.62         5.67 o                         
   5   3  12          6.47          9.08         1.48 o                         
  -5   4  12         80.14         73.80         3.08 o                         
  -4   4  12         12.94         11.28         0.92 o                         
  -3   4  12        120.76        108.88         2.21 o                         
  -2   4  12        125.14        136.65         3.03 o                         
  -1   4  12        106.30        101.60         1.76 o                         
   0   4  12        244.10        241.01         2.50 o                         
   1   4  12          1.25          0.82         0.73 o                         
   2   4  12        473.12        456.63         4.10 o                         
   3   4  12         26.55         33.44         1.85 o                         
   4   4  12        501.75        516.60         5.17 o                         
   5   4  12         17.54         21.74         1.92 o                         
  -5   5  12         29.20         35.96         2.42 o                         
  -4   5  12         97.13        115.81         3.53 o                         
  -3   5  12         15.30          9.36         0.95 o                         
  -2   5  12          3.68          4.87         0.80 o                         
  -1   5  12         14.93         15.83         0.92 o                         
   0   5  12        261.73        283.23         2.95 o                         
   1   5  12         93.21        109.31         1.78 o                         
   2   5  12         90.67         88.15         1.88 o                         
   3   5  12         25.09         23.79         1.40 o                         
   4   5  12          3.19          3.60         1.15 o                         
  -4   6  12          0.14          0.48         0.76 o                         
  -3   6  12        131.14        130.90         2.10 o                         
  -2   6  12        448.97        447.43         4.04 o                         
  -1   6  12        549.17        555.34         4.07 o                         
   0   6  12         68.40         63.31         1.40 o                         
   1   6  12         78.23         80.02         1.59 o                         
   2   6  12        103.43        114.19         2.11 o                         
   3   6  12        193.62        200.40         2.79 o                         
   4   6  12          5.55          3.46         1.22 o                         
  -4   7  12        268.67        289.20         3.95 o                         
  -3   7  12         20.79         18.64         1.33 o                         
  -2   7  12        174.21        179.84         2.43 o                         
  -1   7  12        649.82        643.96         4.29 o                         
   0   7  12         60.81         62.53         1.35 o                         
   1   7  12        423.68        407.52         3.64 o                         
   2   7  12         63.87         63.63         1.81 o                         
   3   7  12         29.95         29.16         1.46 o                         
   4   7  12         88.39         95.95         2.47 o                         
  -4   8  12        108.71        115.09         3.08 o                         
  -3   8  12         17.74         20.52         1.32 o                         
  -2   8  12          5.69          8.76         0.98 o                         
  -1   8  12         34.35         30.71         1.11 o                         
   0   8  12         40.46         53.98         1.81 o                         
   1   8  12         33.98         39.65         1.51 o                         
   2   8  12        237.48        235.64         4.14 o                         
   3   8  12        220.48        220.92         3.26 o                         
   4   8  12         69.65         63.93         2.46 o                         
  -4   9  12         48.06         47.81         1.95 o                         
  -3   9  12         88.06         92.97         2.18 o                         
  -2   9  12         26.20         22.97         1.32 o                         
  -1   9  12         81.93         83.45         1.83 o                         
   0   9  12          0.00          0.47         1.11 o                         
   1   9  12          3.43          2.89         0.97 o                         
   2   9  12          1.90          1.90         1.25 o                         
   3   9  12        212.36        215.13         3.78 o                         
   4   9  12          0.05         -1.09         1.09 o                         
  -4  10  12         20.50         12.92         1.32 o                         
  -3  10  12         15.97         21.60         1.52 o                         
  -2  10  12         37.90         30.19         1.62 o                         
  -1  10  12         56.99         65.40         2.52 o                         
   0  10  12         40.31         39.28         1.49 o                         
   1  10  12         12.50         11.40         1.24 o                         
   2  10  12         42.02         43.06         1.74 o                         
   3  10  12          2.31          1.64         1.46 o                         
  -3  11  12         18.17         18.60         1.34 o                         
  -2  11  12          0.23          0.09         0.98 o                         
  -1  11  12          2.37          3.34         0.98 o                         
   0  11  12         43.10         39.74         1.54 o                         
   1  11  12          0.31          0.12         1.08 o                         
   2  11  12        131.70        137.03         3.29 o                         
   3  11  12         67.15         66.31         2.51 o                         
  -3  12  12        171.13        157.86         3.70 o                         
  -2  12  12        302.59        298.06         4.58 o                         
  -1  12  12          5.77          5.21         1.66 o                         
   0  12  12         12.39         12.29         1.17 o                         
   1  12  12         26.04         27.14         1.49 o                         
   2  12  12         17.30         11.03         1.40 o                         
   3  12  12          2.90          2.34         1.46 o                         
  -2  13  12        104.96        122.56         2.45 o                         
  -1  13  12         79.72         81.40         2.58 o                         
   0  13  12        197.07        201.35         3.10 o                         
   1  13  12          0.64         -0.01         1.11 o                         
   2  13  12        107.81         98.33         2.84 o                         
  -1  14  12         93.87        103.13         2.48 o                         
   0  14  12          2.74          4.63         1.07 o                         
   1  14  12        109.20        135.90         2.66 o                         
  -4   1  13        172.48        168.27         5.71 o                         
  -3   1  13         17.63         20.56         1.93 o                         
  -2   1  13         83.30         87.79         1.78 o                         
  -1   1  13          1.84          1.95         1.07 o                         
   0   1  13          3.80          1.31         1.04 o                         
   1   1  13        148.63        147.19         2.41 o                         
   2   1  13          2.52          0.02         0.92 o                         
   3   1  13         62.66         77.34         1.91 o                         
  -4   2  13         12.36          9.49         1.99 o                         
  -3   2  13        402.29        431.48         8.08 o                         
  -2   2  13          1.56          0.45         0.71 o                         
  -1   2  13        316.73        347.81         5.55 o                         
   0   2  13        270.31        253.89         3.04 o                         
   1   2  13         28.21         31.02         1.45 o                         
   2   2  13         43.54         45.33         1.48 o                         
   3   2  13         38.87         36.68         1.56 o                         
  -3   3  13        322.36        342.07         4.78 o                         
  -2   3  13         37.48         31.12         1.20 o                         
  -1   3  13          2.49          2.86         0.77 o                         
   0   3  13          0.19         -1.09         1.09 o                         
   1   3  13        113.47        113.20         2.54 o                         
   2   3  13         46.85         40.21         1.40 o                         
   3   3  13        105.66        116.89         3.82 o                         
  -3   4  13        228.65        247.19         3.61 o                         
  -2   4  13          5.41          2.79         1.15 o                         
  -1   4  13          2.82          3.49         1.05 o                         
   0   4  13         46.50         43.11         1.76 o                         
   1   4  13        100.59        109.21         2.47 o                         
   2   4  13          1.14          2.35         1.24 o                         
   3   4  13         22.65         17.44         1.37 o                         
  -3   5  13         58.30         56.77         2.57 o                         
  -2   5  13        179.43        177.15         2.82 o                         
  -1   5  13         80.86         79.45         1.63 o                         
   0   5  13         64.12         59.27         2.15 o                         
   1   5  13         96.91        101.94         2.54 o                         
   2   5  13        427.17        394.70         4.61 o                         
   3   5  13        139.51        148.25         3.02 o                         
  -3   6  13         82.01         84.27         1.82 o                         
  -2   6  13        197.78        192.80         3.37 o                         
  -1   6  13         55.31         52.18         1.47 o                         
   0   6  13        248.61        252.68         4.99 o                         
   1   6  13         62.73         56.68         1.99 o                         
   2   6  13          3.32          3.25         1.34 o                         
   3   6  13          2.73          4.72         1.36 o                         
  -3   7  13         19.04         22.32         1.56 o                         
  -2   7  13         46.55         53.41         1.75 o                         
  -1   7  13         15.69         17.76         1.28 o                         
   0   7  13          2.96          3.94         1.00 o                         
   1   7  13         15.87         17.27         1.57 o                         
   2   7  13        190.47        189.77         4.25 o                         
   3   7  13        580.74        614.98         6.61 o                         
  -2   8  13         22.19         19.96         1.51 o                         
  -1   8  13        245.16        240.40         3.34 o                         
   0   8  13          7.15          9.29         1.52 o                         
   1   8  13          0.01          0.79         1.21 o                         
   2   8  13         17.09         13.96         1.90 o                         
  -2   9  13        387.64        411.10         8.76 o                         
  -1   9  13          3.02          2.50         1.16 o                         
   0   9  13          0.10          0.15         1.03 o                         
   1   9  13          5.16          5.26         1.26 o                         
   2   9  13          5.60          5.59         1.70 o                         
  -1  10  13         40.83         39.22         1.77 o                         
   0  10  13         38.24         36.56         1.68 o                         
   1  10  13        172.31        191.69         3.88 o                         
   0  11  13        115.89        123.11         3.09 o                         
  -1   0  14        687.81        760.17        11.89 o                         
   0   0  14         41.96         49.19         3.32 o                         
   1   0  14        444.48        485.59         6.86 o                         
  -1   1  14         23.52         27.46         2.34 o                         
   0   1  14          0.12          0.15         1.41 o                         
   1   1  14          0.00         -0.29         1.03 o                         
  -1   2  14         12.80         13.71         1.36 o                         
   0   2  14         68.65         73.23         2.50 o                         
   1   2  14          0.06          1.01         1.08 o                         
  -1   3  14         38.39         40.62         2.67 o                         
   0   3  14        128.60        120.90         2.64 o                         
   1   3  14         44.51         38.61         2.43 o                         
  -1   4  14         21.71         22.59         1.79 o                         
   0   4  14        113.16        108.99         4.53 o                         
                                                                                
